# Supplementary material for: Dissecting peripheral protein-membrane interfaces
Source: PLoS Comput Biol. 2022 Dec 14;18(12):e1010346. doi: 10.1371/journal.pcbi.1010346 (PMC9797079; doi:10.1371/journal.pcbi.1010346)
Supplement: S1 File — Data available at https://github.com/reuter-group/tubiana_etal_2022/blob/main/Ressources/datasets/S1%20File.csv. (CSV) [file pcbi.1010346.s007.csv]

domain	pdbid	datatype	IBS	IBS	IBS	IBS	IBS	IBS	nonIBS	nonIBS	nonIBS	nonIBS	nonIBS	nonIBS
			Exposed	Exposed	Exposed	nonExposed	nonExposed	nonExposed	Exposed	Exposed	Exposed	nonExposed	nonExposed	nonExposed
			vertex	protrusions	Hydrophobic_protrusions	vertex	protrusions	Hydrophobic_protrusions	vertex	protrusions	Hydrophobic_protrusions	vertex	protrusions	Hydrophobic_protrusions
C2	1a25B00	cathpdb	12	8	2	0	0	0	35	25	1	1	0	0
PLA	1a2aE00	cathpdb	12	9	3	0	0	0	23	18	2	1	0	0
PLA	1a3fB00	cathpdb	12	10	1	0	0	0	25	15	2	0	0	0
ANNEXIN	1a8aA01	cathpdb	10	7	1	0	0	0	24	13	0	0	0	0
ANNEXIN	1aeiB02	cathpdb	10	7	1	0	0	0	21	10	1	0	0	0
ANNEXIN	1aiiA03	cathpdb	8	6	1	0	0	0	22	13	2	0	0	0
ANNEXIN	1alaA03	cathpdb	13	9	1	0	0	0	21	11	1	0	0	0
ANNEXIN	1anxB01	cathpdb	9	7	1	0	0	0	25	12	0	0	0	0
ANNEXIN	1anxB02	cathpdb	10	5	1	0	0	0	21	11	0	0	0	0
ANNEXIN	1anxB03	cathpdb	9	6	1	0	0	0	24	16	1	0	0	0
ANNEXIN	1anxB04	cathpdb	8	5	0	0	0	0	25	9	4	0	0	0
PLD	1aodA00	cathpdb	15	11	3	0	0	0	48	32	2	0	0	0
PLA	1aokA00	cathpdb	11	9	2	0	0	0	21	15	1	1	0	0
PLA	1aokB00	cathpdb	10	10	4	0	0	0	23	13	2	1	1	0
ANNEXIN	1aowA02	cathpdb	10	4	2	0	0	0	24	14	2	0	0	0
ANNEXIN	1avcA01	cathpdb	9	7	2	0	0	0	25	11	0	0	0	0
ANNEXIN	1avcA02	cathpdb	10	5	1	0	0	0	19	11	0	0	0	0
ANNEXIN	1avcA03	cathpdb	9	7	2	0	0	0	25	17	2	0	0	0
ANNEXIN	1avcA04	cathpdb	11	6	1	0	0	0	27	7	1	0	0	0
ANNEXIN	1avcA05	cathpdb	9	7	1	0	0	0	25	14	2	0	0	0
ANNEXIN	1avcA06	cathpdb	10	7	0	0	0	0	23	11	1	0	0	0
ANNEXIN	1avcA07	cathpdb	9	5	0	0	0	0	22	12	1	0	0	0
ANNEXIN	1avcA08	cathpdb	9	5	0	0	0	0	24	8	2	2	0	0
ANNEXIN	1axnA01	cathpdb	8	5	1	0	0	0	27	12	0	0	0	0
ANNEXIN	1axnA02	cathpdb	9	7	0	0	0	0	24	12	1	0	0	0
ANNEXIN	1axnA04	cathpdb	8	6	3	0	0	0	26	10	3	0	0	0
PLA	1aypB00	cathpdb	12	10	2	0	0	0	26	13	1	0	0	0
PLA	1b4wC00	cathpdb	11	9	3	0	0	0	22	13	2	0	0	0
PH	1b55B00	cathpdb	12	9	0	0	0	0	30	21	6	0	0	0
START	1b6fA00	cathpdb	8	5	0	0	0	0	31	16	2	0	0	0
PH	1bakA00	cathpdb	9	6	1	0	0	0	22	17	3	1	0	0
ANNEXIN	1bc0A03	cathpdb	9	6	0	0	0	0	24	15	1	0	0	0
ANNEXIN	1bc1A01	cathpdb	10	7	1	0	0	0	25	14	0	0	0	0
ANNEXIN	1bc1A02	cathpdb	8	5	1	0	0	0	25	12	1	0	0	0
ANNEXIN	1bc1A03	cathpdb	8	6	1	0	0	0	24	16	1	0	0	0
ANNEXIN	1bc1A04	cathpdb	9	5	0	0	0	0	26	9	4	0	0	0
ANNEXIN	1bcwA01	cathpdb	10	7	1	0	0	0	25	13	0	0	0	0
ANNEXIN	1bczA01	cathpdb	9	6	1	0	0	0	25	13	0	0	0	0
ANNEXIN	1bczA02	cathpdb	8	5	1	0	0	0	24	11	1	0	0	0
ANNEXIN	1bczA03	cathpdb	8	6	1	0	0	0	23	15	1	0	0	0
C2	1bdyA00	cathpdb	8	6	1	0	0	0	23	17	1	0	0	0
PLA	1bjjD00	cathpdb	14	10	4	0	0	0	24	17	2	0	0	0
ANNEXIN	1bo9A00	cathpdb	11	7	1	0	0	0	26	10	0	1	0	0
PLA	1bpqA00	cathpdb	11	10	1	0	0	0	26	18	1	0	0	0
PH	1btkA00	cathpdb	13	9	0	0	0	0	31	25	5	0	0	0
PLA	1bunA00	cathpdb	14	10	1	0	0	0	21	16	2	2	0	0
PH	1bwnA00	cathpdb	11	10	0	0	0	0	24	19	3	0	0	0
PLA	1c1jC00	cathpdb	12	9	3	0	0	0	22	14	2	0	0	0
PLA	1cehA00	cathpdb	11	10	1	0	0	0	28	16	1	0	0	0
C2DIS	1ciyA03	cathpdb	12	8	1	0	0	0	39	23	2	0	0	0
C2	1cjyA01	cathpdb	11	9	5	0	0	0	30	20	0	2	0	0
C2DIS	1cx1A00	cathpdb	7	3	0	0	0	0	40	25	2	0	0	0
C2DIS	1czsA00	cathpdb	12	6	3	0	0	0	29	19	3	0	0	0
C2DIS	1d7pM00	cathpdb	9	7	4	0	0	0	30	22	2	3	1	0
PH	1dbhA02	cathpdb	7	4	1	0	0	0	26	20	1	0	0	0
PLD	1djxB03	cathpdb	9	7	3	0	0	0	47	30	4	0	0	0
ANNEXIN	1dk5A01	cathpdb	11	7	1	0	0	0	28	17	2	0	0	0
ANNEXIN	1dk5A02	cathpdb	11	7	2	0	0	0	21	11	1	0	0	0
ANNEXIN	1dk5A03	cathpdb	8	5	0	0	0	0	27	14	1	2	0	0
ANNEXIN	1dk5A04	cathpdb	13	9	0	0	0	0	24	15	0	0	0	0
ANNEXIN	1dm5A02	cathpdb	8	6	1	0	0	0	21	10	1	0	0	0
ANNEXIN	1dm5A03	cathpdb	12	7	1	0	0	0	24	10	0	0	0	0
ANNEXIN	1dm5C01	cathpdb	8	6	1	0	0	0	24	11	0	1	0	0
ANNEXIN	1dm5E04	cathpdb	10	6	1	0	0	0	23	8	2	0	0	0
PLA	1dpyA00	cathpdb	13	10	2	0	0	0	29	16	2	0	0	0
C2	1dqvA02	cathpdb	12	7	3	0	0	0	34	22	1	1	0	0
PH	1droA00	cathpdb	17	13	0	0	0	0	22	15	0	0	0	0
PH	1dynB00	cathpdb	11	8	1	0	0	0	34	17	4	0	0	0
C2DIS	1dyoA00	cathpdb	8	4	0	0	0	0	39	19	0	0	0	0
C2DIS	1dyoB00	cathpdb	8	4	0	0	0	0	39	17	0	1	0	0
START	1e09A00	cathpdb	8	7	1	0	0	0	30	16	1	0	0	0
PH	1e5wA03	cathpdb	6	3	0	0	0	0	29	18	3	0	0	0
C2	1e7uA02	cathpdb	10	7	0	0	0	0	37	27	3	0	0	0
PH	1eazA00	cathpdb	9	6	2	0	0	0	26	19	2	1	1	0
PH	1ef1A03	cathpdb	8	5	0	0	0	0	27	18	3	0	0	0
PH	1ef1B03	cathpdb	7	5	0	0	0	0	29	19	3	0	0	0
START	1em2A00	cathpdb	9	6	1	0	0	0	37	25	3	0	0	0
PH	1faoA00	cathpdb	10	8	2	0	0	0	28	20	3	0	0	0
C1	1faqA00	cathpdb	10	8	4	0	0	0	18	15	1	0	0	0
PLA	1fe5A00	cathpdb	10	9	1	0	0	0	28	16	2	1	0	0
PH	1fgyA00	cathpdb	14	10	1	0	0	0	36	22	3	1	1	0
PH	1fgzA00	cathpdb	18	13	1	0	0	0	28	20	3	1	1	0
PH	1fhoA00	cathpdb	9	6	0	0	0	0	27	20	3	0	0	0
PH	1fhwA00	cathpdb	11	11	1	1	1	0	27	17	1	1	1	0
PH	1fhxA00	cathpdb	14	12	1	0	0	0	33	21	1	0	0	0
PH	1fhxB00	cathpdb	11	10	1	0	0	0	33	21	2	1	1	0
START	1fm4A00	cathpdb	6	5	0	0	0	0	32	20	1	0	0	0
PH	1foeA02	cathpdb	9	9	3	0	0	0	29	20	0	0	0	0
PH	1foeC02	cathpdb	12	9	0	0	0	0	28	19	0	0	0	0
PH	1foeE02	cathpdb	15	13	1	0	0	0	28	20	0	0	0	0
PH	1foeG02	cathpdb	16	10	0	0	0	0	28	19	0	0	0	0
START	1fskJ00	cathpdb	7	6	0	0	0	0	37	23	2	0	0	0
START	1fvzA00	cathpdb	15	12	3	0	0	0	36	27	1	0	0	0
PX	1gd5A00	cathpdb	16	11	2	0	0	0	30	20	8	0	0	0
PLA	1gh4A00	cathpdb	12	10	3	0	0	0	27	21	2	0	0	0
C2	1gmiA00	cathpdb	12	11	3	0	0	0	27	18	3	1	0	0
PLA	1gmzA00	cathpdb	14	10	4	0	0	0	25	18	0	0	0	0
PLA	1gmzB00	cathpdb	16	12	5	0	0	0	24	17	0	0	0	0
C2DIS	1gnyA00	cathpdb	6	5	0	0	0	0	29	21	1	0	0	0
PLA	1godA00	cathpdb	15	11	3	0	0	0	28	15	0	0	0	0
PLA	1gp7C00	cathpdb	12	10	3	0	0	0	25	17	3	0	0	0
C2DIS	1gqpA00	cathpdb	10	8	1	0	0	0	37	21	2	1	1	0
C2DIS	1gu3A00	cathpdb	6	3	0	0	0	0	36	27	0	0	0	0
C2DIS	1guiA00	cathpdb	8	5	0	0	0	0	39	26	1	1	0	0
PH	1h10A00	cathpdb	10	9	2	0	0	0	23	16	0	0	0	0
START	1h2oA00	cathpdb	8	7	1	0	0	0	32	17	1	0	0	0
PX	1h6hA00	cathpdb	12	9	2	0	0	0	31	23	2	0	0	0
C2DIS	1h6xA00	cathpdb	8	4	0	0	0	0	35	18	0	1	0	0
C2DIS	1h6yB00	cathpdb	8	4	0	0	0	0	34	16	0	0	0	0
ANNEXIN	1hm6B01	cathpdb	8	6	0	0	0	0	28	13	0	0	0	0
ANNEXIN	1hm6B02	cathpdb	9	6	1	0	0	0	25	13	1	0	0	0
ANNEXIN	1hm6B03	cathpdb	10	8	0	0	0	0	25	17	2	0	0	0
ANNEXIN	1hm6B04	cathpdb	10	5	1	0	0	0	23	6	1	0	0	0
ANNEXIN	1hvdA01	cathpdb	9	6	1	0	0	0	25	13	0	0	0	0
ANNEXIN	1hveA01	cathpdb	9	6	1	0	0	0	26	13	0	0	0	0
ANNEXIN	1hvfA01	cathpdb	8	6	1	0	0	0	26	14	0	0	0	0
ANNEXIN	1i4aA01	cathpdb	8	6	1	0	0	0	25	9	1	0	0	0
ANNEXIN	1i4aA02	cathpdb	10	5	2	0	0	0	25	11	2	0	0	0
ANNEXIN	1i4aA03	cathpdb	9	7	1	0	0	0	21	12	2	0	0	0
ANNEXIN	1i4aA04	cathpdb	10	5	1	0	0	0	26	8	3	0	0	0
C2DIS	1i5pA01	cathpdb	9	4	2	0	0	0	43	24	3	0	0	0
START	1icxA00	cathpdb	9	7	0	0	0	0	28	16	1	0	0	0
START	1ifvB00	cathpdb	9	6	0	0	0	0	32	17	0	0	0	0
PLA	1ijlA00	cathpdb	14	13	4	0	0	0	25	11	1	1	0	0
PLA	1irbA00	cathpdb	12	10	1	0	0	0	26	18	1	0	0	0
C2	1isdA03	cathpdb	12	8	0	0	0	0	34	23	3	0	0	0
PLA	1it4A00	cathpdb	14	10	1	0	0	0	27	20	1	1	0	0
PH	1j0wA00	cathpdb	10	7	0	1	0	0	27	16	3	0	0	0
PH	1j0wB00	cathpdb	11	8	0	1	0	0	26	20	3	0	0	0
C2DIS	1j83A00	cathpdb	13	4	0	1	0	0	40	18	1	0	0	0
C2DIS	1j83B00	cathpdb	12	3	0	0	0	0	41	17	1	0	0	0
C2DIS	1j84A00	cathpdb	9	3	0	1	0	0	43	19	1	0	0	0
C2DIS	1jhjA00	cathpdb	8	5	0	0	0	0	33	26	0	0	0	0
C2DIS	1ji6A02	cathpdb	9	8	2	0	0	0	34	21	5	0	0	0
PLA	1jltA00	cathpdb	13	9	2	0	0	0	26	17	2	1	0	0
START	1jssA00	cathpdb	8	8	2	0	0	0	39	30	0	0	0	0
C2DIS	1ju3A02	cathpdb	5	2	0	0	0	0	42	31	3	0	0	0
C2DIS	1jz0B01	cathpdb	12	9	2	0	0	0	44	31	2	1	0	0
C2DIS	1k12A00	cathpdb	12	5	2	0	0	0	30	18	2	0	0	0
C2DIS	1k42A00	cathpdb	12	5	0	0	0	0	37	24	2	0	0	0
C1	1kbeA00	cathpdb	8	6	2	0	0	0	18	13	0	2	0	0
START	1kcmA00	cathpdb	14	11	4	0	0	0	33	24	1	0	0	0
C2DIS	1kexA00	cathpdb	13	8	0	0	0	0	27	18	3	1	1	0
C2DIS	1kgyB00	cathpdb	17	12	2	0	0	0	32	27	5	0	0	0
PH	1ki1D02	cathpdb	9	5	0	0	0	0	35	24	1	0	0	0
PX	1kmdA00	cathpdb	11	11	1	0	0	0	23	13	2	0	0	0
PX	1kq6A00	cathpdb	16	11	2	0	0	0	24	18	3	0	0	0
PLA	1kvwA00	cathpdb	10	8	1	0	0	0	27	18	1	0	0	0
PLA	1kvxA00	cathpdb	13	11	2	0	0	0	24	18	1	0	0	0
PLA	1kvyA00	cathpdb	12	10	1	0	0	0	26	17	1	0	0	0
PH	1kz7A02	cathpdb	8	6	2	0	0	0	23	16	1	0	0	0
PH	1kz7C02	cathpdb	10	7	3	0	0	0	28	18	0	0	0	0
PH	1kzgC02	cathpdb	11	8	3	0	0	0	25	15	0	0	0	0
PLA	1lffA00	cathpdb	11	10	1	0	0	0	25	13	2	2	0	0
PLA	1lfjA00	cathpdb	12	11	0	0	0	0	21	10	1	0	0	0
PLA	1lfjB00	cathpdb	12	10	1	0	0	0	23	13	2	0	0	0
START	1lltA00	cathpdb	8	7	0	0	0	0	33	20	2	0	0	0
START	1ln1A00	cathpdb	9	8	2	0	0	0	42	23	1	0	0	0
START	1ln2A00	cathpdb	9	9	2	0	0	0	37	23	1	0	0	0
START	1ln2B00	cathpdb	9	9	2	0	0	0	38	24	1	0	0	0
START	1ln3A00	cathpdb	9	9	2	0	0	0	38	23	1	0	0	0
START	1ln3B00	cathpdb	9	9	2	0	0	0	40	25	1	0	0	0
C2DIS	1lnsA04	cathpdb	5	5	0	0	0	0	42	33	3	0	0	0
PLA	1m8sA00	cathpdb	11	8	1	1	1	0	26	16	1	0	0	0
PLA	1m8tC00	cathpdb	12	10	2	0	0	0	27	14	0	0	0	0
ANNEXIN	1m9iA01	cathpdb	10	7	2	0	0	0	25	11	0	0	0	0
ANNEXIN	1m9iA02	cathpdb	9	5	1	0	0	0	20	14	0	0	0	0
ANNEXIN	1m9iA04	cathpdb	10	7	1	0	0	0	25	9	2	0	0	0
ANNEXIN	1m9iA05	cathpdb	10	7	1	0	0	0	25	16	2	0	0	0
ANNEXIN	1m9iA06	cathpdb	10	7	0	0	0	0	20	10	1	0	0	0
ANNEXIN	1m9iA07	cathpdb	15	9	0	0	0	0	19	11	1	0	0	0
ANNEXIN	1m9iA08	cathpdb	10	5	0	0	0	0	27	10	2	1	0	0
PH	1maiA00	cathpdb	10	8	1	0	0	0	36	20	0	0	0	0
PLA	1mg6A00	cathpdb	11	9	2	0	0	0	24	18	1	0	0	0
PLA	1mh2B00	cathpdb	12	11	1	0	0	0	22	13	2	0	0	0
PLA	1mh7A00	cathpdb	13	11	1	0	0	0	22	13	2	0	0	0
PLA	1mh8A00	cathpdb	12	11	1	0	0	0	22	13	2	0	0	0
PLA	1mksA00	cathpdb	11	9	1	0	0	0	26	19	1	0	0	0
PH	1mphA00	cathpdb	17	12	1	0	0	0	30	20	2	0	0	0
C2DIS	1mpxA03	cathpdb	4	2	0	0	0	0	39	28	2	0	0	0
C2DIS	1mpxB03	cathpdb	4	2	0	0	0	0	40	29	2	0	0	0
C2DIS	1mpxC03	cathpdb	4	2	0	0	0	0	39	28	2	0	0	0
C2DIS	1mpxD03	cathpdb	4	2	0	0	0	0	40	29	2	0	0	0
ANNEXIN	1n00A01	cathpdb	10	6	1	0	0	0	26	14	2	0	0	0
ANNEXIN	1n00A02	cathpdb	11	7	0	0	0	0	23	12	1	1	0	0
ANNEXIN	1n00A03	cathpdb	10	7	0	0	0	0	18	8	1	1	0	0
ANNEXIN	1n00A04	cathpdb	15	10	1	0	0	0	24	13	0	0	0	0
PLA	1n28A00	cathpdb	12	9	2	0	0	0	27	16	1	1	0	0
PLA	1n29A00	cathpdb	13	11	2	0	0	0	24	14	1	1	0	0
ANNEXIN	1n41A01	cathpdb	9	6	1	0	0	0	26	13	0	0	0	0
ANNEXIN	1n44A01	cathpdb	9	6	1	0	0	0	26	14	0	0	0	0
PH	1ni2A03	cathpdb	8	5	0	0	0	0	30	21	5	0	0	0
PH	1ntyA02	cathpdb	6	5	2	0	0	0	26	20	1	0	0	0
C2DIS	1nukA00	cathpdb	12	9	2	0	0	0	32	27	2	1	0	0
PLD	1o1zA00	cathpdb	8	4	0	0	0	0	43	31	2	0	0	0
PLA	1o2eA00	cathpdb	13	10	1	0	0	0	27	18	1	0	0	0
C2DIS	1o59A01	cathpdb	11	7	3	0	0	0	38	24	0	0	0	0
C2DIS	1o59A02	cathpdb	10	7	1	0	0	0	37	19	1	3	1	0
PX	1o7kA00	cathpdb	17	12	1	0	0	0	26	16	3	0	0	0
PX	1o7kB00	cathpdb	17	12	1	0	0	0	28	19	3	1	1	0
PX	1o7kC00	cathpdb	18	12	1	0	0	0	30	20	3	1	1	0
PX	1ocsA00	cathpdb	9	6	2	1	1	0	23	16	1	0	0	0
PX	1ocuA00	cathpdb	13	11	3	0	0	0	24	19	4	0	0	0
PX	1ocuB00	cathpdb	9	8	3	0	0	0	24	16	2	0	0	0
C2DIS	1od3A00	cathpdb	10	4	0	1	1	0	33	16	0	0	0	0
C2DIS	1oh4A00	cathpdb	10	7	1	0	0	0	38	19	2	0	0	0
PLA	1oqsA00	cathpdb	12	9	2	0	0	0	25	16	2	0	0	0
PLA	1oqsB00	cathpdb	12	12	5	0	0	0	24	14	2	0	0	0
PLA	1owsA00	cathpdb	13	11	1	0	0	0	22	12	2	0	0	0
PLA	1owsB00	cathpdb	12	10	1	0	0	0	24	12	0	1	0	0
PLA	1oyfA00	cathpdb	13	10	5	0	0	0	24	18	0	1	0	0
PLA	1oyfB00	cathpdb	12	10	5	0	0	0	32	19	1	1	0	0
PLA	1oz6A00	cathpdb	12	9	5	0	0	0	24	17	3	0	0	0
PLA	1ozyA00	cathpdb	13	10	2	0	0	0	23	16	3	0	0	0
PH	1p5tA00	cathpdb	16	11	1	0	0	0	21	13	0	0	0	0
PH	1p5tB00	cathpdb	15	11	1	0	0	0	25	14	0	0	0	0
PH	1p6sA00	cathpdb	13	9	3	0	0	0	29	22	4	0	0	0
PLA	1p7oA00	cathpdb	12	11	3	0	0	0	18	12	2	0	0	0
C2DIS	1p8jB02	cathpdb	0	0	0	0	0	0	40	22	2	0	0	0
PLA	1pa0A00	cathpdb	13	11	4	0	0	0	23	14	0	0	0	0
PLA	1pc9A00	cathpdb	12	10	4	0	0	0	26	17	1	0	0	0
PH	1plsA00	cathpdb	8	7	1	0	0	0	25	17	4	0	0	0
C2DIS	1pmhX00	cathpdb	14	6	0	0	0	0	31	21	2	1	1	0
C2DIS	1pmjX00	cathpdb	14	5	0	0	0	0	35	20	1	1	0	0
PH	1pmsA00	cathpdb	10	6	1	0	0	0	25	16	3	0	0	0
PLA	1po8A00	cathpdb	11	9	1	0	0	0	24	15	1	1	0	0
PLA	1poaA00	cathpdb	13	11	1	0	0	0	26	12	2	0	0	0
PLA	1pocA00	cathpdb	10	7	3	0	0	0	30	16	0	0	0	0
PLA	1pp2R00	cathpdb	13	9	3	1	1	0	27	18	0	0	0	0
PLA	1ppaA00	cathpdb	10	7	1	0	0	0	26	17	1	1	1	0
PLA	1psjA00	cathpdb	10	9	3	1	1	0	24	14	1	0	0	0
PLD	1ptdA00	cathpdb	17	12	2	0	0	0	41	28	1	1	1	0
C1	1ptrA00	cathpdb	11	9	4	0	0	0	19	12	2	1	1	0
PLA	1pwoD00	cathpdb	12	11	2	0	0	0	21	13	3	0	0	0
PLA	1q5tB00	cathpdb	12	9	2	0	0	0	21	17	2	1	0	0
PH	1q67B01	cathpdb	11	7	1	0	0	0	31	23	3	0	0	0
PLA	1q6vA00	cathpdb	12	10	6	0	0	0	22	17	0	1	0	0
PLA	1qllB00	cathpdb	11	10	4	0	0	0	25	18	1	0	0	0
C2	1qmmA02	cathpdb	8	6	0	0	0	0	42	30	6	0	0	0
START	1qmrA00	cathpdb	7	6	0	0	0	0	36	22	2	0	0	0
PH	1qqgA01	cathpdb	12	8	1	0	0	0	31	15	2	0	0	0
PH	1qqgA02	cathpdb	11	8	1	0	0	0	32	14	0	0	0	0
C1	1r79A01	cathpdb	8	7	1	0	0	0	26	17	5	0	0	0
C1	1rfhA01	cathpdb	10	5	1	0	0	0	20	10	3	0	0	0
PLA	1rgbA00	cathpdb	13	12	5	0	0	0	24	14	2	0	0	0
C2	1rh8A00	cathpdb	15	11	2	0	0	0	29	19	2	0	0	0
PH	1rj2J02	cathpdb	13	8	1	0	0	0	27	14	1	0	0	0
C2	1rlwA00	cathpdb	11	9	5	0	0	0	28	16	0	0	0	0
C2	1rsyA00	cathpdb	12	6	2	0	0	0	30	20	2	1	0	0
PLA	1s6bA00	cathpdb	12	11	1	0	0	0	22	11	1	0	0	0
PLA	1s6bB00	cathpdb	12	10	1	0	0	0	23	13	2	0	0	0
PLA	1s8iA00	cathpdb	12	8	2	1	1	0	25	18	1	0	0	0
ANNEXIN	1savA02	cathpdb	10	5	1	0	0	0	23	8	0	0	0	0
ANNEXIN	1savA03	cathpdb	14	9	1	0	0	0	22	10	0	0	0	0
ANNEXIN	1savA04	cathpdb	8	5	0	0	0	0	24	12	6	0	0	0
C2DIS	1sddB03	cathpdb	9	5	3	0	0	0	37	24	2	0	0	0
C2DIS	1sddB04	cathpdb	10	6	2	0	0	0	31	21	3	0	0	0
C2DIS	1sg3A01	cathpdb	9	7	3	0	0	0	35	23	0	0	0	0
C2DIS	1sg3A02	cathpdb	10	6	0	0	0	0	39	18	2	2	0	0
C2DIS	1shwB00	cathpdb	14	10	3	0	0	0	35	23	2	0	0	0
START	1t17A00	cathpdb	12	10	3	0	0	0	37	18	4	1	1	0
START	1t27A00	cathpdb	15	12	3	0	0	0	37	28	1	0	0	0
PLA	1t37A00	cathpdb	13	10	0	0	0	0	25	14	2	0	0	0
PLD	1t6mB00	cathpdb	12	11	2	0	0	0	44	30	1	1	1	0
PLD	1t8qA00	cathpdb	23	17	0	0	0	0	32	21	0	0	0	0
PLD	1t8qB00	cathpdb	23	17	0	0	0	0	33	20	0	0	0	0
PLD	1t8qC00	cathpdb	23	17	0	0	0	0	35	22	0	0	0	0
PLD	1t8qD00	cathpdb	21	16	0	0	0	0	33	21	0	0	0	0
C1	1tboA00	cathpdb	10	5	2	0	0	0	18	11	0	0	0	0
PLA	1tjkA00	cathpdb	13	11	6	0	0	0	25	17	0	0	0	0
PLA	1tjqA00	cathpdb	13	11	6	0	0	0	26	19	0	0	0	0
PH	1tqzA01	cathpdb	10	8	2	0	0	0	37	22	2	0	0	0
C2DIS	1tvgA00	cathpdb	7	5	0	0	0	0	32	22	1	1	0	0
START	1txcA00	cathpdb	9	8	0	0	0	0	34	20	0	0	0	0
PH	1u29A00	cathpdb	14	10	1	0	0	0	26	14	0	0	0	0
PH	1u2bA00	cathpdb	13	10	1	0	0	0	30	19	3	1	1	0
PLA	1u4jB00	cathpdb	12	9	2	0	0	0	28	17	1	0	0	0
PH	1u5dD00	cathpdb	9	6	2	0	0	0	26	12	1	1	0	0
PH	1u5fA01	cathpdb	8	6	1	0	0	0	31	18	2	0	0	0
PH	1u5gB01	cathpdb	7	6	2	0	0	0	31	15	1	0	0	0
PH	1uefB00	cathpdb	14	11	1	0	0	0	21	13	0	0	0	0
C2	1ugkA00	cathpdb	15	10	2	0	0	0	28	16	2	0	0	0
C2DIS	1umiA00	cathpdb	17	10	1	0	0	0	34	22	2	0	0	0
PLA	1umvX00	cathpdb	11	9	4	0	0	0	19	15	1	0	0	0
PH	1unpA00	cathpdb	12	10	2	0	0	0	22	17	2	0	0	0
PH	1unrA00	cathpdb	12	8	2	0	0	0	21	16	2	0	0	0
PH	1uprA00	cathpdb	9	6	1	1	1	0	26	19	1	0	0	0
C2DIS	1us2A01	cathpdb	6	4	0	0	0	0	39	24	2	0	0	0
START	1uw5A00	cathpdb	14	10	1	0	0	0	30	27	2	0	0	0
START	1uw5B00	cathpdb	14	10	1	0	0	0	36	27	2	1	1	0
START	1uw5C00	cathpdb	13	9	1	0	0	0	32	27	2	1	1	0
START	1uw5D00	cathpdb	12	9	1	0	0	0	34	26	1	0	0	0
C2DIS	1uwwA00	cathpdb	9	8	0	0	0	0	32	20	0	0	0	0
C2DIS	1uwwB00	cathpdb	10	8	1	0	0	0	29	19	0	0	0	0
C2DIS	1uxxX00	cathpdb	11	5	0	1	0	0	32	20	0	1	0	0
C2DIS	1uxzA00	cathpdb	10	5	0	1	0	0	47	19	2	0	0	0
C2DIS	1uy2A00	cathpdb	13	6	0	0	0	0	37	20	3	0	0	0
C2	1v27A00	cathpdb	11	9	0	0	0	0	35	25	1	0	0	0
PH	1v5mA00	cathpdb	12	7	0	0	0	0	20	14	3	1	1	0
PH	1v5pA01	cathpdb	10	6	0	0	0	0	32	20	1	0	0	0
PH	1v5uA00	cathpdb	10	7	2	0	0	0	32	20	1	0	0	0
PH	1v61A00	cathpdb	14	10	1	0	0	0	30	15	0	0	0	0
PH	1v88A00	cathpdb	12	8	1	0	0	0	22	12	2	0	0	0
PH	1v89A00	cathpdb	12	9	2	0	0	0	20	14	0	0	0	0
PLD	1v8eA00	cathpdb	11	5	0	0	0	0	43	25	1	1	0	0
PLA	1vapA00	cathpdb	12	9	3	1	1	0	21	16	2	0	0	0
PLA	1vipA00	cathpdb	14	11	3	0	0	0	23	17	3	0	0	0
START	1vjhA00	cathpdb	5	5	0	0	0	0	38	24	3	0	0	0
START	1vjhB00	cathpdb	5	5	0	0	0	0	35	23	3	0	0	0
PLA	1vl9A00	cathpdb	13	11	3	0	0	0	25	18	1	0	0	0
PLA	1vpiA00	cathpdb	12	11	3	0	0	0	23	17	1	1	0	0
C2DIS	1w0nA00	cathpdb	6	5	0	1	0	0	37	19	4	0	0	0
C2	1w16A00	cathpdb	8	4	0	0	0	0	38	22	3	0	0	0
PH	1w1dA00	cathpdb	9	6	2	0	0	0	41	23	1	0	0	0
ANNEXIN	1w45B01	cathpdb	9	6	1	0	0	0	26	13	1	0	0	0
ANNEXIN	1w45B02	cathpdb	9	5	2	0	0	0	24	14	1	0	0	0
ANNEXIN	1w45B03	cathpdb	15	10	2	0	0	0	18	12	2	0	0	0
ANNEXIN	1w45B04	cathpdb	11	6	0	0	0	0	25	11	4	0	0	0
C2DIS	1w9tB00	cathpdb	9	2	0	1	0	0	39	18	1	0	0	0
C2	1wfjA01	cathpdb	6	4	0	0	0	0	39	23	1	0	0	0
C2	1wfmA00	cathpdb	11	5	1	0	0	0	29	17	2	0	0	0
PH	1wg7A01	cathpdb	14	12	2	1	1	0	19	8	2	0	0	0
PH	1wgqA00	cathpdb	9	7	0	0	0	0	25	14	2	0	0	0
PH	1wi1A01	cathpdb	10	9	0	0	0	0	26	17	1	0	0	0
PH	1wjmA00	cathpdb	11	7	0	0	0	0	24	17	2	0	0	0
C2DIS	1wkyA02	cathpdb	8	4	0	0	0	0	36	22	1	0	0	0
PH	1wvhA00	cathpdb	9	5	1	0	0	0	32	18	0	1	0	0
PH	1x05A00	cathpdb	13	9	0	0	0	0	26	18	1	0	0	0
PH	1x1fA00	cathpdb	7	3	0	0	0	0	30	21	4	0	0	0
PH	1x1gA00	cathpdb	17	8	0	0	0	0	30	21	1	0	0	0
START	1x53A01	cathpdb	8	5	0	0	0	0	40	17	0	0	0	0
PH	1x86G02	cathpdb	5	5	0	0	0	0	30	18	2	0	0	0
C1	1xa6A02	cathpdb	13	11	4	0	0	0	24	14	2	0	0	0
C2DIS	1xc6A04	cathpdb	6	6	0	0	0	0	29	24	2	0	0	0
C2DIS	1xc6A05	cathpdb	13	10	3	0	0	0	31	24	3	0	0	0
PH	1xd4A02	cathpdb	7	4	1	0	0	0	24	17	0	0	0	0
START	1xdfA00	cathpdb	12	8	0	0	0	0	32	17	0	0	0	0
START	1xfsA00	cathpdb	11	7	0	0	0	0	38	25	2	0	0	0
START	1xfsB00	cathpdb	13	8	1	0	0	0	36	25	0	0	0	0
START	1xn5A00	cathpdb	11	3	0	0	0	0	33	19	1	0	0	0
START	1xn6A00	cathpdb	7	4	1	0	0	0	45	21	1	0	0	0
PH	1xr0B01	cathpdb	12	8	0	0	0	0	25	17	1	0	0	0
PX	1xteA00	cathpdb	10	7	1	0	0	0	24	17	0	0	0	0
START	1xuvA00	cathpdb	10	6	0	0	0	0	39	19	2	1	0	0
START	1xuvB00	cathpdb	10	6	0	0	0	0	39	19	2	1	0	0
START	1xuvC00	cathpdb	10	6	0	0	0	0	39	19	2	1	0	0
PH	1xx0A00	cathpdb	14	8	0	0	0	0	25	14	1	0	0	0
C1	1xx6A02	cathpdb	6	2	0	0	0	0	27	14	3	0	0	0
C1	1xx6B02	cathpdb	6	2	0	0	0	0	27	15	4	0	0	0
PLA	1xxsA00	cathpdb	13	10	3	0	0	0	25	18	1	0	0	0
PLA	1y4lB00	cathpdb	12	10	3	0	0	0	25	18	2	0	0	0
PLA	1y6pB00	cathpdb	12	11	2	0	0	0	27	19	2	0	0	0
PLA	1y75A00	cathpdb	13	11	1	0	0	0	20	12	2	0	0	0
PLA	1y75B00	cathpdb	12	10	1	0	0	0	25	11	0	1	0	0
C1	1y8fA00	cathpdb	10	7	2	0	0	0	22	14	2	0	0	0
ANNEXIN	1ycnB04	cathpdb	12	7	0	0	0	0	21	12	3	0	0	0
PLD	1ydyB00	cathpdb	24	17	0	0	0	0	33	19	0	0	0	0
ANNEXIN	1yiiA01	cathpdb	9	7	1	0	0	0	26	13	0	0	0	0
ANNEXIN	1yiiA02	cathpdb	10	5	0	0	0	0	21	13	0	0	0	0
ANNEXIN	1yiiA03	cathpdb	13	8	1	0	0	0	21	11	1	1	0	0
ANNEXIN	1yiiA04	cathpdb	10	6	0	0	0	0	24	9	4	0	0	0
C2DIS	1yq2B01	cathpdb	10	8	2	0	0	0	35	28	0	0	0	0
C2	1yrkA00	cathpdb	7	7	1	0	0	0	25	17	0	0	0	0
PLA	1yxhA00	cathpdb	12	11	1	0	0	0	22	13	2	0	0	0
PLA	1yxlA00	cathpdb	12	10	0	0	0	0	24	14	2	1	0	0
PLA	1z76B00	cathpdb	11	9	4	0	0	0	21	19	1	0	0	0
PH	1z87A01	cathpdb	13	8	0	0	0	0	25	16	1	0	0	0
START	1z94A00	cathpdb	13	9	2	0	0	0	37	22	3	1	0	0
START	1z94B00	cathpdb	14	9	2	0	0	0	34	20	3	0	0	0
START	1z94C00	cathpdb	13	8	1	0	0	0	37	20	3	1	0	0
START	1z94D00	cathpdb	13	9	1	0	0	0	39	22	3	0	0	0
START	1z94E00	cathpdb	14	9	1	0	0	0	39	21	3	0	0	0
START	1z94F00	cathpdb	14	9	1	0	0	0	39	21	3	1	0	0
PH	1zc4D00	cathpdb	5	4	1	0	0	0	24	19	3	1	1	0
PLD	1zccB00	cathpdb	16	9	0	1	0	0	44	26	2	0	0	0
PH	1zm0B00	cathpdb	10	7	0	0	0	0	23	16	1	0	0	0
PH	1zvrA01	cathpdb	10	6	2	0	0	0	23	16	2	0	0	0
START	2a1lA00	cathpdb	16	12	1	0	0	0	34	28	2	0	0	0
PH	2adzA01	cathpdb	11	5	0	0	0	0	29	14	1	0	0	0
PH	2al6A03	cathpdb	8	6	1	0	0	0	25	17	1	0	0	0
PLA	2aozA00	cathpdb	12	10	3	0	0	0	21	16	0	0	0	0
C2	2b3rA00	cathpdb	14	9	1	0	0	0	37	24	0	0	0	0
C2DIS	2b9vJ03	cathpdb	5	4	0	0	0	0	41	31	2	0	0	0
PLA	2baxA00	cathpdb	10	9	1	0	0	0	22	16	1	0	0	0
C2DIS	2bbaA00	cathpdb	14	10	1	0	0	0	31	26	1	0	0	0
PLA	2bchA00	cathpdb	11	10	3	0	0	0	25	16	1	0	0	0
C2DIS	2bgpA00	cathpdb	8	4	1	0	0	0	40	23	2	0	0	0
START	2bk0B00	cathpdb	8	6	0	0	0	0	33	20	0	0	0	0
PLA	2bp2A00	cathpdb	13	10	2	0	0	0	25	16	1	0	0	0
PLA	2bppA00	cathpdb	12	10	1	0	0	0	22	16	1	0	0	0
C2DIS	2bq9C03	cathpdb	14	9	0	0	0	0	35	18	1	2	0	0
C2	2bwqA00	cathpdb	9	6	0	0	0	0	32	23	2	0	0	0
C2DIS	2c26A02	cathpdb	10	7	0	0	0	0	35	20	2	1	0	0
C2DIS	2c4xA02	cathpdb	9	7	0	0	0	0	36	22	1	1	0	0
C2DIS	2c9kA02	cathpdb	13	11	1	0	0	0	29	21	1	0	0	0
PH	2cayA00	cathpdb	13	11	3	0	0	0	32	21	3	0	0	0
C2DIS	2cdoA00	cathpdb	11	3	0	0	0	0	34	23	1	2	0	0
C2DIS	2cdoB00	cathpdb	10	3	0	0	0	0	31	20	1	3	0	0
C2DIS	2cdoC00	cathpdb	10	3	0	2	0	0	37	22	1	0	0	0
C2DIS	2cdoD00	cathpdb	10	3	0	1	0	0	33	21	1	1	0	0
C2DIS	2cdpC00	cathpdb	8	2	0	2	0	0	42	24	1	1	0	0
C2	2cjsA01	cathpdb	8	6	2	0	0	0	38	29	3	0	0	0
C2	2cjtD00	cathpdb	9	6	2	0	0	0	36	29	5	1	1	0
C2	2cm5A00	cathpdb	13	9	3	0	0	0	34	19	0	2	0	0
C2	2cm6A00	cathpdb	14	8	3	0	0	0	33	18	0	1	0	0
PH	2coaA01	cathpdb	13	9	1	0	0	0	25	15	2	0	0	0
PH	2cocA01	cathpdb	8	5	0	0	0	0	30	22	1	0	0	0
PH	2codA01	cathpdb	10	8	3	0	0	0	22	16	2	0	0	0
PH	2cofA00	cathpdb	10	8	0	0	0	0	25	14	0	0	0	0
PX	2cskA00	cathpdb	14	12	3	0	0	0	18	12	0	0	0	0
PH	2cy4A00	cathpdb	11	6	0	0	0	0	26	16	1	0	0	0
PH	2cy5A00	cathpdb	10	6	0	0	0	0	28	17	1	0	0	0
PX	2czoA00	cathpdb	7	6	1	0	0	0	30	16	3	0	0	0
PH	2d11B03	cathpdb	10	7	0	0	0	0	26	17	5	0	0	0
START	2d4rA00	cathpdb	15	9	3	0	0	0	36	18	0	3	1	0
START	2d4rB00	cathpdb	15	9	3	0	0	0	34	19	0	1	0	0
START	2d4rC00	cathpdb	16	9	3	0	0	0	38	19	1	1	0	0
START	2d4rD00	cathpdb	16	9	3	0	0	0	36	20	0	2	1	0
C2	2d8kA00	cathpdb	10	7	2	0	0	0	34	23	2	0	0	0
PH	2d9vA01	cathpdb	12	8	2	0	0	0	32	17	2	0	0	0
PH	2d9wA01	cathpdb	12	8	1	0	0	0	29	15	4	1	1	0
PH	2d9xA01	cathpdb	8	6	2	0	0	0	28	17	1	0	0	0
PH	2d9yA00	cathpdb	10	7	0	0	0	0	25	17	0	0	0	0
PH	2d9zA01	cathpdb	12	8	1	0	0	0	21	18	3	0	0	0
PH	2da0A00	cathpdb	14	9	1	0	0	0	18	14	1	1	0	0
C1	2db6A01	cathpdb	12	8	3	0	0	0	25	17	1	0	0	0
C2DIS	2dckA02	cathpdb	5	4	1	1	0	0	40	20	1	0	0	0
C2DIS	2dduA01	cathpdb	3	3	1	0	0	0	39	27	4	1	0	0
C2DIS	2dduA03	cathpdb	7	4	1	0	0	0	37	23	4	0	0	0
PH	2dhiA00	cathpdb	10	7	1	0	0	0	27	14	1	0	0	0
PH	2dhjA00	cathpdb	15	8	0	0	0	0	25	19	2	0	0	0
PH	2dhkA01	cathpdb	8	6	1	0	0	0	25	14	0	0	0	0
PH	2dkpA01	cathpdb	13	8	2	0	0	0	28	17	2	0	0	0
PH	2dkqA01	cathpdb	11	7	1	1	0	0	31	17	1	3	1	0
PH	2dlwA00	cathpdb	10	7	0	0	0	0	25	17	0	0	0	0
C2	2dmgA00	cathpdb	9	7	2	0	0	0	35	20	0	0	0	0
C2	2dmhA00	cathpdb	14	7	1	0	0	0	29	17	3	1	0	0
PH	2dn6A00	cathpdb	11	8	0	0	0	0	29	15	1	0	0	0
PLA	2do2A00	cathpdb	12	10	5	0	0	0	26	20	1	1	0	0
PH	2dtcA00	cathpdb	9	8	2	0	0	0	25	17	1	0	0	0
PH	2dtcB00	cathpdb	12	8	2	0	0	0	24	16	1	0	0	0
PH	2dx1A03	cathpdb	12	9	2	0	0	0	25	18	1	0	0	0
PH	2dx5A00	cathpdb	9	7	0	0	0	0	26	18	3	0	0	0
PX	2dybA01	cathpdb	13	8	1	1	1	0	24	17	1	0	0	0
PX	2dybB01	cathpdb	12	7	1	0	0	0	32	24	1	0	0	0
PH	2dynA00	cathpdb	13	8	3	0	0	0	30	20	5	0	0	0
C2DIS	2e26A01	cathpdb	9	7	1	0	0	0	35	22	4	0	0	0
C2DIS	2e31A02	cathpdb	19	12	2	0	0	0	37	24	3	0	0	0
C2DIS	2e33A00	cathpdb	18	10	1	0	0	0	36	23	2	1	0	0
START	2e3mA00	cathpdb	10	9	2	0	0	0	37	28	1	0	0	0
C1	2e73A01	cathpdb	11	8	4	0	0	0	28	17	2	0	0	0
C2DIS	2eieA01	cathpdb	13	4	0	0	0	0	35	22	1	0	0	0
C1	2eliA01	cathpdb	12	9	5	0	0	0	20	14	3	0	0	0
C2	2enjA00	cathpdb	15	9	2	0	0	0	25	17	2	0	0	0
C1	2ennA01	cathpdb	8	6	2	0	0	0	23	16	1	0	0	0
C2	2enpA00	cathpdb	9	8	2	0	0	0	35	25	5	0	0	0
C2	2enqA00	cathpdb	12	9	1	0	0	0	28	21	3	0	0	0
C1	2enzA01	cathpdb	10	9	3	1	1	1	28	13	3	0	0	0
C2	2ep6A01	cathpdb	8	7	2	1	0	0	32	26	4	1	1	0
PX	2ettA00	cathpdb	12	7	0	0	0	0	31	21	3	1	0	0
PLD	2f9rA00	cathpdb	13	10	4	0	0	0	41	24	0	0	0	0
START	2ffsA00	cathpdb	7	6	1	0	0	0	36	24	3	1	1	0
START	2ffsB00	cathpdb	7	5	1	0	0	0	38	26	3	1	1	0
PH	2fjlA00	cathpdb	8	6	0	0	0	0	30	22	3	0	0	0
PLD	2fjuB03	cathpdb	15	10	2	0	0	0	40	26	2	1	1	0
C2	2fk9A00	cathpdb	11	8	2	0	0	0	25	14	1	0	0	0
PH	2g35A00	cathpdb	13	9	0	0	0	0	24	13	3	0	0	0
PH	2gcjD02	cathpdb	7	5	0	0	0	0	31	19	2	0	0	0
PH	2gclA02	cathpdb	6	6	0	0	0	0	33	21	2	0	0	0
PH	2gclB02	cathpdb	8	5	0	0	0	0	33	22	2	0	0	0
C1	2gviA03	cathpdb	12	7	2	0	0	0	17	8	3	0	0	0
ANNEXIN	2h0kB01	cathpdb	9	7	1	0	0	0	25	13	0	0	0	0
ANNEXIN	2h0kB03	cathpdb	9	5	1	0	0	0	24	16	1	0	0	0
ANNEXIN	2h0lA01	cathpdb	9	6	1	0	0	0	25	14	0	1	0	0
ANNEXIN	2h0lA02	cathpdb	9	6	1	0	0	0	26	14	0	0	0	0
ANNEXIN	2h0mA03	cathpdb	8	5	1	0	0	0	23	14	2	0	0	0
ANNEXIN	2h0mA04	cathpdb	8	5	0	0	0	0	21	7	4	1	0	0
PLA	2h4cA00	cathpdb	13	10	3	0	0	0	27	15	2	2	0	0
PLA	2h4cH00	cathpdb	12	12	6	0	0	0	23	17	1	1	0	0
PH	2h7dA00	cathpdb	13	9	0	0	0	0	26	20	2	0	0	0
PLA	2h8iB00	cathpdb	11	9	3	0	0	0	27	19	1	0	0	0
PH	2he7A03	cathpdb	8	5	1	0	0	0	28	18	6	0	0	0
PH	2hthB00	cathpdb	14	11	2	0	0	0	25	21	6	0	0	0
ANNEXIN	2hyvA01	cathpdb	8	6	0	0	0	0	22	11	0	0	0	0
ANNEXIN	2hyvA02	cathpdb	11	7	1	0	0	0	21	10	1	0	0	0
ANNEXIN	2hyvA03	cathpdb	10	6	0	0	0	0	25	16	3	0	0	0
ANNEXIN	2hyvA04	cathpdb	11	7	0	0	0	0	26	9	3	2	0	0
C2DIS	2hyxB02	cathpdb	7	4	1	0	0	0	32	22	1	0	0	0
PLA	2i0uE00	cathpdb	11	11	4	0	0	0	22	14	2	0	0	0
PH	2i1kA03	cathpdb	9	7	0	0	0	0	26	16	3	0	0	0
PX	2i4kA00	cathpdb	16	12	1	0	0	0	19	14	1	0	0	0
PH	2i5fA00	cathpdb	12	8	0	0	0	0	26	16	1	0	0	0
START	2i9yA00	cathpdb	6	3	0	0	0	0	32	16	1	1	0	0
C2DIS	2id4A02	cathpdb	0	0	0	0	0	0	46	25	1	1	0	0
ANNEXIN	2ie6A04	cathpdb	8	5	0	0	0	0	24	10	5	0	0	0
ANNEXIN	2iicA02	cathpdb	9	6	1	0	0	0	24	14	5	0	0	0
ANNEXIN	2iicA03	cathpdb	14	8	2	0	0	0	31	16	4	0	0	0
ANNEXIN	2iicA04	cathpdb	14	12	1	0	0	0	28	12	4	0	0	0
ANNEXIN	2iicC01	cathpdb	12	7	0	0	0	0	22	14	1	1	1	0
START	2il5A00	cathpdb	11	8	1	0	0	0	26	18	0	0	0	0
PX	2iwlX00	cathpdb	9	7	2	0	0	0	27	22	4	0	0	0
C2DIS	2j1fA00	cathpdb	14	9	0	0	0	0	28	21	0	0	0	0
C2DIS	2j1vA00	cathpdb	12	4	0	0	0	0	35	19	1	2	0	0
C2DIS	2j22A00	cathpdb	12	4	0	0	0	0	35	20	2	1	0	0
PH	2j59N00	cathpdb	7	6	0	0	0	0	32	23	2	0	0	0
C1	2j87B02	cathpdb	5	2	0	0	0	0	18	12	3	0	0	0
C1	2j9rA02	cathpdb	7	2	0	0	0	0	20	15	3	0	0	0
C1	2ja1A02	cathpdb	7	2	0	0	0	0	21	14	4	0	0	0
C2DIS	2jdaB00	cathpdb	12	6	0	0	0	0	36	29	1	0	0	0
C2	2jqzA00	cathpdb	7	7	2	0	0	0	27	12	0	2	0	0
PH	2k2jA00	cathpdb	13	9	2	0	0	0	18	12	0	0	0	0
C2	2k3hA00	cathpdb	11	7	1	0	0	0	39	23	2	0	0	0
C2	2k45A00	cathpdb	11	6	2	0	0	0	30	17	1	0	0	0
START	2k5gA01	cathpdb	19	12	0	0	0	0	32	17	1	1	0	0
START	2k7hA00	cathpdb	11	7	0	0	0	0	32	20	0	0	0	0
PH	2kcjA00	cathpdb	9	5	2	0	0	0	24	16	2	0	0	0
START	2kczA00	cathpdb	11	8	4	0	0	0	36	25	4	0	0	0
C2DIS	2kd7A00	cathpdb	11	6	0	0	0	0	32	16	2	1	0	0
START	2kewA00	cathpdb	9	5	0	0	0	0	35	9	1	1	0	0
START	2kf2A00	cathpdb	12	6	1	0	0	0	44	30	3	0	0	0
START	2kteA00	cathpdb	5	5	1	0	0	0	34	21	4	0	0	0
START	2l65A00	cathpdb	12	8	2	0	0	0	30	21	2	0	0	0
PX	2l73A00	cathpdb	11	9	2	0	0	0	22	15	2	0	0	0
START	2l8oA00	cathpdb	12	8	0	0	0	0	33	24	1	1	0	0
C2DIS	2l9lA00	cathpdb	10	4	1	0	0	0	34	20	4	0	0	0
START	2l9pA00	cathpdb	9	6	0	0	0	0	38	24	1	0	0	0
START	2lakA00	cathpdb	12	8	1	0	0	0	22	14	1	0	0	0
START	2ldkA00	cathpdb	16	10	0	0	0	0	33	21	0	0	0	0
START	2le1A00	cathpdb	6	4	0	0	0	0	38	24	1	1	0	0
START	2leqA00	cathpdb	8	5	1	0	0	0	32	25	1	0	0	0
START	2lf2A00	cathpdb	6	4	0	0	0	0	34	26	2	0	0	0
PH	2lg1A02	cathpdb	10	8	0	0	0	0	25	19	1	0	0	0
START	2lghA00	cathpdb	8	5	0	0	0	0	27	17	1	1	0	0
START	2lioA00	cathpdb	7	5	0	0	0	0	36	27	4	0	0	0
PH	2lkoA00	cathpdb	13	9	2	0	0	0	26	16	4	0	0	0
START	2lpxA00	cathpdb	8	6	1	0	0	0	28	19	3	0	0	0
C2DIS	2ls6A00	cathpdb	8	6	0	0	0	0	36	22	2	0	0	0
PH	2lulA00	cathpdb	10	9	1	0	0	0	29	20	5	0	0	0
START	2luzA00	cathpdb	9	7	1	0	0	0	36	22	0	1	0	0
C2DIS	2lw8A00	cathpdb	13	9	1	0	0	0	23	17	3	0	0	0
PH	2lydA00	cathpdb	12	7	1	0	0	0	28	22	2	0	0	0
PH	2m14A00	cathpdb	6	3	0	0	0	0	33	18	0	0	0	0
START	2m47A00	cathpdb	9	5	0	0	0	0	27	20	2	0	0	0
START	2m89A00	cathpdb	4	3	0	0	0	0	32	21	2	0	0	0
PH	2mdxA00	cathpdb	8	6	3	0	0	0	23	13	2	0	0	0
PH	2mfqA00	cathpdb	6	4	0	1	0	0	26	18	1	0	0	0
START	2mouA00	cathpdb	9	8	0	0	0	0	37	23	2	0	0	0
C2	2n1tE00	cathpdb	10	6	1	0	0	0	36	27	3	0	0	0
START	2n4bA00	cathpdb	13	8	1	0	0	0	27	16	1	0	0	0
START	2nn5A00	cathpdb	14	10	0	0	0	0	29	22	1	1	1	0
PLA	2notB00	cathpdb	12	10	0	0	0	0	25	13	3	0	0	0
C2	2nq3A00	cathpdb	12	9	3	0	0	0	30	20	2	0	0	0
START	2ns9A01	cathpdb	18	9	1	1	0	0	30	13	0	0	0	0
C2	2nsqA00	cathpdb	11	7	1	0	0	0	30	21	3	0	0	0
PLD	2o55A00	cathpdb	20	14	2	0	0	0	45	32	3	2	0	0
PLA	2ok9B00	cathpdb	13	11	5	0	0	0	26	16	2	0	0	0
C2DIS	2okxA01	cathpdb	9	7	0	0	0	0	32	21	3	1	0	0
C2DIS	2okxA02	cathpdb	3	3	0	0	0	0	39	30	5	0	0	0
C2DIS	2okxA03	cathpdb	10	8	0	0	0	0	41	28	0	0	0	0
PH	2oqbA00	cathpdb	13	10	0	0	0	0	23	15	2	0	0	0
PLA	2oqdB00	cathpdb	13	7	3	0	0	0	28	17	0	0	0	0
PLD	2or2B00	cathpdb	12	9	1	1	0	0	42	27	1	1	1	0
C1	2orvB02	cathpdb	5	2	0	0	0	0	21	14	4	0	0	0
C2DIS	2orxA01	cathpdb	13	9	0	0	0	0	30	19	3	3	1	0
C2DIS	2orxA02	cathpdb	5	5	0	0	0	0	34	22	1	0	0	0
PLA	2oshA00	cathpdb	11	10	1	0	0	0	23	13	2	2	0	0
PLA	2osnA00	cathpdb	11	11	2	0	0	0	26	16	1	0	0	0
PLD	2otdA01	cathpdb	14	9	1	0	0	0	41	24	0	1	0	0
PLD	2otdB01	cathpdb	14	9	1	0	0	0	39	24	0	1	0	0
PLD	2otdC01	cathpdb	14	9	1	0	0	0	40	24	0	0	0	0
PLD	2otdD01	cathpdb	13	10	1	0	0	0	40	25	0	1	0	0
PH	2p0hA00	cathpdb	12	6	0	1	0	0	34	23	1	0	0	0
PLD	2p76C00	cathpdb	13	8	0	0	0	0	42	28	0	1	0	0
START	2pcsA00	cathpdb	12	8	0	0	0	0	43	22	3	1	0	0
PLA	2ph4A00	cathpdb	13	10	3	0	0	0	27	15	1	0	0	0
PLA	2phiA00	cathpdb	12	10	2	0	0	0	27	17	2	0	0	0
START	2psoB02	cathpdb	9	6	0	0	0	0	30	20	1	0	0	0
PLD	2ptdA00	cathpdb	13	12	2	0	0	0	40	28	1	1	1	0
PLA	2pvtA00	cathpdb	12	10	5	0	0	0	26	18	1	1	0	0
PLD	2pz0B00	cathpdb	14	9	1	0	0	0	39	27	5	1	0	0
PH	2pz1A03	cathpdb	12	9	2	0	0	0	30	18	2	1	0	0
C2	2q0zX03	cathpdb	6	5	1	0	0	0	35	26	0	1	0	0
START	2q3qA00	cathpdb	5	5	0	0	0	0	36	23	3	0	0	0
START	2q3qB00	cathpdb	7	7	0	0	0	0	36	22	3	0	0	0
C2	2q3xA00	cathpdb	8	4	0	0	0	0	32	22	1	1	0	0
C2	2q3xB00	cathpdb	8	4	0	0	0	0	33	24	1	1	0	0
ANNEXIN	2q4cA01	cathpdb	7	7	1	0	0	0	22	13	2	0	0	0
ANNEXIN	2q4cA02	cathpdb	13	8	0	0	0	0	22	13	2	1	0	0
ANNEXIN	2q4cA03	cathpdb	10	8	0	0	0	0	28	16	2	0	0	0
C2DIS	2qbxA00	cathpdb	14	10	2	0	0	0	35	27	2	0	0	0
PLA	2qhgC00	cathpdb	12	10	3	0	0	0	30	18	1	0	0	0
PH	2qkmC00	cathpdb	12	7	0	0	0	0	32	25	4	0	0	0
PLA	2qogA00	cathpdb	13	10	2	0	0	0	25	17	3	0	0	0
PLA	2qogC00	cathpdb	14	12	4	0	0	0	25	15	4	0	0	0
START	2qpvA00	cathpdb	10	5	0	0	0	0	31	21	1	0	0	0
START	2qpvB00	cathpdb	10	6	0	0	0	0	31	19	1	0	0	0
C1	2qq0A02	cathpdb	7	3	1	0	0	0	25	12	1	0	0	0
C2DIS	2qqjA01	cathpdb	15	9	0	0	0	0	31	21	0	0	0	0
C2DIS	2qqlA03	cathpdb	12	7	0	1	0	0	35	21	2	0	0	0
C2DIS	2qqlA04	cathpdb	6	5	2	0	0	0	26	16	3	0	0	0
C2DIS	2qqmA02	cathpdb	11	8	0	0	0	0	32	22	4	1	1	0
C2DIS	2qqmA03	cathpdb	6	5	0	0	0	0	35	24	2	0	0	0
C2DIS	2qqnA00	cathpdb	12	9	0	0	0	0	32	19	2	1	1	0
C2	2qz5A00	cathpdb	6	4	0	0	0	0	35	23	1	1	0	0
C2	2qzqA00	cathpdb	5	3	0	0	0	0	36	29	2	1	0	0
PH	2r09A03	cathpdb	13	10	1	0	0	0	31	19	2	1	1	0
PH	2r09B03	cathpdb	13	10	1	0	0	0	31	20	1	1	1	0
START	2r55B00	cathpdb	7	7	2	0	0	0	31	25	4	0	0	0
C2	2r83B01	cathpdb	8	6	1	0	0	0	36	25	2	1	0	0
PX	2raiA02	cathpdb	9	7	1	0	0	0	29	23	1	0	0	0
PX	2raiB02	cathpdb	7	5	0	0	0	0	26	22	0	0	0	0
PX	2rajA02	cathpdb	13	8	2	0	0	0	26	19	1	0	0	0
PX	2reaA00	cathpdb	12	9	4	0	0	0	33	23	5	0	0	0
START	2resA00	cathpdb	16	9	0	0	0	0	32	18	1	0	0	0
START	2rezA00	cathpdb	11	6	0	0	0	0	27	16	1	0	0	0
PH	2rgnB02	cathpdb	11	6	2	0	0	0	34	18	2	0	0	0
C2DIS	2rj2A00	cathpdb	18	10	1	0	0	0	34	22	2	1	0	0
PH	2rloA00	cathpdb	14	11	2	0	0	0	21	13	3	0	0	0
PH	2rovA00	cathpdb	12	8	0	0	0	0	32	19	2	0	0	0
C1	2rowA01	cathpdb	8	7	3	0	0	0	24	14	2	0	0	0
PH	2rsgA00	cathpdb	11	6	2	0	0	0	27	15	2	0	0	0
C1	2uz3A02	cathpdb	5	2	0	0	0	0	24	18	4	0	0	0
C2	2uzpA00	cathpdb	13	8	0	0	0	0	34	26	3	0	0	0
C2	2uzpB00	cathpdb	12	8	0	0	0	0	36	27	3	0	0	0
C2	2uzpC00	cathpdb	12	7	0	0	0	0	34	25	3	0	0	0
PH	2uzsA00	cathpdb	11	9	2	0	0	0	25	17	2	0	0	0
PX	2v14A00	cathpdb	11	9	3	0	0	0	33	27	2	0	0	0
C2DIS	2v4vA00	cathpdb	10	2	0	0	0	0	46	19	0	0	0	0
PX	2v6vA00	cathpdb	12	9	1	0	0	0	28	16	2	0	0	0
PX	2v6vB00	cathpdb	10	8	1	0	0	0	29	15	2	0	0	0
C2DIS	2v72A00	cathpdb	12	5	0	0	0	0	28	18	2	1	1	0
PH	2v76D00	cathpdb	12	9	0	0	0	0	23	16	0	0	0	0
C2DIS	2vc9A01	cathpdb	9	3	0	0	0	0	39	28	0	0	0	0
START	2vjgC00	cathpdb	5	4	0	0	0	0	35	21	0	0	0	0
PH	2vkiA00	cathpdb	8	6	2	0	0	0	39	23	0	1	0	0
C2DIS	2vmdA01	cathpdb	11	10	0	0	0	0	27	17	1	0	0	0
START	2vneA01	cathpdb	7	5	0	0	0	0	33	19	3	0	0	0
START	2vneB00	cathpdb	7	5	1	0	0	0	30	20	1	0	0	0
START	2vq5A01	cathpdb	7	5	0	0	0	0	30	20	3	0	0	0
START	2vq5B00	cathpdb	6	4	0	0	0	0	31	20	1	0	0	0
C2DIS	2vr4B01	cathpdb	12	10	4	0	0	0	28	20	1	0	0	0
PH	2vrwB02	cathpdb	10	6	0	0	0	0	25	19	1	0	0	0
C1	2vrwB03	cathpdb	10	9	3	0	0	0	26	13	2	0	0	0
PH	2vszA02	cathpdb	6	5	0	0	0	0	33	23	1	0	0	0
C2DIS	2vtfB02	cathpdb	10	6	0	0	0	0	43	22	0	0	0	0
C2DIS	2vzpB00	cathpdb	8	5	0	0	0	0	44	21	1	0	0	0
C2DIS	2vzvA01	cathpdb	17	12	4	0	0	0	29	20	1	1	0	0
C2DIS	2w1sA00	cathpdb	12	5	0	0	0	0	38	24	0	0	0	0
C2DIS	2w1sB00	cathpdb	13	5	0	0	0	0	38	21	0	1	1	0
C2DIS	2w1uC00	cathpdb	15	6	0	0	0	0	35	21	0	0	0	0
C2DIS	2w1wA00	cathpdb	8	4	0	0	0	0	44	18	2	0	0	0
PH	2w2wB00	cathpdb	12	9	1	0	0	0	23	15	0	1	1	0
PH	2w2xC00	cathpdb	11	8	2	0	0	0	18	12	1	0	0	0
C2DIS	2w3jA00	cathpdb	10	8	0	0	0	0	43	21	0	0	0	0
C2DIS	2w46A00	cathpdb	9	6	0	0	0	0	40	19	0	0	0	0
C2DIS	2w5fA01	cathpdb	7	4	0	0	0	0	27	18	0	0	0	0
C2DIS	2w91A02	cathpdb	15	11	1	0	0	0	41	23	0	1	0	0
C2DIS	2w9xA01	cathpdb	7	6	1	0	0	0	27	19	1	1	0	0
C2DIS	2waaA01	cathpdb	4	3	0	0	0	0	26	20	3	0	0	0
C2DIS	2waoA01	cathpdb	5	4	0	0	0	0	29	22	1	1	0	0
C2DIS	2wdbD00	cathpdb	14	5	0	0	0	0	36	22	0	0	0	0
PLA	2wg8A00	cathpdb	16	10	2	0	0	0	23	17	4	0	0	0
PLA	2wg8B00	cathpdb	16	11	4	0	0	0	26	16	4	0	0	0
PLA	2wg9B00	cathpdb	16	10	2	0	0	0	23	17	3	0	0	0
C2DIS	2wn2A01	cathpdb	9	7	1	0	0	0	35	23	2	1	0	0
C2DIS	2wo2A00	cathpdb	13	10	3	0	0	0	31	25	2	0	0	0
PLA	2wq5A00	cathpdb	13	11	1	0	0	0	23	12	2	2	1	0
C2DIS	2wq8A01	cathpdb	13	5	0	0	0	0	35	22	1	0	0	0
C2DIS	2wuhA00	cathpdb	9	3	0	1	0	0	33	23	2	1	0	0
C1	2wvjH02	cathpdb	5	2	0	0	0	0	21	14	4	0	0	0
PX	2wweA01	cathpdb	10	9	2	0	0	0	28	17	0	0	0	0
C2	2wxeA03	cathpdb	6	4	1	0	0	0	35	28	3	1	0	0
C2DIS	2wysA01	cathpdb	7	4	0	0	0	0	34	21	2	0	0	0
C2DIS	2wysB01	cathpdb	9	6	0	0	0	0	33	23	2	0	0	0
C2DIS	2wz8A00	cathpdb	8	3	0	0	0	0	32	17	2	3	0	0
C2DIS	2wzeA01	cathpdb	7	4	0	0	0	0	32	18	2	0	0	0
C2DIS	2wzeB01	cathpdb	9	6	0	0	0	0	35	22	2	0	0	0
C2DIS	2x10A01	cathpdb	11	8	1	0	0	0	31	19	3	0	0	0
PH	2x18G00	cathpdb	9	8	3	0	0	0	26	16	2	0	0	0
C2DIS	2xhnB03	cathpdb	11	9	0	0	0	0	31	24	1	0	0	0
ANNEXIN	2xo2A01	cathpdb	11	7	1	0	0	0	25	14	0	0	0	0
ANNEXIN	2xo2A02	cathpdb	10	6	1	0	0	0	23	12	0	0	0	0
ANNEXIN	2xo2A03	cathpdb	8	6	1	0	0	0	24	14	1	0	0	0
ANNEXIN	2xo2A04	cathpdb	9	5	0	0	0	0	24	13	5	1	0	0
ANNEXIN	2xo3A01	cathpdb	8	6	1	0	0	0	24	14	0	0	0	0
ANNEXIN	2xo3A02	cathpdb	10	6	1	0	0	0	24	12	0	0	0	0
ANNEXIN	2xo3A03	cathpdb	9	6	1	0	0	0	25	13	1	0	0	0
ANNEXIN	2xo3A04	cathpdb	8	5	0	0	0	0	23	10	3	0	0	0
C2DIS	2xomA00	cathpdb	11	8	1	0	0	0	37	22	0	2	0	0
C2DIS	2xqxA00	cathpdb	14	11	2	0	0	0	28	17	1	0	0	0
C2DIS	2xqxB00	cathpdb	14	9	1	0	0	0	31	17	0	0	0	0
C2	2y3aA02	cathpdb	6	4	0	0	0	0	37	33	6	0	0	0
C2DIS	2y6gA00	cathpdb	11	5	0	0	0	0	40	29	2	1	0	0
C2DIS	2y6kA00	cathpdb	10	4	0	0	0	0	39	29	1	0	0	0
PH	2y7bA00	cathpdb	11	8	2	0	0	0	21	16	1	1	0	0
C2DIS	2y8jA00	cathpdb	8	4	1	0	0	0	35	24	1	0	0	0
C2DIS	2yc4B00	cathpdb	7	4	0	0	0	0	31	21	1	4	2	0
PH	2yf0A01	cathpdb	7	5	2	0	0	0	28	20	4	0	0	0
C2	2yoaB00	cathpdb	8	5	1	0	0	0	33	19	0	0	0	0
PX	2ypsD00	cathpdb	10	7	1	0	0	0	30	21	4	0	0	0
C2	2yrbA01	cathpdb	12	9	0	0	0	0	27	21	3	0	0	0
PH	2yryA00	cathpdb	18	10	0	0	0	0	18	14	0	1	1	0
PH	2ys1A00	cathpdb	14	9	1	0	0	0	28	18	3	0	0	0
PH	2ys3A00	cathpdb	12	8	2	0	0	0	33	20	1	0	0	0
PH	2ys5A01	cathpdb	11	8	0	0	0	0	27	18	1	0	0	0
C1	2yuuA00	cathpdb	11	6	3	0	0	0	25	16	2	0	0	0
PH	2z0qA02	cathpdb	10	6	1	0	0	0	28	18	1	0	0	0
C2	2z0uA00	cathpdb	12	8	1	0	0	0	32	23	1	0	0	0
C2	2z0uB00	cathpdb	10	8	1	0	0	0	30	23	1	0	0	0
C2DIS	2z4fA00	cathpdb	10	3	0	0	0	0	38	26	2	0	0	0
START	2z9zA00	cathpdb	8	6	1	0	0	0	38	27	1	0	0	0
C2DIS	2zewA00	cathpdb	6	5	0	0	0	0	30	18	1	1	0	0
C2DIS	2zexA00	cathpdb	5	4	0	0	0	0	34	20	1	1	0	0
C2DIS	2zeyA00	cathpdb	6	4	0	0	0	0	40	23	2	1	0	0
C2DIS	2zezA00	cathpdb	6	5	0	0	0	0	39	20	1	0	0	0
ANNEXIN	2zhiA01	cathpdb	11	8	1	0	0	0	25	9	1	0	0	0
ANNEXIN	2zhiA02	cathpdb	14	7	2	0	0	0	24	11	1	1	0	0
ANNEXIN	2zhiA03	cathpdb	11	9	1	0	0	0	24	13	2	0	0	0
ANNEXIN	2zhiA04	cathpdb	8	5	1	0	0	0	25	9	3	0	0	0
PLD	2zkmX03	cathpdb	15	11	3	0	0	0	37	24	2	0	0	0
C2	2zkmX04	cathpdb	8	5	0	0	0	0	35	28	4	1	0	0
ANNEXIN	2zocB01	cathpdb	10	7	1	0	0	0	27	12	1	0	0	0
ANNEXIN	2zocB02	cathpdb	13	7	2	0	0	0	24	9	1	2	0	0
ANNEXIN	2zocB03	cathpdb	9	7	1	0	0	0	23	11	2	0	0	0
ANNEXIN	2zocB04	cathpdb	10	5	1	0	0	0	25	9	2	0	0	0
PLA	2zp3A00	cathpdb	13	11	1	0	0	0	25	18	1	0	0	0
PLA	2zp4A00	cathpdb	12	10	1	0	0	0	24	17	1	0	0	0
PLA	2zp5A00	cathpdb	13	11	2	0	0	0	25	19	1	0	0	0
C2DIS	2zxqA04	cathpdb	11	6	0	0	0	0	36	24	2	0	0	0
C2DIS	2zxqA05	cathpdb	14	8	1	0	0	0	29	20	0	1	0	0
C2DIS	3a22A03	cathpdb	6	5	0	0	0	0	33	19	0	0	0	0
C2DIS	3a7qA01	cathpdb	10	9	3	0	0	0	33	22	4	0	0	0
C2DIS	3a7qA02	cathpdb	10	6	0	0	0	0	26	20	4	0	0	0
C2DIS	3a7qA03	cathpdb	9	3	0	0	0	0	36	27	5	0	0	0
C2DIS	3a7qA04	cathpdb	11	3	1	0	0	0	33	23	4	1	0	0
PH	3a8pA01	cathpdb	9	7	1	0	0	0	26	15	1	0	0	0
PH	3a98B02	cathpdb	11	8	1	0	0	0	24	16	1	0	0	0
PH	3a98D02	cathpdb	3	3	1	0	0	0	28	20	2	0	0	0
C2DIS	3abzA03	cathpdb	10	7	1	0	0	0	34	29	0	2	0	0
C2DIS	3acfA00	cathpdb	12	10	0	0	0	0	35	23	0	0	0	0
PH	3aj4B00	cathpdb	12	8	3	0	0	0	26	15	1	0	0	0
PH	3au4A04	cathpdb	10	2	0	0	0	0	25	15	2	0	0	0
C2	3b7yB00	cathpdb	8	7	2	0	0	0	28	20	2	0	0	0
C2DIS	3bgaA01	cathpdb	9	8	1	1	0	0	39	29	3	0	0	0
C2DIS	3bgaB01	cathpdb	9	7	1	0	0	0	39	28	2	0	0	0
PH	3bjiB02	cathpdb	9	5	0	0	0	0	25	21	1	0	0	0
C1	3bjiB03	cathpdb	9	8	3	0	0	0	25	13	2	0	0	0
C2DIS	3bn6A00	cathpdb	15	8	3	0	0	0	38	25	4	1	0	0
PLA	3bp2A00	cathpdb	14	11	2	0	0	0	25	16	1	0	0	0
C2DIS	3c7hA01	cathpdb	10	6	0	0	0	0	38	19	1	1	0	0
PLD	3ch0A00	cathpdb	18	13	0	0	0	0	43	30	1	0	0	0
C2DIS	3cihA01	cathpdb	12	9	2	0	0	0	30	22	3	0	0	0
C2DIS	3cihA02	cathpdb	1	1	0	0	0	0	40	27	3	0	0	0
C2DIS	3cmgA01	cathpdb	10	7	2	0	0	0	30	26	5	0	0	0
START	3cnwA00	cathpdb	9	4	0	0	0	0	36	22	1	0	0	0
START	3cnwB00	cathpdb	9	5	0	0	0	0	37	25	2	0	0	0
C2DIS	3cqoA02	cathpdb	11	5	0	0	0	0	42	17	3	2	0	0
C2DIS	3cqoC01	cathpdb	9	4	2	0	0	0	41	18	2	0	0	0
C1	3cxlA02	cathpdb	14	10	4	0	0	0	26	17	3	1	1	0
PLA	3cylA00	cathpdb	12	10	3	0	0	0	27	16	2	2	0	0
C2DIS	3d3aA02	cathpdb	0	0	0	0	0	0	41	36	4	1	0	0
C2DIS	3d3aA03	cathpdb	10	7	3	0	0	0	25	17	1	0	0	0
C2DIS	3decA01	cathpdb	9	7	1	0	0	0	32	25	2	0	0	0
PLA	3dihA00	cathpdb	10	9	3	0	0	0	25	18	1	0	0	0
PX	3dytA01	cathpdb	7	6	0	0	0	0	30	21	4	0	0	0
C1	3e2iA02	cathpdb	6	2	0	0	0	0	25	15	4	0	0	0
START	3e85A00	cathpdb	9	5	0	0	0	0	38	21	1	0	0	0
PLD	3ea1A00	cathpdb	12	11	2	0	0	0	45	27	1	1	1	0
PLD	3ea3A00	cathpdb	14	12	2	0	0	0	45	27	1	1	1	0
C2DIS	3eb7A02	cathpdb	14	12	1	0	0	0	32	23	2	0	0	0
C2DIS	3ecqA05	cathpdb	8	7	0	0	0	0	39	24	2	0	0	0
C2DIS	3ecqA06	cathpdb	14	7	1	0	0	0	35	22	1	0	0	0
C2DIS	3ecqB05	cathpdb	9	8	0	0	0	0	39	23	2	0	0	0
C2DIS	3ecqB06	cathpdb	14	8	1	0	0	0	36	22	1	0	0	0
START	3eliA00	cathpdb	8	4	0	0	0	0	40	25	4	1	0	0
PLA	3eloA00	cathpdb	15	11	0	0	0	0	21	16	2	0	0	0
C2DIS	3etpA00	cathpdb	13	8	2	0	0	0	29	27	5	0	0	0
C2	3f04A00	cathpdb	13	8	2	0	0	0	30	19	2	1	0	0
START	3f08A00	cathpdb	8	4	0	0	0	0	37	23	1	0	0	0
START	3f08B00	cathpdb	9	4	0	0	0	0	33	22	1	0	0	0
C2DIS	3f2zA00	cathpdb	14	7	0	0	0	0	29	19	2	1	0	0
PH	3f5rA00	cathpdb	11	8	0	0	0	0	28	16	3	0	0	0
C2	3fbkA00	cathpdb	8	7	0	0	0	0	26	20	2	0	0	0
C2	3fbkB00	cathpdb	7	6	0	0	0	0	27	21	2	0	0	0
C2	3fdwB00	cathpdb	12	8	2	0	0	0	32	24	2	0	0	0
PH	3fehA02	cathpdb	10	8	0	1	1	0	23	17	2	0	0	0
C2DIS	3fhqD02	cathpdb	14	7	0	0	0	0	43	22	0	1	0	0
PH	3fm8C02	cathpdb	9	6	0	0	0	0	19	12	1	0	0	0
PH	3fm8C03	cathpdb	11	7	3	0	0	0	37	25	2	1	1	0
C2DIS	3fn9D01	cathpdb	11	7	1	0	0	0	32	27	5	2	1	0
START	3fo5B00	cathpdb	14	8	0	0	0	0	32	25	5	0	0	0
PX	3fogA00	cathpdb	10	8	2	0	0	0	28	21	1	0	0	0
PLA	3g8gA00	cathpdb	12	11	5	0	0	0	27	19	2	0	0	0
PLA	3g8hA00	cathpdb	12	11	5	0	0	0	29	19	2	0	0	0
PH	3g9wA02	cathpdb	12	8	0	0	0	0	24	17	2	0	0	0
PLA	3gciA00	cathpdb	12	11	0	0	0	0	22	13	2	0	0	0
C2DIS	3gglA00	cathpdb	11	6	0	0	0	0	27	22	5	0	0	0
START	3ggnA00	cathpdb	6	5	0	0	0	0	38	19	2	0	0	0
C2DIS	3gm8A01	cathpdb	12	9	5	0	0	0	31	25	3	0	0	0
PH	3gyoA02	cathpdb	6	6	2	0	0	0	34	24	3	0	0	0
PH	3gypA02	cathpdb	7	6	2	0	0	0	31	22	2	0	0	0
PLD	3h4wA00	cathpdb	10	9	1	0	0	0	48	31	2	0	0	0
PLD	3h4xA00	cathpdb	11	10	1	0	0	0	47	29	2	0	0	0
C2DIS	3heiO00	cathpdb	15	11	2	0	0	0	24	17	4	0	0	0
C2	3hhmA04	cathpdb	9	7	1	0	0	0	32	25	3	0	0	0
PH	3hk0A02	cathpdb	9	6	0	0	0	0	31	25	3	0	0	0
C2DIS	3hn3D01	cathpdb	9	8	1	0	0	0	40	30	6	2	1	0
C2	3hn8A01	cathpdb	9	5	1	0	0	0	33	25	1	0	0	0
C2	3hn8C02	cathpdb	9	6	3	0	0	0	37	21	0	0	0	0
C2DIS	3hnmA00	cathpdb	14	9	2	1	0	0	25	18	1	0	0	0
C2DIS	3hnmB00	cathpdb	13	8	2	1	0	0	24	19	1	0	0	0
C2DIS	3hnmC00	cathpdb	15	9	2	1	0	0	24	17	1	0	0	0
C2DIS	3hnmD00	cathpdb	16	9	2	0	0	0	24	18	1	0	0	0
C2DIS	3hnyM00	cathpdb	7	5	3	0	0	0	30	19	0	3	1	0
PX	3hpbA00	cathpdb	11	8	0	0	0	0	21	17	0	0	0	0
PX	3hpcX00	cathpdb	11	9	0	0	0	0	23	19	1	0	0	0
PH	3hqcA00	cathpdb	7	6	1	0	0	0	30	18	2	2	1	0
PH	3hw2B00	cathpdb	10	8	2	0	0	0	28	19	1	0	0	0
PLD	3i10A00	cathpdb	19	10	0	0	0	0	38	27	0	1	0	0
C2DIS	3i2gA03	cathpdb	5	2	0	0	0	0	41	29	3	0	0	0
C2DIS	3i3eB01	cathpdb	12	8	1	0	0	0	47	31	1	0	0	0
C2DIS	3ib3A03	cathpdb	6	5	0	0	0	0	39	29	1	0	0	0
C2DIS	3ib3B03	cathpdb	4	4	0	0	0	0	38	31	1	0	0	0
C2DIS	3iiiA03	cathpdb	6	5	0	0	0	0	38	30	0	0	0	0
START	3ijtA00	cathpdb	6	3	0	0	0	0	42	26	0	0	0	0
PX	3iq2A00	cathpdb	8	8	3	0	0	0	19	14	4	0	0	0
START	3jrqB00	cathpdb	8	5	0	0	0	0	32	23	0	1	0	0
START	3jrsA00	cathpdb	8	5	1	0	0	0	35	26	0	2	1	0
START	3jrsC00	cathpdb	8	5	1	0	0	0	35	21	0	0	0	0
C2DIS	3jxsB00	cathpdb	10	4	0	0	0	0	38	27	2	2	1	0
C2	3jzyA00	cathpdb	10	8	1	0	0	0	34	22	5	1	0	0
C2DIS	3k46B01	cathpdb	5	5	1	0	0	0	42	30	4	0	0	0
C2DIS	3k4aA01	cathpdb	5	5	1	0	0	0	38	28	3	1	0	0
C2DIS	3k4aB01	cathpdb	5	5	1	0	0	0	32	25	5	1	1	0
C2DIS	3k4zA01	cathpdb	9	5	0	0	0	0	37	23	3	0	0	0
C2DIS	3k77G00	cathpdb	10	7	0	0	0	0	29	18	2	0	0	0
START	3k78A00	cathpdb	6	5	0	0	0	0	31	20	1	0	0	0
START	3k90D00	cathpdb	9	6	1	0	0	0	26	21	1	0	0	0
START	3kl1A00	cathpdb	10	6	1	0	0	0	33	23	2	0	0	0
START	3klxB00	cathpdb	10	6	1	0	0	0	34	26	1	1	1	0
PLD	3ks5A00	cathpdb	16	10	0	0	0	0	44	31	1	1	0	0
PLD	3ks5B00	cathpdb	14	8	0	0	0	0	47	30	1	1	0	0
PLD	3ks6A00	cathpdb	16	10	0	0	0	0	43	29	1	1	0	0
PLD	3ks6B00	cathpdb	16	10	0	0	0	0	45	28	1	1	0	0
PLD	3ks6C00	cathpdb	15	9	0	0	0	0	44	31	1	1	0	0
PLD	3ks6D00	cathpdb	16	10	0	0	0	0	44	31	1	1	0	0
PH	3ksyA03	cathpdb	8	5	1	0	0	0	26	19	2	0	0	0
C2	3kwtA00	cathpdb	9	5	1	0	0	0	30	23	1	0	0	0
C1	3ky9B04	cathpdb	10	9	3	0	0	0	24	12	2	2	1	0
PH	3kz1B02	cathpdb	13	10	0	0	0	0	28	17	1	0	0	0
PLD	3l12A00	cathpdb	21	14	1	0	0	0	38	28	1	0	0	0
PLD	3l12B00	cathpdb	18	13	1	0	0	0	43	30	1	1	0	0
C2	3l4cB00	cathpdb	13	8	1	0	0	0	37	26	3	0	0	0
PLA	3l69A00	cathpdb	13	10	2	0	0	0	26	19	2	0	0	0
C2	3l9bA00	cathpdb	9	8	1	0	0	0	32	23	1	0	0	0
C2DIS	3legA00	cathpdb	11	5	1	1	0	0	35	16	0	1	0	0
C2DIS	3lpfA01	cathpdb	4	4	1	0	0	0	40	27	4	0	0	0
C2DIS	3lpfB01	cathpdb	5	5	1	0	0	0	39	30	5	0	0	0
C2DIS	3lpgA01	cathpdb	5	5	1	0	0	0	39	28	3	0	0	0
C2DIS	3lpgB01	cathpdb	6	6	1	0	0	0	40	31	5	0	0	0
PX	3luiB00	cathpdb	12	8	2	0	0	0	28	16	1	0	0	0
C2	3m7fB00	cathpdb	9	6	2	0	0	0	28	17	1	0	0	0
C2DIS	3mbwA01	cathpdb	14	11	1	0	0	0	30	21	3	0	0	0
PH	3mdbD03	cathpdb	9	7	1	0	0	0	27	18	2	1	0	0
PH	3ml4A01	cathpdb	10	6	2	0	0	0	30	18	3	0	0	0
PH	3ml4A02	cathpdb	12	10	2	1	0	0	24	16	1	1	0	0
PH	3ml4B01	cathpdb	12	6	2	0	0	0	27	17	3	0	0	0
PH	3ml4B02	cathpdb	9	7	1	1	0	0	23	17	2	1	0	0
PH	3ml4C01	cathpdb	11	7	2	1	1	0	27	17	3	0	0	0
PH	3ml4C02	cathpdb	11	9	2	1	0	0	25	14	1	0	0	0
PH	3ml4D01	cathpdb	11	7	2	1	0	0	30	18	2	0	0	0
PH	3ml4D02	cathpdb	11	9	2	1	0	0	23	15	1	0	0	0
PLA	3mlmB00	cathpdb	13	11	4	0	0	0	26	14	0	1	0	0
C2DIS	3mo4A02	cathpdb	8	5	1	0	0	0	40	22	2	0	0	0
C2DIS	3mo4B02	cathpdb	8	5	1	0	0	0	39	19	2	0	0	0
PH	3mpxA02	cathpdb	10	5	0	0	0	0	21	16	3	0	0	0
PLD	3mz2A00	cathpdb	22	13	0	0	0	0	43	30	0	1	0	0
PLD	3mz2B00	cathpdb	20	13	0	0	0	0	43	32	0	1	0	0
C2	3n5aA00	cathpdb	11	7	2	0	0	0	34	21	0	1	0	0
START	3ni8A00	cathpdb	11	7	1	0	0	0	35	19	3	0	0	0
START	3nj1A00	cathpdb	8	5	1	0	0	0	36	25	1	0	0	0
START	3njoB00	cathpdb	9	6	0	0	0	0	28	19	0	0	0	0
START	3nmpC00	cathpdb	10	7	2	0	0	0	37	26	1	0	0	0
C2DIS	3nngB00	cathpdb	12	7	1	0	0	0	40	22	1	0	0	0
PLD	3no3A00	cathpdb	15	10	0	0	0	0	38	26	0	0	0	0
C2DIS	3nqhA02	cathpdb	6	5	0	0	0	0	27	20	0	0	0	0
C2DIS	3nruJ00	cathpdb	10	8	4	0	0	0	32	27	1	0	0	0
C2	3nsjA02	cathpdb	15	10	4	0	0	0	33	20	2	0	0	0
PH	3o96A01	cathpdb	9	7	2	0	0	0	30	22	2	1	0	0
C2	3oawA02	cathpdb	7	4	1	0	0	0	40	29	4	0	0	0
C2DIS	3obaD01	cathpdb	12	10	2	0	0	0	35	29	5	0	0	0
PH	3odxB02	cathpdb	8	7	0	0	0	0	30	21	1	0	0	0
C2DIS	3oebA00	cathpdb	6	5	0	0	0	0	38	26	3	1	0	0
C2DIS	3ogvA04	cathpdb	8	8	0	0	0	0	29	23	4	0	0	0
C2DIS	3ogvA05	cathpdb	13	10	2	0	0	0	31	22	3	1	1	0
START	3oh8A01	cathpdb	5	3	1	0	0	0	36	23	4	0	0	0
PLD	3ohmB03	cathpdb	12	6	1	0	0	0	41	31	0	0	0	0
PLA	3oshA00	cathpdb	11	10	0	0	0	0	24	14	2	0	0	0
START	3otlA00	cathpdb	16	8	1	0	0	0	32	20	0	0	0	0
START	3otlB00	cathpdb	17	11	2	0	0	0	33	18	0	0	0	0
PX	3p0cA00	cathpdb	10	7	1	0	0	0	32	21	3	0	0	0
START	3p0lC00	cathpdb	8	6	2	0	0	0	31	24	2	1	1	0
C2DIS	3p1iB00	cathpdb	12	8	1	0	0	0	29	23	0	1	1	0
PLA	3p2pA00	cathpdb	12	9	2	0	0	0	25	17	1	1	0	0
START	3p51A00	cathpdb	4	3	0	0	0	0	38	20	3	0	0	0
C2DIS	3p6bA00	cathpdb	8	4	0	0	0	0	37	24	3	0	0	0
PH	3p7zA02	cathpdb	12	7	1	0	0	0	30	17	2	0	0	0
START	3p9vA00	cathpdb	12	11	2	0	0	0	27	16	1	0	0	0
START	3p9vB00	cathpdb	13	11	2	0	0	0	29	18	1	1	0	0
C2	3pfqA02	cathpdb	16	9	3	0	0	0	23	17	0	0	0	0
PH	3pp2B00	cathpdb	9	8	0	0	0	0	30	22	1	0	0	0
PLD	3ptdA00	cathpdb	14	12	2	0	0	0	42	26	1	1	1	0
START	3pu2A00	cathpdb	11	7	0	0	0	0	37	23	3	1	1	1
START	3pu2B00	cathpdb	13	8	0	0	0	0	33	20	2	1	1	1
START	3pu2C00	cathpdb	8	5	0	0	0	0	35	24	3	0	0	0
START	3pu2D00	cathpdb	10	7	0	0	0	0	35	24	4	0	0	0
START	3pu2E00	cathpdb	10	5	0	0	0	0	37	28	2	1	1	1
START	3pu2F00	cathpdb	12	7	0	0	0	0	39	26	3	0	0	0
START	3pu2G00	cathpdb	12	8	0	0	0	0	38	26	3	0	0	0
START	3pu2H00	cathpdb	10	6	0	0	0	0	35	24	3	0	0	0
START	3putA00	cathpdb	15	10	1	0	0	0	36	23	1	0	0	0
START	3putB00	cathpdb	12	6	0	0	0	0	33	23	1	0	0	0
PH	3pvlA04	cathpdb	9	6	0	0	0	0	29	18	3	0	0	0
C2	3pycA00	cathpdb	8	7	2	0	0	0	32	16	0	1	0	0
START	3q63A00	cathpdb	9	6	1	0	0	0	35	21	0	0	0	0
START	3q63B00	cathpdb	9	6	1	0	0	0	32	21	1	0	0	0
START	3q63C00	cathpdb	9	6	1	0	0	0	30	21	1	0	0	0
START	3q63D00	cathpdb	9	6	1	0	0	0	30	19	1	0	0	0
START	3q63E00	cathpdb	8	6	1	0	0	0	31	22	0	0	0	0
START	3q63F00	cathpdb	8	6	1	0	0	0	32	22	1	0	0	0
START	3q64A00	cathpdb	7	5	0	0	0	0	34	22	3	0	0	0
START	3q6aA00	cathpdb	9	6	1	0	0	0	34	18	0	0	0	0
START	3q6aB00	cathpdb	9	6	1	0	0	0	36	17	0	0	0	0
START	3q6aC00	cathpdb	10	4	1	0	0	0	38	19	0	1	1	0
START	3q6aD00	cathpdb	10	4	1	0	0	0	37	18	0	1	1	0
START	3q6aE00	cathpdb	10	6	1	0	0	0	38	20	0	0	0	0
START	3q6aF00	cathpdb	11	5	0	0	0	0	36	20	1	3	0	0
START	3q6aG00	cathpdb	10	5	1	0	0	0	38	19	0	0	0	0
START	3q6aH00	cathpdb	11	6	0	0	0	0	36	20	1	2	0	0
PH	3qbvD02	cathpdb	8	5	2	0	0	0	31	23	4	0	0	0
PH	3qijB03	cathpdb	8	5	1	0	0	0	29	15	3	1	0	0
PLD	3qr0A03	cathpdb	10	8	4	1	0	0	45	27	4	0	0	0
C2	3qr0A04	cathpdb	8	7	0	0	0	0	31	21	4	0	0	0
PLD	3qr1A03	cathpdb	11	8	3	0	0	0	47	30	4	0	0	0
C2	3qr1A04	cathpdb	7	6	0	0	0	0	33	23	4	0	0	0
START	3qrzC00	cathpdb	13	8	0	0	0	0	27	18	2	0	0	0
START	3qszA00	cathpdb	6	5	1	0	0	0	39	22	1	0	0	0
START	3qszB00	cathpdb	8	6	2	0	0	0	38	23	2	0	0	0
PLD	3qvqA00	cathpdb	14	10	0	0	0	0	42	22	1	0	0	0
PLD	3qvqB00	cathpdb	14	9	0	0	0	0	47	26	0	0	0	0
PLD	3qvqC00	cathpdb	14	10	1	0	0	0	41	20	1	0	0	0
PLD	3qvqD00	cathpdb	14	10	1	0	0	0	39	23	0	0	0	0
PH	3qwmA00	cathpdb	10	8	2	0	0	0	28	22	2	0	0	0
PLA	3r0lD00	cathpdb	13	9	2	0	0	0	24	14	4	0	0	0
PH	3rcpA00	cathpdb	11	6	2	0	0	0	28	21	2	0	0	0
START	3rd6A00	cathpdb	9	3	0	0	0	0	33	22	0	1	0	0
C2	3rdlA00	cathpdb	13	7	0	0	0	0	32	27	3	0	0	0
PLD	3rlgA00	cathpdb	10	9	4	0	0	0	44	24	1	0	0	0
PLD	3rlhA00	cathpdb	10	9	4	0	0	0	43	25	1	0	0	0
START	3rt0C00	cathpdb	14	10	1	0	0	0	21	14	0	0	0	0
START	3rt2A00	cathpdb	10	6	2	0	0	0	30	18	2	0	0	0
C2	3sd5A02	cathpdb	5	4	1	0	0	0	39	30	4	0	0	0
C2DIS	3seeA00	cathpdb	6	5	0	0	0	0	44	31	0	0	0	0
C2DIS	3skvB01	cathpdb	11	8	2	0	0	0	31	17	1	1	1	0
PH	3snhA03	cathpdb	10	7	1	0	0	0	34	21	2	1	0	0
PH	3t06A02	cathpdb	10	8	0	0	0	0	26	19	2	0	0	0
PLA	3t0rC00	cathpdb	12	9	2	0	0	0	27	20	1	1	0	0
PH	3tfmA01	cathpdb	8	6	2	0	0	0	34	18	1	0	0	0
PH	3tfmA02	cathpdb	11	8	0	0	0	0	26	20	1	0	0	0
START	3tfzF00	cathpdb	17	9	1	0	0	0	27	15	2	0	0	0
START	3tl1A00	cathpdb	12	7	0	0	0	0	28	17	3	0	0	0
PH	3to1B02	cathpdb	6	6	2	0	0	0	30	20	3	0	0	0
PH	3tvvA02	cathpdb	8	8	2	0	0	0	33	22	3	0	0	0
PH	3tvvB02	cathpdb	6	6	2	0	0	0	30	21	3	0	0	0
PH	3tw1A02	cathpdb	8	7	2	0	0	0	28	21	3	0	0	0
PH	3u7dA03	cathpdb	8	6	0	0	0	0	28	16	6	0	0	0
PLA	3u8iA00	cathpdb	12	10	2	0	0	0	26	15	1	2	0	0
PLA	3u8iB00	cathpdb	12	10	2	0	0	0	26	15	1	1	0	0
PH	3u8zD03	cathpdb	6	4	0	0	0	0	28	21	6	0	0	0
C2DIS	3uesB02	cathpdb	8	5	1	0	0	0	38	20	2	0	0	0
C1	3ueyA01	cathpdb	11	9	4	0	0	0	24	16	2	0	0	0
C1	3uffA01	cathpdb	11	9	4	0	0	0	25	17	2	0	0	0
C1	3ugdA01	cathpdb	11	9	4	0	0	0	24	15	2	0	0	0
START	3uidA00	cathpdb	14	8	0	0	0	0	40	19	1	0	0	0
PH	3ulcA01	cathpdb	5	3	0	0	0	0	25	15	1	0	0	0
C2DIS	3unpA00	cathpdb	8	7	4	0	0	0	32	19	5	0	0	0
START	3uqhB00	cathpdb	9	6	0	0	0	0	28	16	1	0	0	0
PLA	3ux7B00	cathpdb	12	11	4	0	0	0	21	15	0	0	0	0
PLD	3v18A00	cathpdb	14	11	2	0	0	0	47	25	1	0	0	0
PLD	3v1hA00	cathpdb	12	9	1	0	0	0	38	24	1	0	0	0
PLA	3v9mB00	cathpdb	13	10	2	0	0	0	29	15	4	0	0	0
PLA	3vbzA00	cathpdb	12	10	1	0	0	0	26	12	2	0	0	0
PLA	3vc0A00	cathpdb	12	10	1	0	0	0	27	14	1	0	0	0
PH	3voqA00	cathpdb	6	6	1	0	0	0	32	21	5	0	0	0
C2	3w56A00	cathpdb	9	6	2	0	0	0	32	20	2	0	0	0
C2DIS	3w5mA02	cathpdb	13	10	2	0	0	0	34	24	1	0	0	0
C2DIS	3w5mA04	cathpdb	0	0	0	0	0	0	35	23	1	0	0	0
C2DIS	3w5nA03	cathpdb	13	6	0	0	0	0	33	23	0	0	0	0
START	3w9kA00	cathpdb	8	7	3	0	0	0	34	23	4	0	0	0
START	3w9rA00	cathpdb	8	5	0	0	0	0	33	23	6	0	0	0
C2DIS	3wezA03	cathpdb	11	6	2	0	0	0	29	20	2	0	0	0
C2DIS	3wf0B02	cathpdb	2	1	0	0	0	0	36	25	4	0	0	0
START	3wg8A00	cathpdb	6	3	0	0	0	0	26	20	0	0	0	0
C2DIS	3wnnB03	cathpdb	6	5	0	0	0	0	37	20	2	0	0	0
C2DIS	3wnpA03	cathpdb	8	5	0	0	0	0	39	22	3	1	0	0
C2DIS	3wqbA02	cathpdb	7	5	2	0	0	0	40	24	1	3	0	0
C2DIS	3wsoA02	cathpdb	10	8	2	1	0	0	35	24	4	1	0	0
PH	3zdtA03	cathpdb	8	6	1	0	0	0	26	17	4	0	0	0
PH	3zdtB03	cathpdb	8	6	1	0	0	0	16	12	1	0	0	0
C2DIS	3zm8A01	cathpdb	8	5	0	0	0	0	39	20	1	0	0	0
PH	3zvrA03	cathpdb	10	8	2	1	1	0	26	14	1	0	0	0
START	3zvuA00	cathpdb	8	5	1	0	0	0	27	21	0	1	1	0
C2DIS	4a3zA00	cathpdb	8	5	0	0	0	0	32	18	1	0	0	0
C2DIS	4a42A00	cathpdb	3	3	0	0	0	0	27	20	1	3	2	0
C2DIS	4a42B00	cathpdb	2	2	0	0	0	0	31	22	1	0	0	0
C2	4a55A02	cathpdb	6	5	0	0	0	0	36	26	4	1	0	0
PH	4a6fB00	cathpdb	10	7	2	0	0	0	25	18	2	0	0	0
PH	4a6kB00	cathpdb	11	9	2	0	0	0	24	15	1	0	0	0
C2DIS	4a6oA00	cathpdb	8	6	0	0	0	0	30	19	1	0	0	0
START	4a84A00	cathpdb	6	5	0	0	0	0	33	21	2	0	0	0
START	4a8vA00	cathpdb	6	5	0	0	0	0	35	25	1	0	0	0
C2DIS	4aaxA00	cathpdb	14	8	0	0	0	0	33	20	0	0	0	0
C2DIS	4ag4A01	cathpdb	12	4	1	0	0	0	33	22	2	0	0	0
C2	4ajwA02	cathpdb	5	3	1	0	0	0	41	35	3	0	0	0
PX	4akvB01	cathpdb	7	5	0	0	0	0	27	19	3	1	0	0
C2DIS	4aryC02	cathpdb	11	10	1	0	0	0	39	25	3	0	0	0
PLA	4aupB00	cathpdb	16	10	2	0	0	0	27	18	2	0	0	0
PX	4az9B00	cathpdb	8	7	2	1	1	0	21	13	2	0	0	0
C1	4b6dB00	cathpdb	14	10	2	0	0	0	19	10	1	0	0	0
PH	4b6hB00	cathpdb	8	6	1	0	0	0	34	16	3	0	0	0
START	4b9rA00	cathpdb	6	4	0	0	0	0	36	26	2	0	0	0
PH	4bbkA00	cathpdb	10	7	1	0	0	0	34	17	2	1	0	0
C2DIS	4bdvB03	cathpdb	9	7	3	0	0	0	25	18	2	0	0	0
C2	4bfrA02	cathpdb	2	1	1	0	0	0	36	28	4	0	0	0
C2	4bfrB03	cathpdb	4	3	1	0	0	0	35	27	4	0	0	0
C2	4bgdA06	cathpdb	5	4	1	0	0	0	33	23	5	1	0	0
C2	4bgdA12	cathpdb	8	7	1	0	0	0	37	26	1	0	0	0
PX	4bgjA00	cathpdb	9	7	3	0	0	0	25	15	1	0	0	0
C2DIS	4bj0A00	cathpdb	11	4	0	0	0	0	43	28	2	0	0	0
C2DIS	4bk5A01	cathpdb	9	8	2	0	0	0	27	23	2	0	0	0
START	4bk6A00	cathpdb	7	6	0	0	0	0	33	22	2	0	0	0
START	4bk7A00	cathpdb	6	5	0	0	0	0	35	24	2	1	1	0
START	4bkcA00	cathpdb	7	6	0	0	0	0	33	22	2	0	0	0
START	4bkcB00	cathpdb	7	6	0	0	0	0	33	21	2	0	0	0
START	4bkdA00	cathpdb	8	4	0	0	0	0	36	25	2	0	0	0
START	4btzA00	cathpdb	5	4	0	0	0	0	37	27	2	0	0	0
C2DIS	4bxsV06	cathpdb	9	5	3	0	0	0	30	23	3	1	0	0
C2DIS	4bxsV07	cathpdb	12	6	3	0	0	0	30	18	1	2	1	0
PH	4c0aA03	cathpdb	17	13	2	0	0	0	33	22	1	0	0	0
START	4c94B00	cathpdb	7	6	1	0	0	0	39	24	3	0	0	0
START	4c9iF00	cathpdb	6	4	0	0	0	0	32	22	3	0	0	0
PH	4chjA00	cathpdb	8	7	0	0	0	0	27	19	0	0	0	0
PH	4chmA00	cathpdb	9	8	0	0	0	0	33	21	1	0	0	0
C2DIS	4crrA00	cathpdb	10	4	1	1	0	0	44	20	2	2	0	0
C2DIS	4cu9B00	cathpdb	11	10	1	0	0	0	37	25	1	0	0	0
C2DIS	4cuaA00	cathpdb	10	9	0	0	0	0	32	26	1	0	0	0
C2DIS	4cuaB00	cathpdb	10	9	0	0	0	0	28	23	1	0	0	0
C2DIS	4cubA00	cathpdb	10	9	0	0	0	0	28	25	1	0	0	0
C2DIS	4cucA01	cathpdb	11	8	2	0	0	0	26	25	1	0	0	0
C2DIS	4cvuA01	cathpdb	14	11	3	0	0	0	24	16	2	0	0	0
PH	4d0nB02	cathpdb	13	8	1	0	0	0	28	20	2	0	0	0
C2DIS	4d0qA00	cathpdb	6	3	0	0	0	0	36	19	1	0	0	0
C2DIS	4d8mA02	cathpdb	11	7	2	0	0	0	42	24	1	0	0	0
PLA	4dcfD00	cathpdb	14	10	2	0	0	0	26	20	1	0	0	0
C2DIS	4deqB01	cathpdb	11	8	0	0	0	0	30	20	2	1	1	0
C2DIS	4devE01	cathpdb	6	5	0	0	0	0	35	25	5	0	0	0
C2	4dnlA00	cathpdb	12	7	0	0	0	0	30	25	2	0	0	0
START	4dscB00	cathpdb	8	5	0	0	0	0	34	25	3	0	0	0
C2DIS	4duvB01	cathpdb	12	8	1	0	0	0	48	33	1	0	0	0
PH	4dx8D00	cathpdb	13	8	2	0	0	0	28	19	3	0	0	0
PH	4dx9000	cathpdb	14	8	1	0	0	0	31	21	5	1	1	0
PH	4dx9100	cathpdb	9	6	0	0	0	0	35	21	4	0	0	0
PH	4dx9200	cathpdb	4	1	0	0	0	0	31	24	5	0	0	0
PH	4dx9300	cathpdb	13	8	0	0	0	0	31	23	5	0	0	0
PH	4dx9400	cathpdb	8	4	0	0	0	0	29	19	3	0	0	0
PH	4dx9500	cathpdb	11	7	1	0	0	0	31	18	2	1	0	0
PH	4dx9A00	cathpdb	10	7	0	0	0	0	28	22	5	0	0	0
PH	4dx9E00	cathpdb	13	8	0	0	0	0	30	16	3	0	0	0
PH	4dx9K00	cathpdb	11	8	0	0	0	0	29	19	3	0	0	0
PH	4dx9M00	cathpdb	11	8	1	0	0	0	34	20	3	0	0	0
PH	4dx9O00	cathpdb	9	6	1	0	0	0	28	23	4	0	0	0
PH	4dx9Q00	cathpdb	10	7	0	0	0	0	33	23	3	1	0	0
PH	4dx9S00	cathpdb	15	9	1	0	0	0	32	20	3	1	0	0
PH	4dx9Y00	cathpdb	15	10	1	0	0	0	33	23	4	1	0	0
PH	4dx9c00	cathpdb	12	6	0	0	0	0	27	23	3	1	0	0
PH	4dx9g00	cathpdb	12	8	1	0	0	0	25	16	2	0	0	0
PH	4dx9i00	cathpdb	7	4	1	0	0	0	35	22	8	0	0	0
PH	4dx9u00	cathpdb	10	6	0	0	0	0	32	24	5	0	0	0
C2DIS	4dxrA00	cathpdb	11	7	3	0	0	0	28	17	2	0	0	0
C2DIS	4dxtA00	cathpdb	12	8	5	0	0	0	32	21	3	0	0	0
PLA	4e4cA00	cathpdb	12	9	1	0	0	0	25	14	3	0	0	0
C2DIS	4e8cB02	cathpdb	0	0	0	0	0	0	36	28	0	0	0	0
C2DIS	4e8cB03	cathpdb	11	7	3	0	0	0	27	23	4	0	0	0
PH	4ekuA03	cathpdb	5	4	1	0	0	0	24	17	2	0	0	0
PH	4emoA00	cathpdb	10	7	1	0	0	0	25	15	0	3	1	0
PH	4emoB00	cathpdb	6	5	1	0	0	0	33	19	0	0	0	0
PH	4emoC00	cathpdb	6	3	0	0	0	0	31	19	1	1	0	0
PH	4emoD00	cathpdb	10	5	1	0	0	0	29	16	1	1	0	0
C2DIS	4et7A00	cathpdb	19	12	5	0	0	0	33	22	1	0	0	0
ANNEXIN	4evfA04	cathpdb	10	6	0	0	0	0	26	12	4	2	0	0
ANNEXIN	4evhA01	cathpdb	12	5	0	0	0	0	29	15	1	0	0	0
ANNEXIN	4evhA02	cathpdb	12	8	1	0	0	0	24	12	2	0	0	0
ANNEXIN	4evhA03	cathpdb	12	8	1	0	0	0	30	11	2	1	0	0
PLD	4f2bA00	cathpdb	13	8	0	0	0	0	44	26	1	0	0	0
PLD	4f2tA00	cathpdb	11	10	2	0	0	0	45	27	2	0	0	0
PH	4f77e00	cathpdb	11	8	1	0	0	0	27	18	1	0	0	0
PH	4f7gA02	cathpdb	12	7	0	0	0	0	24	14	4	0	0	0
PH	4f7hA00	cathpdb	8	6	2	0	0	0	23	14	5	1	0	0
PH	4f7uP00	cathpdb	10	8	1	0	0	0	30	17	2	0	0	0
C2	4f92B06	cathpdb	4	3	0	0	0	0	35	26	6	0	0	0
C2	4f92B12	cathpdb	5	5	1	0	0	0	33	27	3	1	0	0
C2	4fadA02	cathpdb	6	4	1	0	0	0	36	27	4	0	0	0
C2	4fhjA02	cathpdb	4	4	0	0	0	0	34	25	4	0	0	0
C2	4fjzA02	cathpdb	6	6	1	0	0	0	28	17	3	0	0	0
C1	4fkdA01	cathpdb	11	9	3	0	0	0	21	14	1	0	0	0
START	4fpwA00	cathpdb	10	8	0	0	0	0	34	20	0	0	0	0
START	4fpwB00	cathpdb	11	8	0	0	0	0	34	20	0	0	0	0
PH	4gn1D02	cathpdb	11	8	0	0	0	0	38	28	4	0	0	0
C2DIS	4gwjA00	cathpdb	9	4	0	1	0	0	37	16	0	1	0	0
START	4gy9A00	cathpdb	8	6	0	0	0	0	25	15	3	0	0	0
C2DIS	4gz9A03	cathpdb	11	7	0	0	0	0	33	21	3	1	1	0
C2DIS	4gz9A04	cathpdb	6	5	0	0	0	0	36	26	1	0	0	0
PH	4gzuB02	cathpdb	9	6	1	0	0	0	36	24	3	0	0	0
PH	4gzuB03	cathpdb	8	6	1	0	0	0	24	20	4	0	0	0
PLA	4h0qB00	cathpdb	13	8	2	1	1	0	28	15	0	0	0	0
PLA	4h0sB00	cathpdb	13	12	4	0	0	0	23	14	2	0	0	0
PX	4hasB00	cathpdb	9	8	1	0	0	0	26	15	0	0	0	0
PLA	4hg9B00	cathpdb	12	10	3	0	0	0	18	13	2	1	1	0
ANNEXIN	4hreD01	cathpdb	9	6	0	0	0	0	25	13	0	0	0	0
ANNEXIN	4hreD03	cathpdb	8	5	0	0	0	0	25	15	3	0	0	0
PLD	4i9mA00	cathpdb	16	11	2	0	0	0	45	24	1	1	0	0
PH	4iapB01	cathpdb	9	8	0	0	0	0	22	14	3	0	0	0
C2	4icwA00	cathpdb	12	8	0	0	0	0	32	22	1	0	0	0
C2	4icxA00	cathpdb	11	9	0	0	0	0	31	18	1	0	0	0
C2	4icxB00	cathpdb	11	9	0	0	0	0	35	23	1	0	0	0
C2	4icxC00	cathpdb	11	8	0	0	0	0	36	24	1	0	0	0
PH	4ifsA02	cathpdb	7	7	0	1	1	0	30	21	0	0	0	0
START	4igxC00	cathpdb	9	6	0	2	1	0	36	21	4	2	1	0
C2	4ihbC00	cathpdb	10	7	1	0	0	0	27	16	0	1	1	0
PX	4ikbA00	cathpdb	9	6	2	0	0	0	29	19	1	1	1	0
PX	4ikbB00	cathpdb	12	7	3	0	0	0	30	19	0	0	0	0
PX	4ikdA00	cathpdb	10	6	2	0	0	0	24	19	2	0	0	0
PH	4ioyX02	cathpdb	6	5	2	0	0	0	33	26	2	0	0	0
C2	4iqhA00	cathpdb	12	9	1	0	0	0	29	18	2	1	0	0
C2DIS	4iugA04	cathpdb	4	4	0	0	0	0	39	27	3	0	0	0
C2DIS	4iugA05	cathpdb	12	10	1	0	0	0	31	26	3	1	0	0
START	4jdaD00	cathpdb	10	7	1	0	0	0	34	22	0	0	0	0
C2DIS	4jhzA01	cathpdb	5	5	1	0	0	0	39	28	5	2	1	0
C2DIS	4jhzB01	cathpdb	5	5	1	0	0	0	41	28	6	2	1	0
C2DIS	4jklB01	cathpdb	8	6	0	1	1	0	38	31	12	0	0	0
C2DIS	4jkmB01	cathpdb	8	8	1	0	0	0	36	29	6	0	0	0
C2DIS	4jx0A02	cathpdb	5	4	0	1	0	0	38	27	0	0	0	0
C2DIS	4jx0B02	cathpdb	5	4	0	1	0	0	38	28	0	0	0	0
PLA	4k06B00	cathpdb	13	11	5	0	0	0	25	18	1	0	0	0
PLA	4k09B00	cathpdb	12	10	3	0	0	0	28	15	1	0	0	0
PH	4k17A01	cathpdb	11	9	2	0	0	0	33	21	3	1	1	0
PH	4k17B01	cathpdb	9	7	1	0	0	0	34	19	2	2	1	0
PH	4k17C01	cathpdb	8	6	1	0	0	0	33	22	2	1	0	0
PH	4k17D01	cathpdb	10	9	1	0	0	0	33	21	3	2	1	0
PH	4k2oA01	cathpdb	8	6	1	0	0	0	24	16	0	0	0	0
PH	4k2pC01	cathpdb	8	6	1	0	0	0	25	16	0	0	0	0
PH	4k81E02	cathpdb	11	7	0	0	0	0	31	24	4	0	0	0
PH	4kaxB00	cathpdb	12	9	1	0	0	0	29	21	4	1	1	0
PLA	4kf3A00	cathpdb	11	10	4	0	0	0	26	19	2	0	0	0
PH	4khaA02	cathpdb	8	6	1	0	0	0	39	29	3	0	0	0
PH	4khbD01	cathpdb	6	4	1	0	0	0	29	21	0	0	0	0
C2DIS	4ki5M00	cathpdb	9	6	4	0	0	0	37	25	3	1	0	0
C2DIS	4kmqA06	cathpdb	13	6	0	0	0	0	38	19	0	0	0	0
PH	4kvgD02	cathpdb	11	7	0	0	0	0	32	24	2	0	0	0
C2DIS	4kwuA06	cathpdb	8	7	0	0	0	0	39	21	0	0	0	0
C2	4kz0A02	cathpdb	5	4	1	0	0	0	42	32	4	0	0	0
C2DIS	4l0pA00	cathpdb	15	11	5	0	0	0	26	22	1	0	0	0
C1	4l9mA04	cathpdb	8	8	4	1	0	0	22	17	3	0	0	0
C2	4lcvC00	cathpdb	13	9	1	0	0	0	39	25	3	0	0	0
C2	4ldcA00	cathpdb	11	7	1	0	0	0	44	22	1	1	0	0
START	4lg5A00	cathpdb	9	5	0	0	0	0	40	27	2	0	0	0
C2DIS	4lhsA01	cathpdb	10	9	1	0	0	0	32	20	1	0	0	0
C2DIS	4lplA00	cathpdb	8	4	0	1	0	0	33	23	0	0	0	0
C2DIS	4madA02	cathpdb	0	0	0	0	0	0	45	36	2	0	0	0
C2DIS	4madA03	cathpdb	12	6	1	0	0	0	24	16	0	0	0	0
START	4mapA00	cathpdb	7	4	0	0	0	0	32	22	0	0	0	0
ANNEXIN	4mduA01	cathpdb	10	7	1	0	0	0	24	13	1	1	0	0
ANNEXIN	4mduA02	cathpdb	7	4	1	0	0	0	22	14	3	0	0	0
ANNEXIN	4mduA03	cathpdb	11	8	0	0	0	0	24	15	2	0	0	0
ANNEXIN	4mduA04	cathpdb	13	7	1	0	0	0	26	10	2	1	0	0
C2DIS	4mgqA01	cathpdb	11	6	0	0	0	0	40	24	3	0	0	0
C2DIS	4mgsA00	cathpdb	7	5	0	0	0	0	34	24	3	1	0	0
C2	4mjjA00	cathpdb	7	5	0	0	0	0	40	27	2	0	0	0
PH	4mk0A05	cathpdb	11	8	2	0	0	0	23	13	1	1	1	0
START	4mnsA00	cathpdb	9	7	0	0	0	0	31	18	1	0	0	0
C2DIS	4mo3M00	cathpdb	10	6	4	0	0	0	32	23	0	1	0	0
C2DIS	4moaA02	cathpdb	13	10	1	0	0	0	30	25	5	0	0	0
PH	4mt7A02	cathpdb	10	9	4	0	0	0	30	23	4	0	0	0
START	4n0gC00	cathpdb	8	4	0	0	0	0	34	18	1	0	0	0
START	4n3eY00	cathpdb	9	7	0	0	0	0	38	25	2	0	0	0
C2	4npjB01	cathpdb	9	7	0	0	0	0	29	20	4	0	0	0
C2	4npjB02	cathpdb	9	5	1	0	0	0	31	21	0	0	0	0
C2	4npkA01	cathpdb	13	10	2	0	0	0	31	20	2	0	0	0
C2	4ns0A00	cathpdb	9	8	1	0	0	0	36	25	1	0	0	0
PH	4nswB02	cathpdb	10	8	2	0	0	0	24	16	0	0	0	0
PLA	4ntyC00	cathpdb	11	9	0	0	0	0	27	18	3	1	0	0
PH	4ny0C03	cathpdb	6	4	1	0	0	0	26	18	3	0	0	0
PLD	4oecC00	cathpdb	19	8	0	0	0	0	44	27	0	0	0	0
START	4oicA00	cathpdb	8	5	1	0	0	0	38	25	1	0	0	0
C2DIS	4omdB02	cathpdb	0	0	0	0	0	0	39	22	2	0	0	0
PX	4on3B00	cathpdb	12	10	4	0	0	0	21	14	2	0	0	0
C2DIS	4oueA02	cathpdb	11	6	0	0	0	0	32	21	0	0	0	0
PX	4oxwA00	cathpdb	10	9	3	0	0	0	25	15	0	0	0	0
C2DIS	4oyuA00	cathpdb	10	6	0	0	0	0	40	23	5	1	0	0
PX	4p2iB00	cathpdb	11	6	1	0	0	0	24	19	2	0	0	0
C2DIS	4p5yA00	cathpdb	10	8	0	0	0	0	31	15	1	0	0	0
C2DIS	4pf1B03	cathpdb	6	5	0	0	0	0	36	31	2	0	0	0
PX	4pqpB00	cathpdb	10	8	2	0	0	0	29	19	5	0	0	0
START	4psbA00	cathpdb	9	7	0	0	0	0	35	19	2	0	0	0
C2DIS	4pt6A00	cathpdb	9	6	0	0	0	0	36	25	2	0	0	0
PLD	4ptdA00	cathpdb	14	12	2	0	0	0	44	25	1	1	1	0
PX	4pzgA00	cathpdb	9	8	4	0	0	0	22	16	2	0	0	0
START	4q0kA00	cathpdb	8	5	0	0	0	0	37	27	5	0	0	0
PLD	4q6xA00	cathpdb	8	8	1	0	0	0	42	24	0	2	0	0
C2	4qamB00	cathpdb	9	9	1	0	0	0	38	25	1	0	0	0
C2DIS	4qawH03	cathpdb	9	6	1	0	0	0	39	20	2	1	0	0
C2DIS	4qb1A00	cathpdb	9	6	1	0	0	0	47	23	1	0	0	0
C2DIS	4qdrA01	cathpdb	15	8	0	0	0	0	28	17	0	0	0	0
C2DIS	4qdrA02	cathpdb	6	4	1	0	0	0	33	23	5	0	0	0
PLD	4qj5B03	cathpdb	12	8	3	0	0	0	41	28	0	0	0	0
C2	4qj5B04	cathpdb	7	5	0	0	0	0	33	24	7	1	0	0
C2DIS	4qx2A02	cathpdb	10	9	2	0	0	0	36	23	5	1	0	0
START	4r7kA00	cathpdb	7	6	0	0	0	0	32	21	0	0	0	0
START	4r7kB00	cathpdb	7	6	0	0	0	0	34	22	1	0	0	0
START	4r7kC00	cathpdb	8	7	0	0	0	0	35	23	1	0	0	0
START	4r7kD00	cathpdb	7	6	0	0	0	0	34	22	1	0	0	0
PLD	4r7oB00	cathpdb	17	14	0	0	0	0	42	33	0	0	0	0
START	4reiA00	cathpdb	11	6	0	0	0	0	33	15	1	2	0	0
PLD	4rv3A00	cathpdb	15	12	2	0	0	0	40	22	1	1	0	0
PLD	4s3gA00	cathpdb	14	10	1	0	0	0	47	25	1	0	0	0
PH	4tknB03	cathpdb	3	1	1	0	0	0	32	21	4	0	0	0
C2	4ts6A00	cathpdb	12	7	1	0	0	0	35	22	2	1	0	0
C2DIS	4txwA00	cathpdb	7	5	2	0	0	0	39	16	4	0	0	0
PH	4tyzB00	cathpdb	4	4	1	0	0	0	27	19	4	0	0	0
C2DIS	4uapA00	cathpdb	14	11	1	0	0	0	22	15	0	1	0	0
C1	4uxjH02	cathpdb	6	3	0	0	0	0	18	12	1	1	0	0
PLA	4uy1B00	cathpdb	10	9	5	0	0	0	32	19	1	0	0	0
C2	4v11A00	cathpdb	8	5	1	0	0	0	39	21	1	0	0	0
C2DIS	4w4zB00	cathpdb	15	10	2	0	0	0	30	23	1	0	0	0
C2DIS	4w8jA02	cathpdb	10	8	1	0	0	0	34	25	3	0	0	0
PH	4wj7C00	cathpdb	14	10	0	0	0	0	31	21	2	0	0	0
PH	4wsfA00	cathpdb	11	7	0	0	0	0	25	16	2	0	0	0
PLA	4wtbA00	cathpdb	11	9	3	1	1	0	27	16	2	0	0	0
START	4wvoA00	cathpdb	8	4	0	0	0	0	31	23	1	0	0	0
ANNEXIN	4x9pA01	cathpdb	8	6	0	0	0	0	22	12	1	0	0	0
ANNEXIN	4x9pA02	cathpdb	9	6	0	0	0	0	23	11	1	0	0	0
ANNEXIN	4x9pA03	cathpdb	9	7	0	0	0	0	29	16	4	0	0	0
ANNEXIN	4x9pA04	cathpdb	10	7	0	0	0	0	27	9	2	0	0	0
START	4xrtB01	cathpdb	7	7	0	0	0	0	39	17	1	0	0	0
START	4xrtB02	cathpdb	14	9	1	0	0	0	27	15	1	0	0	0
START	4xrwA01	cathpdb	8	5	0	0	0	0	37	19	2	0	0	0
START	4xrwA02	cathpdb	10	6	0	0	0	0	24	14	0	0	0	0
C2DIS	4xuoB00	cathpdb	8	4	0	0	0	0	36	21	0	0	0	0
C2DIS	4xupA02	cathpdb	6	3	0	0	0	0	44	31	1	0	0	0
C2DIS	4xupC00	cathpdb	8	4	0	0	0	0	39	20	0	0	0	0
C2DIS	4xvhA01	cathpdb	2	2	0	0	0	0	38	27	1	0	0	0
C2	4y1tA00	cathpdb	11	6	0	0	0	0	30	20	2	1	0	0
PH	4y94A00	cathpdb	10	8	0	0	0	0	24	22	3	0	0	0
C2DIS	4ypjB01	cathpdb	12	8	3	0	0	0	34	25	1	0	0	0
PH	4z2mB02	cathpdb	7	5	1	0	0	0	36	29	1	0	0	0
START	4z3lC00	cathpdb	7	5	0	0	0	0	36	21	3	0	0	0
PH	4zrkA03	cathpdb	7	5	0	0	0	0	27	20	5	0	0	0
C2DIS	4zxeB00	cathpdb	6	4	0	0	0	0	35	24	1	0	0	0
C2DIS	4zy9A00	cathpdb	6	4	0	0	0	0	33	21	1	0	0	0
C2DIS	4zy9B00	cathpdb	6	4	0	0	0	0	32	19	1	0	0	0
C2DIS	4zz8A00	cathpdb	6	5	0	0	0	0	31	22	1	0	0	0
START	5amwA00	cathpdb	5	4	1	0	0	0	32	23	4	0	0	0
C2DIS	5b4nA00	cathpdb	9	8	0	0	0	0	38	26	4	1	0	0
C2DIS	5b4xA01	cathpdb	11	7	1	0	0	0	36	24	3	0	0	0
C2DIS	5b4xA02	cathpdb	9	7	0	0	0	0	28	21	3	0	0	0
C2DIS	5b4xA03	cathpdb	11	6	0	1	0	0	31	25	4	0	0	0
C2DIS	5b4xA04	cathpdb	11	4	1	0	0	0	32	23	5	0	0	0
C2DIS	5b4xC01	cathpdb	14	9	1	0	0	0	36	25	3	0	0	0
C2DIS	5b4xC02	cathpdb	6	4	0	0	0	0	28	22	5	0	0	0
C2DIS	5b4xC03	cathpdb	11	6	0	0	0	0	33	27	3	0	0	0
C2DIS	5b4xC04	cathpdb	13	5	1	0	0	0	31	24	5	1	0	0
START	5brlB00	cathpdb	9	6	1	0	0	0	36	30	1	0	0	0
PH	5c16C01	cathpdb	9	5	1	0	0	0	28	18	6	0	0	0
PH	5c6rA00	cathpdb	12	7	1	0	0	0	25	16	1	0	0	0
C2DIS	5c70B01	cathpdb	7	6	0	0	0	0	27	22	5	0	0	0
C2	5ccgE02	cathpdb	7	4	1	0	0	0	37	20	1	1	1	0
C2	5ccjB00	cathpdb	7	5	1	0	0	0	40	19	0	0	0	0
C2DIS	5czkA01	cathpdb	4	4	1	0	0	0	39	29	4	0	0	0
C2DIS	5czkB01	cathpdb	6	6	1	0	0	0	40	29	4	0	0	0
PH	5d3wB00	cathpdb	12	4	2	0	0	0	37	24	2	0	0	0
C2DIS	5dmyB01	cathpdb	12	9	3	0	0	0	35	25	1	1	0	0
C2DIS	5dn2A00	cathpdb	15	10	0	0	0	0	36	24	5	0	0	0
START	5e46A00	cathpdb	4	2	0	0	0	0	29	16	0	0	0	0
START	5e46B00	cathpdb	4	2	0	0	0	0	28	15	0	0	0	0
START	5e4bB00	cathpdb	4	2	0	0	0	0	30	17	0	0	0	0
PH	5efxA00	cathpdb	14	10	0	0	0	0	30	22	2	0	0	0
C2DIS	5ej1B01	cathpdb	9	6	2	0	0	0	29	23	1	1	0	0
C2DIS	5ej1B03	cathpdb	8	5	0	0	0	0	34	20	1	0	0	0
C2DIS	5f7uA06	cathpdb	9	5	0	0	0	0	38	21	0	0	0	0
PH	5fi0G02	cathpdb	13	7	3	0	0	0	30	21	1	0	0	0
C1	5fuxA02	cathpdb	6	2	0	0	0	0	23	15	1	0	0	0
C2DIS	5g04L00	cathpdb	7	5	0	0	0	0	32	26	5	0	0	0
PLA	5g3nB00	cathpdb	12	10	2	0	0	0	24	16	1	1	0	0
PH	5gowB00	cathpdb	7	4	0	0	0	0	35	20	2	0	0	0
C2	5h4zA00	cathpdb	10	7	2	0	0	0	28	18	1	0	0	0
PH	5he2A05	cathpdb	9	7	2	0	0	0	23	16	1	0	0	0
C2DIS	5hpoA06	cathpdb	9	5	0	0	0	0	39	21	0	0	0	0
C2DIS	5hxmA06	cathpdb	9	5	0	0	0	0	38	21	0	0	0	0
C2DIS	5i0dA06	cathpdb	9	5	0	0	0	0	39	21	0	0	0	0
C2DIS	5i0dB06	cathpdb	9	6	0	0	0	0	39	22	0	0	0	0
START	5i9jA00	cathpdb	9	6	1	0	0	0	35	25	3	0	0	0
C2DIS	5ifpA04	cathpdb	6	6	0	0	0	0	33	25	3	0	0	0
C2DIS	5ifpA05	cathpdb	13	10	1	0	0	0	30	25	5	0	0	0
C2DIS	5j1xB00	cathpdb	12	8	0	0	0	0	28	18	1	1	1	0
START	5jo1A00	cathpdb	8	5	1	0	0	0	30	22	2	0	0	0
PH	5jp4A00	cathpdb	11	6	0	1	1	0	34	27	3	0	0	0
PH	5kcvA01	cathpdb	5	4	1	0	0	0	26	17	3	1	0	0
C2	5kj7K01	cathpdb	8	5	2	0	0	0	31	21	2	1	0	0
C2	5kj7K02	cathpdb	8	4	1	0	0	0	36	26	2	0	0	0
PH	5kq1A00	cathpdb	12	8	0	0	0	0	33	26	4	0	0	0
PH	5l81A00	cathpdb	7	6	2	0	0	0	34	18	2	0	0	0
C2DIS	5la0A02	cathpdb	10	6	1	1	0	0	41	25	5	2	0	0
C2DIS	5lcwL00	cathpdb	6	5	0	0	0	0	32	26	5	0	0	0
PLA	5p2pA00	cathpdb	12	10	2	0	0	0	26	16	1	0	0	0
PLD	5ptdA00	cathpdb	11	10	2	0	0	0	41	27	1	1	1	0
PLD	5t9bG00	cathpdb	15	10	1	0	0	0	42	30	0	1	1	0
PLD	6ptdA00	cathpdb	13	11	2	0	0	0	45	26	1	1	1	0
PLD	7ptdA00	cathpdb	14	11	2	0	0	0	43	26	1	2	1	0
PH	A0A0G2JTR4	alfafold	17	13	0	0	0	0	32	22	1	0	0	0
C2	A0A0G2K344	alfafold	7	6	0	0	0	0	35	26	2	0	0	0
C2	A0AVI2	alfafold	9	8	3	0	0	0	27	24	6	0	0	0
C2	A0FGR9	alfafold	10	7	1	0	0	0	23	21	5	0	0	0
C2	A0JJX5	alfafold	12	7	3	0	0	0	24	21	1	0	0	0
PH	A1A4S6	alfafold	12	9	1	0	0	0	23	15	0	0	0	0
PH	A1A535	alfafold	10	10	3	0	0	0	23	17	1	0	0	0
PH	A1L390	alfafold	8	7	1	0	0	0	27	19	2	0	0	0
PX	A1X283	alfafold	17	12	2	0	0	0	35	19	3	0	0	0
PH	A1Z7A6	alfafold	12	10	0	0	0	0	25	13	2	0	0	0
PH	A1ZAJ2	alfafold	6	4	0	0	0	0	29	21	3	0	0	0
C2	A1ZBD6	alfafold	12	6	1	0	0	0	22	18	4	0	0	0
C2	A2A5Z6	alfafold	9	7	2	0	0	0	23	17	3	1	0	0
PH	A2A8Z1	alfafold	9	6	2	0	0	0	26	18	2	0	0	0
PX	A2AAY5	alfafold	17	13	1	0	0	0	34	18	3	0	0	0
PH	A2AB59	alfafold	13	10	0	0	0	0	27	18	1	0	0	0
PH	A2AF47	alfafold	12	12	2	0	0	0	26	16	2	0	0	0
PH	A2AP18	alfafold	16	14	1	0	0	0	30	23	3	0	0	0
PH	A2BID5	alfafold	9	9	4	0	0	0	22	17	0	0	0	0
PH	A2CEA7	alfafold	13	10	1	0	0	0	20	18	1	0	0	0
C2DIS	A2RUV9	alfafold	12	7	2	0	0	0	37	26	2	0	0	0
START	A3BPF2	alfafold	6	6	2	0	0	0	34	19	1	0	0	0
C2	A3KGF7	alfafold	9	6	0	0	0	0	32	29	6	0	0	0
C2	A3KGK3	alfafold	16	11	4	0	0	0	28	25	5	0	0	0
PH	A4IG55	alfafold	7	6	2	0	0	0	22	15	0	0	0	0
PH	A5D6R3	alfafold	13	11	0	0	0	0	40	27	3	0	0	0
PH	A5PKW4	alfafold	9	7	0	0	0	0	34	23	2	0	0	0
PH	A6NEE1	alfafold	8	7	0	0	0	0	32	20	4	0	0	0
PH	A6NI28	alfafold	11	7	2	0	0	0	23	15	0	0	0	0
PX	A6NI72	alfafold	13	11	3	0	0	0	29	17	4	0	0	0
PH	A6NIR3	alfafold	11	7	4	0	0	0	22	15	3	0	0	0
ANNEXIN	A6NMY6	alfafold	10	7	0	0	0	0	25	14	3	0	0	0
PH	A8JQ65	alfafold	11	8	2	0	0	0	13	9	0	0	0	0
PX	A8MVU1	alfafold	13	9	3	0	0	0	24	17	2	0	0	0
PX	A8WG21	alfafold	10	9	4	0	0	0	27	20	5	0	0	0
C2	A9JRZ0	alfafold	10	7	2	0	0	0	19	15	2	0	0	0
C2	A9Z1Z3	alfafold	13	8	2	0	0	0	28	24	5	0	0	0
PH	B0UXH6	alfafold	9	9	2	0	0	0	25	16	1	0	0	0
PH	B1AVH7	alfafold	8	7	1	0	0	0	25	18	2	0	0	0
PX	B1AVY7	alfafold	8	7	3	0	0	0	31	25	2	0	0	0
PH	B1WBU8	alfafold	8	8	0	0	0	0	33	20	4	0	0	0
PH	B2RPU2	alfafold	8	8	0	0	0	0	33	20	4	0	0	0
PH	B2RQE8	alfafold	11	8	3	0	0	0	24	15	0	0	0	0
C2	B2RUP2	alfafold	11	7	1	0	0	0	26	25	5	0	0	0
PH	B4F779	alfafold	10	7	1	0	0	0	26	17	3	0	0	0
PH	B4F7E8	alfafold	13	9	0	0	0	0	28	20	1	1	0	0
PH	B5DFA1	alfafold	7	5	0	0	0	0	28	18	2	0	0	0
C2	B6ETT4	alfafold	12	9	2	0	0	0	21	17	1	0	0	0
PH	B6RSP1	alfafold	11	6	1	1	1	0	25	17	1	0	0	0
C2	B7Z1M9	alfafold	8	5	1	0	0	0	29	22	1	1	1	0
C2	B8XCH5	alfafold	15	11	1	0	0	0	20	17	3	0	0	0
PX	B9DFS6	alfafold	12	11	3	0	0	0	21	15	1	0	0	0
PH	B9EJ86	alfafold	15	12	2	0	0	0	30	18	1	0	0	0
PH	C9J798	alfafold	17	13	2	0	0	0	22	15	3	0	0	0
PH	D3ZL52	alfafold	10	5	0	0	0	0	26	14	3	0	0	0
PH	D3ZY60	alfafold	9	5	3	0	0	0	24	15	1	0	0	0
C2	D4A1R8	alfafold	11	7	2	0	0	0	24	18	3	0	0	0
PH	D4AB98	alfafold	9	6	0	0	0	0	20	16	3	0	0	0
C2	D4ABL6	alfafold	13	7	0	0	0	0	22	17	3	0	0	0
PH	E1JIT7	alfafold	11	9	1	0	0	0	28	20	2	0	0	0
PH	E9PSL7	alfafold	9	5	0	0	0	0	15	13	1	0	0	0
C2	E9PV86	alfafold	12	7	0	0	0	0	22	17	3	0	0	0
PH	E9PXF8	alfafold	9	7	3	0	0	0	28	16	3	0	0	0
PH	F1LXF1	alfafold	22	17	1	0	0	0	29	25	4	0	0	0
PH	F1LYQ8	alfafold	8	6	0	0	0	0	22	18	2	0	0	0
PH	F1M4A4	alfafold	11	7	0	0	0	0	25	19	3	0	0	0
PX	F1M707	alfafold	14	11	3	0	0	0	29	18	4	1	0	0
PX	F1Q506	alfafold	13	11	4	0	0	0	25	18	5	0	0	0
PH	F1Q8X5	alfafold	8	5	2	0	0	0	28	18	3	0	0	0
C2	F4I718	alfafold	8	6	2	0	0	0	22	16	1	0	0	0
C2	F4IIM1	alfafold	15	7	1	1	0	0	32	28	3	0	0	0
PH	F4JQZ3	alfafold	10	7	2	0	0	0	21	13	1	0	0	0
PH	F4JSE7	alfafold	15	14	6	0	0	0	29	20	4	0	0	0
PX	F4JTJ2	alfafold	12	11	1	0	0	0	21	13	2	0	0	0
PH	F6SEU4	alfafold	0	0	0	0	0	0	26	19	1	0	0	0
PH	F8VPU2	alfafold	8	6	0	0	0	0	24	18	2	0	0	0
PH	F8VQB6	alfafold	10	10	2	1	1	0	26	17	2	0	0	0
C2	G3XA57	alfafold	13	7	2	0	0	0	25	20	4	0	0	0
C2	G5EBH0	alfafold	8	6	0	0	0	0	28	22	5	0	0	0
PH	G5EDJ4	alfafold	10	7	1	0	0	0	23	18	2	0	0	0
C2	G5EDY0	alfafold	13	13	2	0	0	0	42	34	6	0	0	0
PH	G5EET6	alfafold	11	8	2	0	0	0	28	19	1	0	0	0
PH	G5EEW9	alfafold	9	8	1	0	0	0	21	16	2	1	1	0
C2	G5EFI8	alfafold	9	6	1	0	0	0	24	21	4	0	0	0
PH	G9CGD6	alfafold	8	7	3	0	0	0	23	16	1	0	0	0
C2	H1UBN0	alfafold	9	7	1	0	0	0	22	18	3	0	0	0
C2	K8FE10	alfafold	12	7	2	0	0	0	23	20	2	0	0	0
C2	O00329	alfafold	7	7	0	0	0	0	32	25	3	0	0	0
C2	O00443	alfafold	7	7	0	0	0	0	24	16	5	0	0	0
C2	O00750	alfafold	10	8	2	0	0	0	44	36	5	0	0	0
PH	O01583	alfafold	7	4	0	0	0	0	22	16	2	0	0	0
C2	O04133	alfafold	8	5	3	0	0	0	29	21	3	0	0	0
START	O04291	alfafold	7	7	1	0	0	0	38	24	1	1	1	0
START	O04292	alfafold	7	7	0	0	0	0	34	22	3	0	0	0
C2	O08625	alfafold	11	7	1	0	0	0	21	17	1	0	0	0
C2	O08835	alfafold	16	10	3	0	0	0	21	19	4	0	0	0
PH	O13690	alfafold	10	10	1	0	0	0	28	23	2	0	0	0
PH	O13817	alfafold	12	8	0	0	0	0	24	19	2	0	0	0
PH	O13818	alfafold	9	4	0	0	0	0	28	16	2	0	0	0
PH	O13944	alfafold	9	7	0	0	0	0	26	16	1	0	0	0
PH	O13992	alfafold	8	8	2	0	0	0	23	19	6	0	0	0
C2	O14065	alfafold	13	8	3	0	0	0	30	23	2	0	0	0
C2	O14111	alfafold	14	10	3	0	0	0	19	19	4	0	0	0
PX	O14120	alfafold	11	11	6	0	0	0	24	20	2	0	0	0
PX	O14243	alfafold	11	7	1	0	0	0	29	20	1	0	0	0
C2	O14326	alfafold	7	6	2	0	0	0	22	17	1	0	0	0
PH	O14340	alfafold	8	5	1	1	1	0	26	16	1	0	0	0
PH	O14492	alfafold	10	8	0	0	0	0	13	10	2	0	0	0
PH	O14578	alfafold	9	6	0	0	0	0	14	13	1	0	0	0
PH	O14654	alfafold	13	8	0	0	0	0	34	18	3	1	0	0
C2	O14795	alfafold	8	5	1	0	0	0	16	15	1	0	0	0
PH	O14827	alfafold	13	10	1	0	0	0	20	16	0	0	0	0
PX	O14939	alfafold	20	17	2	0	0	0	5	5	1	0	0	0
PH	O15068	alfafold	6	5	1	0	0	0	14	12	1	0	0	0
C2DIS	O15537	alfafold	14	8	3	0	0	0	36	24	2	0	0	0
PH	O17237	alfafold	12	12	4	0	0	0	21	18	1	0	0	0
START	O17883	alfafold	10	9	2	0	0	0	34	20	1	0	0	0
C2	O23078	alfafold	16	11	4	0	0	0	13	11	2	0	0	0
C2DIS	O35276	alfafold	10	10	4	0	0	0	35	22	4	0	0	0
C2DIS	O35375	alfafold	9	8	1	0	0	0	39	26	4	0	0	0
C2DIS	O35474	alfafold	15	9	4	0	0	0	39	28	6	0	0	0
ANNEXIN	O35639	alfafold	9	6	1	0	0	0	24	14	3	0	0	0
ANNEXIN	O35640	alfafold	10	6	1	0	0	0	24	12	3	1	1	0
C2	O35681	alfafold	11	7	3	0	0	0	21	16	1	0	0	0
PH	O43150	alfafold	8	7	1	0	0	0	23	13	1	0	0	0
PH	O43307	alfafold	12	11	6	0	0	0	27	19	2	0	0	0
PH	O43374	alfafold	16	13	2	0	0	0	22	14	3	0	0	0
C2DIS	O43854	alfafold	15	9	4	0	0	0	39	28	6	0	0	0
PH	O45420	alfafold	7	7	0	0	0	0	34	20	2	0	0	0
PH	O45818	alfafold	10	7	1	0	0	0	17	14	3	0	0	0
C2	O49303	alfafold	11	8	1	0	0	0	24	19	1	0	0	0
PH	O54874	alfafold	5	4	0	0	0	0	20	17	3	0	0	0
C2DIS	O54991	alfafold	6	5	3	0	0	0	32	22	4	0	0	0
PH	O55043	alfafold	9	6	2	0	0	0	24	19	1	0	0	0
PX	O60107	alfafold	12	10	3	0	0	0	20	13	1	0	0	0
PH	O60333	alfafold	8	7	2	0	0	0	23	18	2	0	0	0
PH	O60346	alfafold	11	8	1	0	0	0	23	18	4	0	0	0
PX	O60749	alfafold	16	12	2	0	0	0	26	19	1	0	0	0
PH	O60890	alfafold	7	5	2	0	0	0	28	21	1	1	0	0
C2	O70167	alfafold	7	5	0	0	0	0	51	39	6	0	0	0
C2	O70173	alfafold	8	6	0	0	0	0	48	38	7	0	0	0
PH	O70469	alfafold	8	6	1	0	0	0	26	14	2	0	0	0
PX	O70492	alfafold	12	9	3	0	0	0	29	18	2	1	1	0
PX	O70493	alfafold	11	8	2	0	0	0	27	20	2	0	0	0
PX	O74509	alfafold	8	6	2	0	0	0	28	17	2	0	0	0
PH	O74653	alfafold	8	6	1	0	0	0	27	17	2	0	0	0
PH	O75038	alfafold	17	15	2	0	0	0	30	20	2	1	0	0
PH	O75116	alfafold	10	8	0	0	0	0	20	16	1	0	0	0
C2	O75131	alfafold	11	7	2	0	0	0	21	16	2	0	0	0
PH	O75563	alfafold	8	7	2	0	0	0	25	15	2	0	0	0
C2	O75747	alfafold	3	2	0	0	0	0	24	21	2	0	0	0
ANNEXIN	O76027	alfafold	8	6	0	0	0	0	23	16	1	1	0	0
PH	O76902	alfafold	5	4	1	0	0	0	17	13	0	0	0	0
PH	O80866	alfafold	10	6	1	0	0	0	22	14	0	0	0	0
PH	O88387	alfafold	1	1	0	0	0	0	20	14	3	0	0	0
PH	O88658	alfafold	8	7	1	0	0	0	23	16	2	0	0	0
C2	O88763	alfafold	8	7	2	0	0	0	34	28	5	0	0	0
C2DIS	O88783	alfafold	12	7	3	0	0	0	37	27	6	0	0	0
PH	O88842	alfafold	3	3	0	0	0	0	21	14	0	0	0	0
PH	O88900	alfafold	8	5	0	1	1	0	20	13	1	0	0	0
PX	O89032	alfafold	15	12	1	0	0	0	30	20	1	0	0	0
C2	O89040	alfafold	8	5	0	0	0	0	33	28	6	0	0	0
PX	O94291	alfafold	10	9	2	0	0	0	27	19	2	0	0	0
PH	O94356	alfafold	20	18	3	0	0	0	25	16	1	0	0	0
PH	O94447	alfafold	17	13	5	0	0	0	24	17	1	0	0	0
C2	O94701	alfafold	12	6	2	0	0	0	25	20	3	0	0	0
C2	O94812	alfafold	14	7	2	0	0	0	25	23	5	0	0	0
PH	O94887	alfafold	9	6	1	0	0	0	23	17	2	0	0	0
PX	O95219	alfafold	16	13	4	0	0	0	19	13	0	0	0	0
PH	O95248	alfafold	9	8	3	0	0	0	30	18	0	0	0	0
PH	O95294	alfafold	11	9	2	1	1	0	25	17	1	0	0	0
C2	O95741	alfafold	11	7	2	0	0	0	21	19	3	0	0	0
C2DIS	P02887	alfafold	11	9	1	0	0	0	33	24	2	0	0	0
C2DIS	P02888	alfafold	10	8	1	0	0	0	32	22	2	0	0	0
C2	P05130	alfafold	10	7	0	0	0	0	18	17	0	0	0	0
C2	P05696	alfafold	10	7	0	0	0	0	17	17	0	0	0	0
C2	P05771	alfafold	9	7	2	0	0	0	18	17	2	0	0	0
ANNEXIN	P07150	alfafold	10	7	0	0	0	0	22	12	1	0	0	0
PH	P08630	alfafold	3	3	0	0	0	0	21	14	0	0	0	0
PH	P0C6P5	alfafold	9	7	0	0	0	0	16	10	0	0	0	0
C2	P0C869	alfafold	12	6	2	0	0	0	23	20	2	0	0	0
C2	P0C871	alfafold	12	7	2	0	0	0	23	21	1	1	1	0
PH	P0CAX5	alfafold	8	6	1	0	0	0	28	18	0	1	1	0
PH	P0CE43	alfafold	10	7	0	1	0	0	15	12	2	0	0	0
C2	P0CG09	alfafold	9	6	1	0	0	0	26	21	2	0	0	0
C2	P0DM40	alfafold	14	8	3	0	0	0	22	19	7	0	0	0
ANNEXIN	P10107	alfafold	10	7	0	0	0	0	22	12	1	0	0	0
C2	P10686	alfafold	0	0	0	0	0	0	17	15	2	0	0	0
C2	P10687	alfafold	5	4	0	0	0	0	26	22	7	0	0	0
C2	P10688	alfafold	8	6	0	0	0	0	19	16	1	0	0	0
PH	P10911	alfafold	8	7	0	0	0	0	13	11	1	1	0	0
PH	P11274	alfafold	23	19	1	0	0	0	33	25	5	0	0	0
PH	P11433	alfafold	11	8	0	0	0	0	29	18	3	0	0	0
C2	P13217	alfafold	8	7	0	0	0	0	28	22	6	0	0	0
C2	P13677	alfafold	11	8	0	0	0	0	19	16	0	0	0	0
C2	P13678	alfafold	10	8	3	0	0	0	21	18	3	0	0	0
C2	P14222	alfafold	11	7	3	1	0	0	22	18	6	0	0	0
ANNEXIN	P14669	alfafold	9	6	1	0	0	0	24	13	2	0	0	0
ANNEXIN	P14824	alfafold	8	5	0	0	0	0	22	14	2	1	0	0
C2	P16054	alfafold	5	3	1	0	0	0	21	17	4	0	0	0
C2	P16885	alfafold	0	0	0	0	0	0	16	13	4	0	0	0
PH	P19174	alfafold	0	0	0	0	0	0	31	28	1	0	0	0
ANNEXIN	P20073	alfafold	8	5	0	0	0	0	23	14	3	0	0	0
C2	P20444	alfafold	10	7	0	0	0	0	17	17	0	0	0	0
PH	P20936	alfafold	5	5	0	0	0	0	30	24	1	0	0	0
C2	P21521	alfafold	10	7	2	0	0	0	23	19	4	0	0	0
PH	P22059	alfafold	10	7	2	0	0	0	26	15	1	0	0	0
ANNEXIN	P22464	alfafold	8	7	1	0	0	0	24	14	1	0	0	0
ANNEXIN	P22465	alfafold	9	5	0	0	0	0	22	15	0	0	0	0
C2	P22543	alfafold	9	8	2	0	0	0	34	27	8	0	0	0
C2	P23298	alfafold	12	9	3	0	0	0	16	13	1	0	0	0
PH	P23678	alfafold	9	5	0	0	0	0	27	21	5	0	0	0
PH	P24135	alfafold	5	5	0	0	0	0	37	26	6	0	0	0
PH	P24604	alfafold	8	6	1	0	0	0	21	17	1	0	0	0
ANNEXIN	P24639	alfafold	8	6	0	0	0	0	23	17	2	0	0	0
C2	P25455	alfafold	9	7	0	0	0	0	29	23	6	0	0	0
PH	P26675	alfafold	10	8	0	0	0	0	22	19	3	0	0	0
PH	P26817	alfafold	11	8	1	0	0	0	27	20	2	2	1	0
PH	P26819	alfafold	9	7	1	0	0	0	26	19	2	1	1	0
ANNEXIN	P27216	alfafold	8	6	0	0	0	0	25	16	0	0	0	0
PH	P27619	alfafold	16	9	2	0	0	0	29	20	3	0	0	0
PH	P27671	alfafold	15	11	0	0	0	0	22	13	1	0	0	0
C2	P27715	alfafold	10	7	1	0	0	0	16	14	1	0	0	0
PH	P28818	alfafold	14	11	1	0	0	0	22	17	3	0	0	0
C2	P29101	alfafold	11	7	1	0	0	0	23	16	4	0	0	0
PH	P31750	alfafold	12	10	2	0	0	0	25	17	1	0	0	0
C2	P32383	alfafold	9	7	0	0	0	0	41	23	7	1	0	0
PH	P32865	alfafold	10	7	2	0	0	0	27	17	3	1	0	0
PH	P32873	alfafold	11	9	1	0	0	0	27	19	3	0	0	0
PH	P33173	alfafold	9	7	0	0	0	0	26	21	3	0	0	0
C2	P33314	alfafold	12	9	1	0	0	0	22	17	2	0	0	0
PH	P34288	alfafold	8	7	1	0	0	0	35	24	3	0	0	0
PH	P34400	alfafold	9	6	0	0	0	0	33	23	3	0	0	0
PH	P34512	alfafold	17	10	3	0	0	0	23	16	1	1	1	0
PH	P34657	alfafold	5	5	1	0	0	0	18	13	2	0	0	0
C2	P34693	alfafold	10	6	2	0	0	0	22	17	4	0	0	0
C2	P34885	alfafold	7	6	1	0	0	0	21	18	3	0	0	0
PH	P35401	alfafold	12	7	0	0	0	0	26	16	2	0	0	0
PH	P35569	alfafold	14	10	1	0	0	0	28	12	1	1	1	0
PH	P35570	alfafold	14	9	1	0	0	0	29	14	1	1	1	0
PH	P35626	alfafold	8	7	1	0	0	0	26	19	1	1	1	0
C2	P35763	alfafold	12	7	4	0	0	0	21	15	3	0	0	0
PH	P35845	alfafold	10	6	1	0	0	0	24	17	2	0	0	0
PH	P35991	alfafold	13	12	0	0	0	0	16	13	2	0	0	0
PH	P38041	alfafold	13	8	1	0	0	0	22	14	4	0	0	0
PH	P38271	alfafold	13	8	2	0	0	0	28	22	6	0	0	0
PH	P38713	alfafold	8	6	1	1	1	0	20	13	2	0	0	0
PH	P38717	alfafold	9	8	1	0	0	0	21	15	2	0	0	0
PX	P38815	alfafold	10	8	3	0	0	0	26	20	1	0	0	0
PH	P38851	alfafold	10	8	1	0	0	0	20	15	1	0	0	0
PH	P39052	alfafold	15	8	3	0	0	0	30	19	3	0	0	0
PH	P39053	alfafold	14	8	3	0	0	0	29	20	4	0	0	0
PH	P39054	alfafold	15	9	3	0	0	0	30	19	3	0	0	0
PH	P39055	alfafold	13	9	1	0	0	0	30	20	4	0	0	0
C2	P39940	alfafold	10	8	1	0	0	0	21	19	3	0	0	0
PH	P39969	alfafold	9	6	1	0	0	0	24	16	4	0	0	0
C2	P40749	alfafold	13	7	1	0	0	0	27	22	4	0	0	0
PX	P40959	alfafold	13	10	3	0	0	0	21	17	3	0	0	0
C2	P40977	alfafold	13	10	0	0	0	0	24	23	7	0	0	0
PH	P40995	alfafold	11	10	2	0	0	0	23	20	2	0	0	0
PX	P40996	alfafold	12	9	1	0	0	0	31	18	2	0	0	0
C2	P41885	alfafold	5	3	1	0	0	0	19	15	2	0	0	0
C2	P42338	alfafold	14	13	0	0	0	0	35	27	6	0	0	0
C2	P42339	alfafold	15	10	1	0	0	0	32	24	5	0	0	0
C2	P42347	alfafold	9	9	0	0	0	0	33	24	5	0	0	0
C2	P42348	alfafold	8	8	1	0	0	0	34	23	5	0	0	0
C2	P46096	alfafold	9	7	1	0	0	0	24	18	4	0	0	0
C2	P46097	alfafold	11	7	1	0	0	0	23	16	4	0	0	0
START	P46607	alfafold	6	6	1	0	0	0	41	30	1	0	0	0
PH	P46941	alfafold	10	9	0	0	0	0	22	18	1	1	1	0
PX	P47057	alfafold	11	8	2	0	0	0	27	17	2	0	0	0
PH	P47136	alfafold	9	6	1	0	0	0	31	23	4	0	0	0
PH	P47196	alfafold	13	11	2	0	0	0	26	20	2	0	0	0
PH	P47197	alfafold	13	9	2	0	0	0	26	18	1	0	0	0
C2	P47713	alfafold	11	9	5	0	0	0	21	17	3	0	0	0
C2	P47861	alfafold	12	7	1	0	0	0	22	17	3	0	0	0
ANNEXIN	P48036	alfafold	8	5	0	0	0	0	23	15	3	0	0	0
ANNEXIN	P48037	alfafold	10	7	0	0	0	0	23	17	3	0	0	0
C2	P48231	alfafold	13	8	0	0	0	0	24	22	0	0	0	0
PH	P48423	alfafold	7	6	1	0	0	0	44	35	6	0	0	0
PH	P48562	alfafold	10	9	3	0	0	0	28	22	2	0	0	0
PH	P49025	alfafold	9	6	0	0	0	0	15	13	1	0	0	0
C2	P50392	alfafold	12	9	5	0	0	0	20	17	2	0	0	0
C2	P50393	alfafold	11	9	5	0	0	0	26	21	4	0	0	0
C2	P50520	alfafold	12	10	1	0	0	0	30	25	5	0	0	0
PH	P50904	alfafold	5	5	0	0	0	0	29	23	1	0	0	0
ANNEXIN	P50995	alfafold	8	5	0	0	0	0	25	13	2	0	0	0
PH	P51178	alfafold	10	9	0	0	0	0	41	29	3	0	0	0
C2	P51432	alfafold	5	4	0	0	0	0	26	23	6	0	0	0
START	P51557	alfafold	8	7	2	0	0	0	36	24	3	1	0	0
PH	P51813	alfafold	4	4	1	0	0	0	13	12	0	1	0	0
PH	P52734	alfafold	2	1	0	0	0	0	21	17	1	0	0	0
PH	P52735	alfafold	9	7	1	0	0	0	9	8	1	0	0	0
PH	P53705	alfafold	9	6	2	0	0	0	26	22	4	0	0	0
START	P53808	alfafold	9	9	2	0	0	0	35	24	2	0	0	0
START	P53809	alfafold	9	9	2	0	0	0	37	24	2	0	0	0
PH	P53836	alfafold	19	13	0	0	0	0	18	13	2	0	0	0
PH	P53955	alfafold	12	9	2	0	0	0	24	20	3	0	0	0
PH	P54100	alfafold	7	6	0	0	0	0	8	6	0	0	0	0
PH	P54644	alfafold	9	6	2	0	0	0	30	17	0	0	0	0
C2	P54673	alfafold	14	10	3	1	0	0	32	28	5	0	0	0
C2	P54674	alfafold	11	8	0	0	0	0	33	25	5	0	0	0
C2	P54675	alfafold	13	9	0	1	1	0	33	20	3	0	0	0
C2	P54676	alfafold	12	11	2	0	0	0	31	28	5	0	0	0
PX	P57768	alfafold	10	9	2	0	0	0	22	15	1	0	0	0
PX	P57769	alfafold	12	9	2	0	0	0	22	16	2	0	0	0
PH	P58069	alfafold	13	10	2	0	0	0	25	16	2	0	0	0
START	P59096	alfafold	10	8	1	0	0	0	39	26	2	0	0	0
C2	P59108	alfafold	11	6	3	0	0	0	24	18	3	0	0	0
C2	P59926	alfafold	9	6	1	0	0	0	27	24	2	0	0	0
C2	P60191	alfafold	6	4	1	0	0	0	26	18	2	0	0	0
PH	P60669	alfafold	11	6	2	1	1	0	27	15	2	0	0	0
PH	P63035	alfafold	15	12	1	0	0	0	29	15	0	0	0	0
C2	P63318	alfafold	9	7	0	0	0	0	17	16	1	0	0	0
C2	P68404	alfafold	9	7	2	0	0	0	17	17	1	0	0	0
C2	P70169	alfafold	11	7	1	0	0	0	27	22	3	0	0	0
PH	P70335	alfafold	11	8	0	0	0	0	19	17	2	0	0	0
PH	P70336	alfafold	12	10	0	0	0	0	18	14	1	0	0	0
PH	P70392	alfafold	12	9	0	0	0	0	22	14	1	0	0	0
C2DIS	P70490	alfafold	15	9	3	0	0	0	36	24	5	1	0	0
PH	P70496	alfafold	13	12	3	0	0	0	14	13	1	0	0	0
PX	P70498	alfafold	11	7	1	0	0	0	13	11	1	0	0	0
C2	P70611	alfafold	11	7	1	0	0	0	27	23	5	0	0	0
PH	P78314	alfafold	9	8	3	0	0	0	13	8	1	0	0	0
C2DIS	P78357	alfafold	9	8	4	0	0	0	31	23	5	0	0	0
PH	P78953	alfafold	12	8	1	0	0	0	25	15	2	0	0	0
PH	P81122	alfafold	13	7	0	0	0	0	32	20	1	1	1	0
C2	P90980	alfafold	9	6	0	0	0	0	14	12	0	0	0	0
PH	P91621	alfafold	10	7	0	0	0	0	27	16	2	0	0	0
C2	P93733	alfafold	13	11	3	0	0	0	13	10	3	0	0	0
C2DIS	P96419	alfafold	14	8	1	0	0	0	33	16	2	0	0	0
PX	P97369	alfafold	16	11	3	0	0	0	28	18	0	0	0	0
ANNEXIN	P97384	alfafold	8	5	0	0	0	0	25	14	3	0	0	0
ANNEXIN	P97429	alfafold	9	6	0	0	0	0	24	13	3	0	0	0
PH	P97433	alfafold	7	5	0	0	0	0	20	11	0	0	0	0
PH	P97434	alfafold	9	6	0	0	0	0	28	20	3	0	0	0
PH	P97504	alfafold	4	4	1	0	0	0	20	15	1	0	0	0
C2	P97610	alfafold	9	7	0	0	0	0	21	16	3	0	0	0
PH	P97694	alfafold	15	12	1	0	0	0	26	17	0	0	0	0
PH	P97696	alfafold	15	12	1	0	0	0	27	14	0	1	1	0
PX	P97813	alfafold	10	7	1	0	0	0	17	14	1	0	0	0
START	P97826	alfafold	8	7	2	0	0	0	33	21	2	1	0	0
C2DIS	P97846	alfafold	6	5	3	0	0	0	34	25	5	0	0	0
PH	P98174	alfafold	2	1	0	0	0	0	21	17	1	0	0	0
PH	Q00IB7	alfafold	13	9	2	0	0	0	23	14	1	0	0	0
PH	Q01082	alfafold	14	9	0	0	0	0	31	21	1	1	1	0
PX	Q01846	alfafold	17	13	2	0	0	0	24	18	1	0	0	0
C2	Q02156	alfafold	10	9	1	0	0	0	19	15	3	0	0	0
C2	Q02158	alfafold	11	10	0	0	0	0	26	22	3	0	0	0
PH	Q02384	alfafold	8	5	1	0	0	0	20	17	3	0	0	0
C2DIS	Q03146	alfafold	11	4	1	0	0	0	38	27	5	1	0	0
PH	Q03160	alfafold	8	5	0	1	1	0	16	12	1	0	0	0
PH	Q03526	alfafold	7	5	0	0	0	0	14	10	1	0	0	0
C2	Q03640	alfafold	10	7	0	0	0	0	25	20	2	0	0	0
PX	Q04053	alfafold	10	7	4	0	0	0	27	21	4	0	0	0
C2DIS	Q06194	alfafold	7	5	3	0	0	0	37	28	4	0	0	0
PH	Q06321	alfafold	10	7	4	0	0	0	24	16	3	1	0	0
PH	Q06412	alfafold	9	7	2	0	0	0	26	16	0	0	0	0
PH	Q06649	alfafold	8	8	3	0	0	0	13	10	2	0	0	0
ANNEXIN	Q07076	alfafold	8	6	0	0	0	0	23	14	3	0	0	0
PX	Q07528	alfafold	14	10	0	0	0	0	22	20	3	0	0	0
PH	Q07890	alfafold	8	5	1	0	0	0	21	16	3	0	0	0
ANNEXIN	Q07936	alfafold	9	7	0	0	0	0	26	14	3	0	0	0
C2DIS	Q08431	alfafold	15	8	4	0	0	0	36	25	5	3	1	0
C2	Q08748	alfafold	13	8	2	0	0	0	28	23	4	0	0	0
PH	Q08877	alfafold	15	8	2	1	1	0	29	18	3	0	0	0
PH	Q08881	alfafold	11	9	0	0	0	0	15	11	3	0	0	0
PX	Q09014	alfafold	15	11	3	0	0	0	32	19	5	0	0	0
PH	Q09639	alfafold	13	10	2	0	0	0	23	15	1	0	0	0
PH	Q09994	alfafold	9	6	1	0	0	0	24	20	2	0	0	0
START	Q0J9X2	alfafold	9	7	2	0	0	0	32	24	1	0	0	0
C2	Q0JBH9	alfafold	13	7	2	0	0	0	25	22	4	0	0	0
C2	Q0JHU5	alfafold	12	9	3	0	0	0	27	21	1	0	0	0
C2DIS	Q0V8T3	alfafold	11	6	1	0	0	0	31	24	5	0	0	0
C2DIS	Q0V8T4	alfafold	10	5	1	0	0	0	34	25	4	0	0	0
C2DIS	Q0V8T5	alfafold	10	5	1	0	0	0	27	20	1	0	0	0
C2DIS	Q0V8T6	alfafold	12	7	1	0	0	0	31	23	5	0	0	0
C2DIS	Q0V8T7	alfafold	8	4	1	0	0	0	28	19	2	0	0	0
C2DIS	Q0V8T8	alfafold	8	3	0	0	0	0	37	29	6	0	0	0
C2DIS	Q0V8T9	alfafold	10	5	1	0	0	0	29	21	3	0	0	0
C2	Q0VE82	alfafold	11	7	2	0	0	0	24	20	3	0	0	0
START	Q0WV12	alfafold	4	4	1	0	0	0	37	23	2	0	0	0
PH	Q10056	alfafold	6	6	1	0	0	0	26	19	3	1	1	0
PH	Q10164	alfafold	9	7	0	0	0	0	24	15	0	0	0	0
PH	Q10165	alfafold	10	9	1	0	0	0	25	16	0	0	0	0
PH	Q10491	alfafold	7	7	2	0	0	0	34	28	1	0	0	0
PH	Q12451	alfafold	8	5	1	0	0	0	23	16	2	0	0	0
C2	Q12466	alfafold	13	8	1	0	0	0	24	21	2	0	0	0
PH	Q12469	alfafold	11	10	5	1	1	0	26	21	2	0	0	0
PH	Q12756	alfafold	8	6	0	0	0	0	27	20	3	0	0	0
PH	Q12774	alfafold	7	5	1	0	0	0	25	16	1	0	0	0
PH	Q12979	alfafold	18	13	0	0	0	0	30	20	1	0	0	0
PX	Q13393	alfafold	9	9	2	0	0	0	15	13	1	0	0	0
PH	Q13424	alfafold	10	7	0	0	0	0	24	18	1	1	1	0
PH	Q13425	alfafold	7	6	2	0	0	0	31	21	3	0	0	0
PH	Q13464	alfafold	11	8	0	0	0	0	18	17	2	0	0	0
PH	Q13480	alfafold	9	9	1	0	0	0	24	13	2	1	0	0
PH	Q13884	alfafold	10	7	0	0	0	0	25	18	2	0	0	0
PH	Q13972	alfafold	16	11	2	0	0	0	21	19	1	0	0	0
PH	Q14155	alfafold	9	6	2	0	0	0	24	18	1	0	0	0
C2	Q14184	alfafold	11	7	1	0	0	0	27	22	3	0	0	0
PH	Q14451	alfafold	9	7	1	0	0	0	17	13	1	0	0	0
PH	Q14644	alfafold	10	8	2	0	0	0	25	19	2	0	0	0
PH	Q14B46	alfafold	8	5	1	0	0	0	29	19	2	0	0	0
PH	Q14B98	alfafold	9	6	0	0	0	0	21	13	2	0	0	0
PH	Q14D04	alfafold	9	9	3	0	0	0	24	18	0	0	0	0
PH	Q15052	alfafold	12	9	3	0	0	0	27	21	1	0	0	0
PH	Q15057	alfafold	8	7	2	0	0	0	23	14	0	1	0	0
PH	Q15111	alfafold	15	12	3	0	0	0	23	18	0	0	0	0
PH	Q15139	alfafold	12	9	1	0	0	0	14	13	2	0	0	0
C2	Q15147	alfafold	8	7	1	0	0	0	29	23	6	0	0	0
PH	Q15283	alfafold	14	13	2	0	0	0	20	13	0	0	0	0
PH	Q15438	alfafold	15	12	1	0	0	0	25	15	0	0	0	0
C2	Q15811	alfafold	4	2	0	0	0	0	20	17	4	0	0	0
PH	Q16760	alfafold	9	7	3	0	0	0	12	9	1	0	0	0
C2	Q17388	alfafold	8	6	0	0	0	0	28	25	5	0	0	0
PH	Q17941	alfafold	10	6	1	0	0	0	30	21	3	0	0	0
C2	Q17RD7	alfafold	12	9	2	0	0	0	25	22	3	0	0	0
C2DIS	Q18163	alfafold	9	8	1	0	0	0	29	19	3	0	0	0
PH	Q18685	alfafold	12	10	1	0	0	0	30	20	2	0	0	0
PH	Q18PE1	alfafold	9	6	1	0	0	0	28	16	4	0	0	0
PX	Q19532	alfafold	13	10	3	0	0	0	28	20	5	0	0	0
PH	Q1AAU6	alfafold	9	8	1	0	0	0	23	13	1	0	0	0
PX	Q1LYG0	alfafold	15	12	2	0	0	0	32	20	2	0	0	0
C2	Q1RLL3	alfafold	12	7	2	0	0	0	24	16	1	0	0	0
C2	Q1ZXB3	alfafold	11	8	3	0	0	0	27	21	7	0	0	0
PH	Q1ZXE2	alfafold	8	6	0	0	0	0	22	15	0	0	0	0
PH	Q1ZXH8	alfafold	13	12	0	0	0	0	24	17	2	1	0	0
PH	Q1ZXL0	alfafold	8	6	1	0	0	0	28	18	2	0	0	0
PH	Q1ZXQ0	alfafold	8	7	0	0	0	0	26	21	2	0	0	0
C2	Q22366	alfafold	2	2	0	0	0	0	18	16	2	0	0	0
PH	Q22720	alfafold	9	8	1	0	0	0	21	14	1	1	0	0
PH	Q23658	alfafold	7	6	0	0	0	0	29	19	2	0	0	0
PH	Q27421	alfafold	11	10	3	0	0	0	26	17	0	0	0	0
PH	Q2PFD7	alfafold	10	8	0	0	0	0	33	23	3	0	0	0
START	Q2QM96	alfafold	6	6	1	0	0	0	39	28	1	0	0	0
C2	Q2WGJ9	alfafold	16	11	5	0	0	0	30	26	7	0	0	0
PH	Q2WGN9	alfafold	11	11	1	0	0	0	27	21	1	0	0	0
START	Q336P2	alfafold	9	9	0	0	0	0	35	22	0	0	0	0
C2	Q39032	alfafold	13	9	1	0	0	0	26	20	7	0	0	0
C2	Q39033	alfafold	14	11	2	0	0	0	31	22	6	0	0	0
START	Q39123	alfafold	6	6	1	0	0	0	39	25	0	1	0	0
PH	Q3B7L1	alfafold	12	8	2	0	0	0	31	19	1	0	0	0
C2	Q3B7T9	alfafold	13	6	4	0	0	0	24	18	2	0	0	0
PH	Q3B7Z2	alfafold	10	7	2	0	0	0	27	16	1	0	0	0
PH	Q3KR16	alfafold	9	6	0	0	0	0	25	14	2	0	0	0
PH	Q3LAC4	alfafold	10	8	1	0	0	0	30	18	2	0	0	0
C2	Q3MJ16	alfafold	11	7	2	0	0	0	26	24	3	0	0	0
PX	Q3MPQ4	alfafold	11	9	3	0	0	0	20	15	1	0	0	0
PH	Q3TB82	alfafold	7	5	1	0	0	0	16	12	1	0	0	0
PX	Q3TC93	alfafold	10	9	4	0	0	0	24	18	0	0	0	0
C2	Q3TZZ7	alfafold	10	8	3	0	0	0	25	22	3	0	0	0
PH	Q3U0J8	alfafold	7	6	2	0	0	0	26	18	2	0	0	0
PH	Q3U5C8	alfafold	13	13	4	0	0	0	27	17	1	0	0	0
C2	Q3U7R1	alfafold	8	6	0	0	0	0	23	18	2	0	0	0
PH	Q3UHC7	alfafold	0	0	0	0	0	0	26	18	1	0	0	0
PX	Q3UHD6	alfafold	10	8	1	0	0	0	27	18	1	0	0	0
PH	Q3UHD9	alfafold	8	7	1	0	0	0	26	19	5	0	0	0
PH	Q3UIL6	alfafold	8	4	1	1	1	0	33	23	5	0	0	0
PH	Q3UPH7	alfafold	7	4	1	0	0	0	23	16	1	0	0	0
PX	Q3UR97	alfafold	10	10	1	0	0	0	22	14	1	0	0	0
PH	Q3USB7	alfafold	15	12	3	0	0	0	20	16	0	0	0	0
PH	Q3UTH8	alfafold	13	12	6	0	0	0	26	19	2	0	0	0
PH	Q3UU96	alfafold	5	4	0	0	0	0	21	17	3	0	0	0
PH	Q3UUV5	alfafold	7	7	2	0	0	0	23	14	2	0	0	0
PH	Q3UYH7	alfafold	9	7	1	0	0	0	26	19	2	1	1	0
PX	Q3ZT31	alfafold	13	10	2	0	0	0	23	19	2	0	0	0
PH	Q45FX5	alfafold	12	10	1	0	0	0	3	3	0	0	0	0
ANNEXIN	Q4FZU6	alfafold	9	5	2	0	0	0	24	14	3	1	1	0
PX	Q4FZZ1	alfafold	9	8	2	0	0	0	23	17	2	0	0	0
PX	Q4G017	alfafold	9	8	2	0	0	0	22	16	2	0	0	0
PX	Q4KLK8	alfafold	10	7	1	0	0	0	33	22	5	0	0	0
PH	Q4KM33	alfafold	11	7	0	0	0	0	27	16	2	0	0	0
C2	Q4KUS2	alfafold	9	7	2	0	0	0	14	13	0	0	0	0
PH	Q4KWH5	alfafold	19	15	3	0	0	0	37	28	4	0	0	0
PH	Q4KWH8	alfafold	19	14	3	0	0	0	37	28	4	0	0	0
PH	Q4LDD4	alfafold	16	10	2	0	0	0	26	19	5	1	0	0
PH	Q4V7G1	alfafold	7	7	2	0	0	0	24	15	2	0	0	0
PX	Q4V896	alfafold	6	6	3	0	0	0	27	19	0	0	0	0
PH	Q4V8Y7	alfafold	8	6	1	0	0	0	24	12	1	0	0	0
PX	Q4VAA7	alfafold	11	9	2	0	0	0	26	16	0	0	0	0
PH	Q4VAC9	alfafold	8	7	1	0	0	0	27	20	2	0	0	0
C2	Q4VX76	alfafold	12	6	2	0	0	0	24	19	3	0	0	0
PH	Q503L1	alfafold	7	6	2	0	0	0	31	20	3	0	0	0
C2	Q50L41	alfafold	12	8	2	0	0	0	23	19	3	0	0	0
C2	Q50L42	alfafold	11	7	3	0	0	0	25	22	3	0	0	0
C2	Q50L43	alfafold	11	8	3	0	0	0	30	23	6	1	1	0
PH	Q53GL0	alfafold	5	5	2	0	0	0	28	20	0	0	0	0
PH	Q53QZ3	alfafold	14	8	0	1	0	0	29	19	6	0	0	0
PX	Q53T59	alfafold	10	9	4	0	0	0	26	20	0	0	0	0
PH	Q54E35	alfafold	15	14	4	0	0	0	31	21	0	1	0	0
PH	Q54FG5	alfafold	8	7	1	0	0	0	24	21	2	0	0	0
C2	Q54FM6	alfafold	14	9	2	0	0	0	26	18	2	0	0	0
C2	Q54FY7	alfafold	11	7	3	0	0	0	27	21	7	0	0	0
PH	Q54G05	alfafold	7	7	2	0	0	0	29	24	0	0	0	0
PH	Q54IL5	alfafold	3	3	2	0	0	0	23	16	0	0	0	0
PH	Q54KA7	alfafold	17	13	2	0	0	0	25	13	1	0	0	0
PH	Q54KV6	alfafold	12	8	1	0	0	0	27	19	2	0	0	0
START	Q54N86	alfafold	1	1	1	0	0	0	35	32	6	0	0	0
C2	Q54P51	alfafold	12	7	3	0	0	0	27	21	9	0	0	0
C2	Q54WH2	alfafold	11	7	1	0	0	0	29	23	4	0	0	0
PH	Q54WR4	alfafold	10	9	3	0	0	0	9	7	0	0	0	0
PH	Q54WS5	alfafold	17	13	1	0	0	0	24	16	1	0	0	0
C2	Q54Y08	alfafold	12	10	2	0	0	0	30	25	2	0	0	0
PH	Q552C1	alfafold	10	9	3	0	0	0	28	24	5	0	0	0
PH	Q559T8	alfafold	14	13	3	0	0	0	37	23	3	0	0	0
C2	Q55A55	alfafold	13	8	1	0	0	0	26	21	5	0	0	0
PH	Q55AN8	alfafold	0	0	0	0	0	0	27	19	5	1	0	0
C2	Q55CH0	alfafold	10	5	1	0	0	0	26	18	3	0	0	0
PH	Q55E26	alfafold	11	6	2	0	0	0	24	16	2	0	0	0
PH	Q55G75	alfafold	11	9	1	0	0	0	34	23	3	0	0	0
C2	Q55GG1	alfafold	11	7	3	0	0	0	25	20	5	0	0	0
PH	Q55GV3	alfafold	11	9	0	0	0	0	26	15	2	0	0	0
PX	Q566W7	alfafold	12	9	2	0	0	0	29	20	2	0	0	0
C2	Q56W08	alfafold	13	9	1	0	0	0	28	17	8	0	0	0
PH	Q58EX7	alfafold	9	6	1	0	0	0	23	19	3	0	0	0
C2	Q58G82	alfafold	12	8	2	0	0	0	26	21	4	0	0	0
PX	Q59TN9	alfafold	13	10	2	0	0	0	21	16	2	0	0	0
C2	Q5A506	alfafold	11	7	1	0	0	0	26	23	5	0	0	0
PX	Q5A748	alfafold	9	8	3	0	0	0	29	19	3	0	0	0
PH	Q5A950	alfafold	12	10	3	0	0	0	22	15	4	0	0	0
PX	Q5AD73	alfafold	13	11	5	0	0	0	24	18	4	1	0	0
PX	Q5AD77	alfafold	12	9	2	0	0	0	19	16	1	0	0	0
PX	Q5AG56	alfafold	10	9	5	0	0	0	19	18	3	0	0	0
C2	Q5AHG6	alfafold	25	24	3	0	0	0	16	14	1	0	0	0
C2	Q5AK66	alfafold	14	10	3	0	0	0	20	19	2	0	0	0
PH	Q5APR8	alfafold	10	9	3	0	0	0	28	24	3	0	0	0
PH	Q5BJM5	alfafold	5	5	2	0	0	0	27	18	0	0	0	0
C2	Q5BJS7	alfafold	10	9	1	0	0	0	19	15	2	0	0	0
PX	Q5BK61	alfafold	10	8	1	0	0	0	28	17	4	0	0	0
PH	Q5BKC9	alfafold	11	10	1	0	0	0	22	15	1	0	0	0
C2	Q5DTI8	alfafold	10	8	1	0	0	0	24	21	5	0	0	0
PH	Q5DTT2	alfafold	9	7	0	0	0	0	35	22	2	0	0	0
PH	Q5DTU0	alfafold	11	7	0	0	0	0	27	14	0	0	0	0
PH	Q5DU31	alfafold	7	7	3	0	0	0	23	16	1	0	0	0
PH	Q5DU57	alfafold	9	8	4	1	1	1	28	19	0	0	0	0
PH	Q5FVC2	alfafold	8	6	1	0	0	0	17	11	0	0	0	0
PH	Q5FVC7	alfafold	9	7	2	0	0	0	24	15	1	1	0	0
C2	Q5FX52	alfafold	11	9	2	0	0	0	28	23	7	0	0	0
C2	Q5HZI2	alfafold	12	10	1	0	0	0	27	19	3	0	0	0
START	Q5JMF3	alfafold	6	6	1	0	0	0	32	25	1	0	0	0
PH	Q5JS13	alfafold	9	9	2	0	0	0	25	17	1	0	0	0
PH	Q5JSL3	alfafold	11	11	2	0	0	0	27	15	2	0	0	0
PH	Q5KSL6	alfafold	11	9	2	0	0	0	14	8	1	0	0	0
PH	Q5M7Y0	alfafold	4	3	0	0	0	0	45	32	5	0	0	0
PX	Q5PNP1	alfafold	12	8	2	0	0	0	36	19	3	0	0	0
PH	Q5PQS0	alfafold	7	6	0	0	0	0	10	5	0	1	0	0
PH	Q5PQS3	alfafold	9	9	3	0	0	0	21	17	0	0	0	0
START	Q5QMZ9	alfafold	7	7	1	0	0	0	49	30	1	1	1	0
PH	Q5QNQ6	alfafold	10	6	2	0	0	0	27	18	1	0	0	0
PX	Q5RID7	alfafold	12	8	2	0	0	0	28	16	1	0	0	0
C2	Q5RJH2	alfafold	8	6	1	0	0	0	23	21	2	0	0	0
C2	Q5S1W2	alfafold	10	6	1	0	0	0	22	18	2	0	0	0
C2	Q5SPC5	alfafold	12	7	2	0	0	0	23	20	6	0	0	0
PH	Q5SSL4	alfafold	18	13	0	0	0	0	32	25	1	0	0	0
PH	Q5SXH7	alfafold	8	8	0	0	0	0	26	18	0	0	0	0
C2	Q5T7P8	alfafold	11	7	1	0	0	0	21	16	1	0	0	0
PX	Q5TCZ1	alfafold	16	13	1	0	0	0	29	19	1	0	0	0
PX	Q5U211	alfafold	12	9	4	0	0	0	27	19	2	1	1	0
PX	Q5U2S5	alfafold	9	8	2	0	0	0	29	22	3	0	0	0
PH	Q5U2Z7	alfafold	10	8	1	0	0	0	22	16	1	0	0	0
PH	Q5U3N0	alfafold	9	5	3	0	0	0	25	15	0	0	0	0
PH	Q5U464	alfafold	8	7	3	0	0	0	22	14	2	0	0	0
PH	Q5VT25	alfafold	5	4	0	0	0	0	19	16	2	0	0	0
ANNEXIN	Q5VT79	alfafold	10	6	0	0	0	0	22	12	4	2	2	0
PH	Q5VTM2	alfafold	11	7	4	0	0	0	23	17	4	0	0	0
PH	Q5VUJ5	alfafold	11	7	4	0	0	0	23	17	5	0	0	0
PH	Q5VV41	alfafold	15	12	4	0	0	0	25	15	1	0	0	0
PH	Q5VW22	alfafold	11	7	4	0	0	0	23	16	3	0	0	0
PX	Q5VWJ9	alfafold	11	9	1	0	0	0	30	20	2	1	1	0
PH	Q5VWQ8	alfafold	0	0	0	0	0	0	27	19	1	0	0	0
PH	Q5W7F2	alfafold	7	6	1	0	0	0	25	19	2	0	0	0
C2	Q5XIR4	alfafold	9	5	0	0	0	0	31	23	6	0	0	0
PH	Q5XIS9	alfafold	10	8	1	0	0	0	15	11	2	0	0	0
PH	Q5XIZ9	alfafold	8	5	1	0	0	0	26	20	2	0	0	0
C2	Q5XQC7	alfafold	11	7	2	0	0	0	24	21	2	0	0	0
PH	Q5XXR3	alfafold	13	10	4	0	0	0	25	19	1	0	0	0
START	Q5ZAY0	alfafold	4	4	1	0	0	0	29	23	6	0	0	0
PH	Q60575	alfafold	8	7	1	0	0	0	23	19	2	0	0	0
PH	Q60760	alfafold	9	6	0	1	0	0	17	14	2	0	0	0
PH	Q60790	alfafold	16	15	3	0	0	0	27	21	4	0	0	0
PH	Q60823	alfafold	13	9	2	0	0	0	26	19	1	0	0	0
PH	Q60875	alfafold	9	5	0	0	0	0	17	12	0	0	0	0
PH	Q60992	alfafold	5	4	1	0	0	0	8	7	2	0	0	0
C2	Q60EW9	alfafold	14	8	1	0	0	0	20	15	3	0	0	0
PX	Q61194	alfafold	5	4	2	0	0	0	20	17	3	0	0	0
PH	Q61210	alfafold	10	9	1	0	0	0	22	13	1	0	0	0
PH	Q61235	alfafold	8	7	2	0	0	0	24	18	1	0	0	0
START	Q61542	alfafold	9	6	1	0	0	0	34	24	4	0	0	0
PH	Q62101	alfafold	13	9	1	0	0	0	14	13	1	0	0	0
C2DIS	Q62371	alfafold	11	4	1	0	0	0	40	26	3	1	0	0
PH	Q62688	alfafold	15	12	3	0	0	0	20	16	0	0	0	0
PH	Q62711	alfafold	13	11	1	0	0	0	39	29	7	0	0	0
PH	Q62717	alfafold	6	5	0	0	0	0	30	21	3	0	0	0
C2	Q62746	alfafold	11	7	1	0	0	0	21	16	1	0	0	0
C2	Q62747	alfafold	11	7	2	0	0	0	24	19	3	0	0	0
C2	Q62769	alfafold	8	5	1	0	0	0	16	14	1	0	0	0
C2	Q62770	alfafold	7	7	2	0	0	0	18	16	2	0	0	0
C2	Q62807	alfafold	13	8	1	0	0	0	22	18	4	0	0	0
C2	Q62940	alfafold	12	7	3	1	0	0	23	18	6	0	0	0
PH	Q63312	alfafold	10	7	1	1	1	0	33	18	3	0	0	0
PH	Q63406	alfafold	8	7	1	0	0	0	13	11	1	0	0	0
C2DIS	Q63474	alfafold	11	4	1	0	0	0	38	28	5	0	0	0
PH	Q63484	alfafold	9	8	3	0	0	0	26	17	2	0	0	0
PH	Q63644	alfafold	11	8	0	0	0	0	19	16	1	0	0	0
PH	Q63713	alfafold	13	11	2	0	0	0	27	22	3	0	0	0
START	Q63744	alfafold	9	7	1	0	0	0	43	30	3	1	1	0
C2DIS	Q640N1	alfafold	10	7	2	0	0	0	38	26	2	0	0	0
C2	Q64617	alfafold	11	9	3	0	0	0	16	13	1	0	0	0
PH	Q66JY6	alfafold	11	8	3	0	0	0	26	16	4	0	0	0
PH	Q66T02	alfafold	10	9	0	0	0	0	21	14	1	0	0	0
C2	Q68DD2	alfafold	9	6	4	0	0	0	25	21	3	1	0	0
PH	Q68FU1	alfafold	5	4	1	0	0	0	16	12	1	0	0	0
C2	Q69T22	alfafold	16	7	0	0	0	0	20	16	3	0	0	0
START	Q69T58	alfafold	7	7	1	0	0	0	31	21	4	0	0	0
PH	Q69ZH9	alfafold	14	9	0	0	0	0	29	19	2	0	0	0
PH	Q69ZK0	alfafold	14	12	1	0	0	0	28	18	1	0	0	0
C2	Q69ZN7	alfafold	13	8	1	0	0	0	25	22	3	0	0	0
PH	Q6A028	alfafold	15	9	0	0	0	0	30	19	1	0	0	0
START	Q6AST1	alfafold	6	6	1	0	0	0	42	29	1	0	0	0
PH	Q6AYC5	alfafold	9	9	0	0	0	0	31	20	5	1	0	0
PX	Q6AYS6	alfafold	12	7	2	0	0	0	27	19	2	1	0	0
PH	Q6DFV3	alfafold	17	11	1	0	0	0	26	19	2	0	0	0
C2	Q6DN14	alfafold	11	8	1	0	0	0	22	18	3	0	0	0
PH	Q6DT37	alfafold	8	7	2	0	0	0	20	15	2	0	0	0
START	Q6EPF0	alfafold	4	4	1	0	0	0	39	26	3	0	0	0
C2	Q6I6G8	alfafold	13	8	4	0	0	0	21	17	1	0	0	0
PH	Q6ICB4	alfafold	13	10	0	0	0	0	21	15	2	0	0	0
PH	Q6IQ23	alfafold	11	6	2	1	1	0	28	22	2	0	0	0
ANNEXIN	Q6IRK9	alfafold	10	6	2	0	0	0	20	18	3	0	0	0
PH	Q6KAU7	alfafold	11	7	1	0	0	0	26	20	3	0	0	0
C2	Q6NMA7	alfafold	11	9	1	0	0	0	26	21	4	1	0	0
PH	Q6NSJ2	alfafold	10	6	1	1	1	0	33	18	4	0	0	0
PH	Q6P0G8	alfafold	9	8	0	0	0	0	29	16	3	0	0	0
PH	Q6P1I6	alfafold	8	6	0	0	0	0	35	21	4	0	0	0
PX	Q6P8X1	alfafold	15	12	0	0	0	0	24	19	2	0	0	0
PX	Q6P8Y7	alfafold	13	9	3	0	0	0	28	18	5	0	0	0
PH	Q6P9R4	alfafold	10	7	0	0	0	0	27	18	2	0	0	0
PH	Q6PAJ1	alfafold	21	16	1	0	0	0	32	27	5	0	0	0
PH	Q6PDH0	alfafold	9	6	1	1	1	0	32	17	3	0	0	0
C2	Q6PF93	alfafold	9	7	2	0	0	0	35	29	6	0	0	0
PH	Q6PFQ7	alfafold	18	14	2	0	0	0	21	15	1	0	0	0
PH	Q6PFT9	alfafold	10	6	0	0	0	0	32	21	3	0	0	0
PH	Q6PG29	alfafold	7	7	2	0	0	0	24	14	1	0	0	0
PH	Q6PGF7	alfafold	12	9	2	0	0	0	24	20	3	0	0	0
PX	Q6PHS6	alfafold	9	7	1	0	0	0	27	20	2	0	0	0
PH	Q6RFZ7	alfafold	10	9	0	0	0	0	21	15	1	0	0	0
START	Q6TAQ6	alfafold	7	7	1	0	0	0	37	24	1	0	0	0
PH	Q6TLK4	alfafold	12	11	1	0	0	0	30	19	0	0	0	0
PH	Q6WCQ1	alfafold	9	6	0	0	0	0	31	20	2	0	0	0
C2	Q6WKZ4	alfafold	13	7	4	0	0	0	22	18	2	0	0	0
C2	Q6XYQ8	alfafold	13	8	2	0	0	0	22	21	6	0	0	0
PH	Q6Y5D8	alfafold	12	8	1	0	0	0	23	15	1	0	0	0
C2	Q6YWF1	alfafold	9	7	3	0	0	0	25	18	2	0	0	0
START	Q6ZAR0	alfafold	5	5	1	0	0	0	31	22	2	0	0	0
PH	Q6ZM89	alfafold	10	7	1	0	0	0	22	14	0	1	1	0
PH	Q6ZQ82	alfafold	12	7	1	0	0	0	23	17	0	0	0	0
PH	Q6ZQK5	alfafold	8	7	2	0	0	0	23	14	0	1	0	0
PH	Q6ZR37	alfafold	11	7	0	0	0	0	33	23	3	0	0	0
PH	Q6ZSZ5	alfafold	10	7	0	0	0	0	27	17	2	0	0	0
PH	Q6ZV73	alfafold	5	3	1	0	0	0	17	13	1	0	0	0
PH	Q6ZWE6	alfafold	11	9	0	0	0	0	28	16	4	0	0	0
C2	Q70J99	alfafold	11	7	1	0	0	0	24	22	4	0	0	0
PH	Q70Z35	alfafold	13	11	2	0	0	0	29	16	2	0	0	0
C2	Q76N89	alfafold	11	8	3	0	0	0	15	13	3	0	0	0
C2	Q7L804	alfafold	13	6	2	0	0	0	25	20	4	0	0	0
PH	Q7SIG6	alfafold	8	7	1	0	0	0	24	13	1	0	0	0
C2	Q7SY24	alfafold	9	7	2	0	0	0	22	20	0	0	0	0
PH	Q7SYB5	alfafold	13	9	1	0	0	0	34	18	1	0	0	0
[truncated: 525 more rows]
