# Supplementary material for: Dissecting peripheral protein-membrane interfaces
Source: PLoS Comput Biol. 2022 Dec 14;18(12):e1010346. doi: 10.1371/journal.pcbi.1010346 (PMC9797079; doi:10.1371/journal.pcbi.1010346)
Supplement: S2 File — The file contains all amino acids in the IBS and nonIBS datasets, each annotated with structural features. Data available at https://github.com/reuter-group/tubiana_etal_2022/blob/main/Ressources/datasets/S2%20File.csv.zip. (CSV) [file pcbi.1010346.s008.csv]

domain	cathpdb	pdb	uniprot_acc	uniprot_id	residue_name	IBS	chain_id	residue_number	b_factor	sec_struc	sec_struc_full	prot_block	data_type	Experimental Method	resolution	RSA_total_freesasa_tien	convhull_vertex	protrusion	is_hydrophobic_protrusion	is_co_insertable	neighboursList	density	exposed	S35	S60	S95	S100	uniref50	uniref90	uniref100	origin	location	taxon
PH	2m14A00	2M14	P32776	TFB1_YEAST	ASN	False	A	19	0.0	E	E	f	cathpdb	Solution NMR	999.0	29.438235933507332	False	False	False	False		0	True	123	123.1	123.1.1	123.1.1.1	P32776	P32776	P32776	YEAST	['Nucleus']	Eukaryota/Fungi
PH	2m14A00	2M14	P32776	TFB1_YEAST	ASN	False	A	75	0.0	C	S	n	cathpdb	Solution NMR	999.0	80.92336984098971	True	True	False	False		12	True	123	123.1	123.1.1	123.1.1.1	P32776	P32776	P32776	YEAST	['Nucleus']	Eukaryota/Fungi
PH	2m14A00	2M14	P32776	TFB1_YEAST	ASN	False	A	78	0.0	C	-	a	cathpdb	Solution NMR	999.0	40.81953140732122	True	True	False	False		17	True	123	123.1	123.1.1	123.1.1.1	P32776	P32776	P32776	YEAST	['Nucleus']	Eukaryota/Fungi
PH	2m14A00	2M14	P32776	TFB1_YEAST	ASN	False	A	92	0.0	C	-	b	cathpdb	Solution NMR	999.0	62.68931856438885	True	False	False	False		26	True	123	123.1	123.1.1	123.1.1.1	P32776	P32776	P32776	YEAST	['Nucleus']	Eukaryota/Fungi
PH	2m14A00	2M14	P32776	TFB1_YEAST	ASN	False	A	93	0.0	C	-	f	cathpdb	Solution NMR	999.0	45.78630513039737	True	True	False	False		25	True	123	123.1	123.1.1	123.1.1.1	P32776	P32776	P32776	YEAST	['Nucleus']	Eukaryota/Fungi
PH	2m14A00	2M14	P32776	TFB1_YEAST	ASN	False	A	99	0.0	H	H	m	cathpdb	Solution NMR	999.0	22.445261077735346	False	False	False	False		0	True	123	123.1	123.1.1	123.1.1.1	P32776	P32776	P32776	YEAST	['Nucleus']	Eukaryota/Fungi
PH	4dx8D00	4DX8	O14713	ITBP1_HUMAN	ASN	False	D	90	66.91	H	H	m	cathpdb	X-ray diffraction	2.54	44.598254886414026	True	True	False	False		23	True	98	98.1	98.1.1	98.1.1.1	O14713	O14713	O14713	HUMAN	['Nucleus', 'Cytoplasm', 'Cytoplasm', 'Cytoskeleton', 'Cell membrane', 'Cell projection', 'Lamellipodium', 'Cell projection', 'Ruffle']	Eukaryota/Metazoa
PH	4dx8D00	4DX8	O14713	ITBP1_HUMAN	ASN	False	D	164	76.85	C	S	p	cathpdb	X-ray diffraction	2.54	46.11725688132737	False	False	False	False		0	True	98	98.1	98.1.1	98.1.1.1	O14713	O14713	O14713	HUMAN	['Nucleus', 'Cytoplasm', 'Cytoplasm', 'Cytoskeleton', 'Cell membrane', 'Cell projection', 'Lamellipodium', 'Cell projection', 'Ruffle']	Eukaryota/Metazoa
PH	4dx8D00	4DX8	O14713	ITBP1_HUMAN	ASN	False	D	175	95.52	C	S	b	cathpdb	X-ray diffraction	2.54	49.37495646652529	True	False	False	False		29	True	98	98.1	98.1.1	98.1.1.1	O14713	O14713	O14713	HUMAN	['Nucleus', 'Cytoplasm', 'Cytoplasm', 'Cytoskeleton', 'Cell membrane', 'Cell projection', 'Lamellipodium', 'Cell projection', 'Ruffle']	Eukaryota/Metazoa
PH	4ekuA03	4EKU	Q14289	FAK2_HUMAN	ASN	True	A	274	127.06	C	-	c	cathpdb	X-ray diffraction	3.25	32.85842094130055	False	False	False	False		0	True	80	80.2	80.2.1	80.2.1.1	Q14289	Q14289	Q14289	HUMAN	['Cytoplasm', 'Cytoplasm', 'Perinuclear region', 'Cell membrane', 'Cell junction', 'Focal adhesion', 'Cell projection', 'Lamellipodium', 'Cytoplasm', 'Cell cortex', 'Nucleus']	Eukaryota/Metazoa
PH	4ekuA03	4EKU	Q14289	FAK2_HUMAN	ASN	False	A	343	66.97	H	H	m	cathpdb	X-ray diffraction	3.25	44.10609751163539	False	False	False	False		0	True	80	80.2	80.2.1	80.2.1.1	Q14289	Q14289	Q14289	HUMAN	['Cytoplasm', 'Cytoplasm', 'Perinuclear region', 'Cell membrane', 'Cell junction', 'Focal adhesion', 'Cell projection', 'Lamellipodium', 'Cytoplasm', 'Cell cortex', 'Nucleus']	Eukaryota/Metazoa
PH	2rloA00	2RLO	Q99490	AGAP2_HUMAN	ASN	True	A	16	0.0	C	-	f	cathpdb	Solution NMR	999.0	52.718891297362305	True	True	False	False		16	True	135	135.1	135.1.1	135.1.1.1	Q99490	Q99490	Q99490	HUMAN	['Cytoplasm', 'Nucleus']	Eukaryota/Metazoa
PH	2rloA00	2RLO	Q99490	AGAP2_HUMAN	ASN	True	A	19	0.0	C	T	g	cathpdb	Solution NMR	999.0	55.05593532567209	True	True	False	False		14	True	135	135.1	135.1.1	135.1.1.1	Q99490	Q99490	Q99490	HUMAN	['Cytoplasm', 'Nucleus']	Eukaryota/Metazoa
PH	2rloA00	2RLO	Q99490	AGAP2_HUMAN	ASN	False	A	32	0.0	C	T	o	cathpdb	Solution NMR	999.0	53.63871088948598	False	False	False	False		0	True	135	135.1	135.1.1	135.1.1.1	Q99490	Q99490	Q99490	HUMAN	['Cytoplasm', 'Nucleus']	Eukaryota/Metazoa
PH	2rloA00	2RLO	Q99490	AGAP2_HUMAN	ASN	True	A	42	0.0	H	H	l	cathpdb	Solution NMR	999.0	40.801983881654884	True	True	False	False		25	True	135	135.1	135.1.1	135.1.1.1	Q99490	Q99490	Q99490	HUMAN	['Cytoplasm', 'Nucleus']	Eukaryota/Metazoa
PH	2rloA00	2RLO	Q99490	AGAP2_HUMAN	ASN	False	A	89	0.0	C	-	a	cathpdb	Solution NMR	999.0	37.006442798980125	False	False	False	False		0	True	135	135.1	135.1.1	135.1.1.1	Q99490	Q99490	Q99490	HUMAN	['Cytoplasm', 'Nucleus']	Eukaryota/Metazoa
PH	1uefB00	1UEF	P97465	DOK1_MOUSE	ASN	False	B	92	21.95	H	H	m	cathpdb	X-ray diffraction	2.5	35.4148290394928	True	False	False	False		29	True	32	32.1	32.1.2	32.1.2.3	P97465	P97465	P97465	MOUSE	['Cytoplasm', 'Nucleus']	Eukaryota/Metazoa
PH	4f77e00	4F77	nan		ASN	False	e	6018	121.67	E	E	h	cathpdb	unkown	1000.0	53.727963092076436	True	True	False	False		24	True	21	21.1	21.1.2	21.1.2.1	obsolete	obsolete	obsolete		['unkown']
PH	4f77e00	4F77	nan		ASN	False	e	6019	122.51	E	E	i	cathpdb	unkown	1000.0	28.29676223901943	True	False	False	False		26	True	21	21.1	21.1.2	21.1.2.1	obsolete	obsolete	obsolete		['unkown']
PH	4f77e00	4F77	nan		ASN	False	e	6039	115.05	C	S	b	cathpdb	unkown	1000.0	55.43243228363036	False	False	False	False		0	True	21	21.1	21.1.2	21.1.2.1	obsolete	obsolete	obsolete		['unkown']
PH	4f77e00	4F77	nan		ASN	False	e	6067	134.57	C	S	k	cathpdb	unkown	1000.0	34.59332008795929	False	False	False	False		0	True	21	21.1	21.1.2	21.1.2.1	obsolete	obsolete	obsolete		['unkown']
PH	4f77e00	4F77	nan		ASN	True	e	6083	152.37	C	T	h	cathpdb	unkown	1000.0	69.5256270220814	True	True	False	False		16	True	21	21.1	21.1.2	21.1.2.1	obsolete	obsolete	obsolete		['unkown']
PH	4f77e00	4F77	nan		ASN	False	e	6164	163.4	C	-	p	cathpdb	unkown	1000.0	47.11506139831962	False	False	False	False		0	True	21	21.1	21.1.2	21.1.2.1	obsolete	obsolete	obsolete		['unkown']
PH	2qkmC00	2QKM	Q9P805	DCP1_SCHPO	ASN	False	C	5	88.03	H	H	m	cathpdb	X-ray diffraction	2.8	32.88092763721747	False	False	False	False		0	True	17	17.1	17.1.1	17.1.1.1	Q9P805	Q9P805	Q9P805	SCHPO	['Cytoplasm', 'Nucleus']	Eukaryota/Fungi
PH	2qkmC00	2QKM	Q9P805	DCP1_SCHPO	ASN	False	C	9	69.98	H	H	m	cathpdb	X-ray diffraction	2.8	37.70394797225097	False	False	False	False		0	True	17	17.1	17.1.1	17.1.1.1	Q9P805	Q9P805	Q9P805	SCHPO	['Cytoplasm', 'Nucleus']	Eukaryota/Fungi
PH	2qkmC00	2QKM	Q9P805	DCP1_SCHPO	ASN	False	C	12	57.93	H	H	m	cathpdb	X-ray diffraction	2.8	14.838943247640485	False	False	False	False		0	False	17	17.1	17.1.1	17.1.1.1	Q9P805	Q9P805	Q9P805	SCHPO	['Cytoplasm', 'Nucleus']	Eukaryota/Fungi
PH	2qkmC00	2QKM	Q9P805	DCP1_SCHPO	ASN	True	C	70	44.57	E	E	f	cathpdb	X-ray diffraction	2.8	9.126793156191352	False	False	False	False		0	False	17	17.1	17.1.1	17.1.1.1	Q9P805	Q9P805	Q9P805	SCHPO	['Cytoplasm', 'Nucleus']	Eukaryota/Fungi
PH	2qkmC00	2QKM	Q9P805	DCP1_SCHPO	ASN	True	C	72	46.25	C	S	b	cathpdb	X-ray diffraction	2.8	46.74065902460068	True	True	False	False		23	True	17	17.1	17.1.1	17.1.1.1	Q9P805	Q9P805	Q9P805	SCHPO	['Cytoplasm', 'Nucleus']	Eukaryota/Fungi
PH	2qkmC00	2QKM	Q9P805	DCP1_SCHPO	ASN	True	C	76	52.73	C	-	c	cathpdb	X-ray diffraction	2.8	14.60414415247887	False	False	False	False		0	False	17	17.1	17.1.1	17.1.1.1	Q9P805	Q9P805	Q9P805	SCHPO	['Cytoplasm', 'Nucleus']	Eukaryota/Fungi
PH	2qkmC00	2QKM	Q9P805	DCP1_SCHPO	ASN	False	C	82	56.4	C	-	b	cathpdb	X-ray diffraction	2.8	47.68880565647702	False	False	False	False		0	True	17	17.1	17.1.1	17.1.1.1	Q9P805	Q9P805	Q9P805	SCHPO	['Cytoplasm', 'Nucleus']	Eukaryota/Fungi
PH	2qkmC00	2QKM	Q9P805	DCP1_SCHPO	ASN	False	C	86	54.24	H	G	p	cathpdb	X-ray diffraction	2.8	19.122851433434736	False	False	False	False		0	False	17	17.1	17.1.1	17.1.1.1	Q9P805	Q9P805	Q9P805	SCHPO	['Cytoplasm', 'Nucleus']	Eukaryota/Fungi
PH	2qkmC00	2QKM	Q9P805	DCP1_SCHPO	ASN	False	C	100	68.78	C	T	l	cathpdb	X-ray diffraction	2.8	51.15442703950542	True	True	False	False		12	True	17	17.1	17.1.1	17.1.1.1	Q9P805	Q9P805	Q9P805	SCHPO	['Cytoplasm', 'Nucleus']	Eukaryota/Fungi
PH	2qkmC00	2QKM	Q9P805	DCP1_SCHPO	ASN	False	C	112	43.6	H	H	l	cathpdb	X-ray diffraction	2.8	55.36342597111291	True	True	False	False		21	True	17	17.1	17.1.1	17.1.1.1	Q9P805	Q9P805	Q9P805	SCHPO	['Cytoplasm', 'Nucleus']	Eukaryota/Fungi
PH	2qkmC00	2QKM	Q9P805	DCP1_SCHPO	ASN	False	C	119	57.59	H	H	m	cathpdb	X-ray diffraction	2.8	52.12127629064797	True	True	False	False		21	True	17	17.1	17.1.1	17.1.1.1	Q9P805	Q9P805	Q9P805	SCHPO	['Cytoplasm', 'Nucleus']	Eukaryota/Fungi
PH	3p7zA02	3P7Z	P21359	NF1_HUMAN	ASN	False	A	1721	58.29	E	E	i	cathpdb	X-ray diffraction	2.65	70.59045683898471	True	False	False	False		26	True	62	62.1	62.1.1	62.1.1.1	P21359	P21359	P21359	HUMAN	['Nucleus', 'Nucleus', 'Nucleolus']	Eukaryota/Metazoa
PH	3p7zA02	3P7Z	P21359	NF1_HUMAN	ASN	False	A	1759	40.25	E	E	d	cathpdb	X-ray diffraction	2.65	36.15504555337492	False	False	False	False		0	True	62	62.1	62.1.1	62.1.1.1	P21359	P21359	P21359	HUMAN	['Nucleus', 'Nucleus', 'Nucleolus']	Eukaryota/Metazoa
PH	3p7zA02	3P7Z	P21359	NF1_HUMAN	ASN	False	A	1776	81.02	C	T	b	cathpdb	X-ray diffraction	2.65	27.974460322906037	True	False	False	False		32	True	62	62.1	62.1.1	62.1.1.1	P21359	P21359	P21359	HUMAN	['Nucleus', 'Nucleus', 'Nucleolus']	Eukaryota/Metazoa
PH	3p7zA02	3P7Z	P21359	NF1_HUMAN	ASN	False	A	1784	68.81	C	T	k	cathpdb	X-ray diffraction	2.65	79.37181346607817	True	True	False	False		11	True	62	62.1	62.1.1	62.1.1.1	P21359	P21359	P21359	HUMAN	['Nucleus', 'Nucleus', 'Nucleolus']	Eukaryota/Metazoa
PH	5kq1A00	5KQ1	Q9P805	DCP1_SCHPO	ASN	False	A	5	112.09	H	H	m	cathpdb	X-ray diffraction	3.0	42.20046477573746	False	False	False	False		0	True	17	17.1	17.1.1	17.1.1.3	Q9P805	Q9P805	Q9P805	SCHPO	['Cytoplasm', 'Nucleus']	Eukaryota/Fungi
PH	5kq1A00	5KQ1	Q9P805	DCP1_SCHPO	ASN	False	A	9	103.29	H	H	m	cathpdb	X-ray diffraction	3.0	33.74562900383994	False	False	False	False		0	True	17	17.1	17.1.1	17.1.1.3	Q9P805	Q9P805	Q9P805	SCHPO	['Cytoplasm', 'Nucleus']	Eukaryota/Fungi
PH	5kq1A00	5KQ1	Q9P805	DCP1_SCHPO	ASN	False	A	12	60.84	H	H	m	cathpdb	X-ray diffraction	3.0	16.614137806432765	False	False	False	False		0	False	17	17.1	17.1.1	17.1.1.3	Q9P805	Q9P805	Q9P805	SCHPO	['Cytoplasm', 'Nucleus']	Eukaryota/Fungi
PH	5kq1A00	5KQ1	Q9P805	DCP1_SCHPO	ASN	True	A	70	85.16	E	E	f	cathpdb	X-ray diffraction	3.0	9.871713596743902	False	False	False	False		0	False	17	17.1	17.1.1	17.1.1.3	Q9P805	Q9P805	Q9P805	SCHPO	['Cytoplasm', 'Nucleus']	Eukaryota/Fungi
PH	5kq1A00	5KQ1	Q9P805	DCP1_SCHPO	ASN	True	A	72	67.67	C	S	b	cathpdb	X-ray diffraction	3.0	45.416506968124125	True	True	False	False		22	True	17	17.1	17.1.1	17.1.1.3	Q9P805	Q9P805	Q9P805	SCHPO	['Cytoplasm', 'Nucleus']	Eukaryota/Fungi
PH	5kq1A00	5KQ1	Q9P805	DCP1_SCHPO	ASN	False	A	76	82.07	C	-	c	cathpdb	X-ray diffraction	3.0	18.14889256168934	False	False	False	False		0	False	17	17.1	17.1.1	17.1.1.3	Q9P805	Q9P805	Q9P805	SCHPO	['Cytoplasm', 'Nucleus']	Eukaryota/Fungi
PH	5kq1A00	5KQ1	Q9P805	DCP1_SCHPO	ASN	False	A	82	117.32	C	-	b	cathpdb	X-ray diffraction	3.0	44.312892129350686	False	False	False	False		0	True	17	17.1	17.1.1	17.1.1.3	Q9P805	Q9P805	Q9P805	SCHPO	['Cytoplasm', 'Nucleus']	Eukaryota/Fungi
PH	5kq1A00	5KQ1	Q9P805	DCP1_SCHPO	ASN	False	A	86	83.74	H	G	p	cathpdb	X-ray diffraction	3.0	11.97369212793384	False	False	False	False		0	False	17	17.1	17.1.1	17.1.1.3	Q9P805	Q9P805	Q9P805	SCHPO	['Cytoplasm', 'Nucleus']	Eukaryota/Fungi
PH	5kq1A00	5KQ1	Q9P805	DCP1_SCHPO	ASN	False	A	100	112.07	C	T	o	cathpdb	X-ray diffraction	3.0	58.09152528721594	True	True	False	False		14	True	17	17.1	17.1.1	17.1.1.3	Q9P805	Q9P805	Q9P805	SCHPO	['Cytoplasm', 'Nucleus']	Eukaryota/Fungi
PH	5kq1A00	5KQ1	Q9P805	DCP1_SCHPO	ASN	False	A	112	154.44	H	H	l	cathpdb	X-ray diffraction	3.0	56.226460665065424	True	True	False	False		20	True	17	17.1	17.1.1	17.1.1.3	Q9P805	Q9P805	Q9P805	SCHPO	['Cytoplasm', 'Nucleus']	Eukaryota/Fungi
PH	5kq1A00	5KQ1	Q9P805	DCP1_SCHPO	ASN	False	A	119	110.11	H	H	m	cathpdb	X-ray diffraction	3.0	44.28880377813095	True	True	False	False		23	True	17	17.1	17.1.1	17.1.1.3	Q9P805	Q9P805	Q9P805	SCHPO	['Cytoplasm', 'Nucleus']	Eukaryota/Fungi
PH	1w1dA00	1W1D	O15530	PDPK1_HUMAN	ASN	False	A	411	24.4	C	-	m	cathpdb	X-ray diffraction	1.5	48.223841265103864	True	True	False	False		16	True	34	34.1	34.1.1	34.1.1.1	O15530	O15530	O15530	HUMAN	['Cytoplasm', 'Nucleus', 'Cell membrane', 'Cell junction', 'Focal adhesion']	Eukaryota/Metazoa
PH	1w1dA00	1W1D	O15530	PDPK1_HUMAN	ASN	False	A	422	22.02	C	T	b	cathpdb	X-ray diffraction	1.5	28.89209590443984	False	False	False	False		0	True	34	34.1	34.1.1	34.1.1.1	O15530	O15530	O15530	HUMAN	['Cytoplasm', 'Nucleus', 'Cell membrane', 'Cell junction', 'Focal adhesion']	Eukaryota/Metazoa
PH	1w1dA00	1W1D	O15530	PDPK1_HUMAN	ASN	False	A	446	11.44	C	-	m	cathpdb	X-ray diffraction	1.5	11.041837217670668	False	False	False	False		0	False	34	34.1	34.1.1	34.1.1.1	O15530	O15530	O15530	HUMAN	['Cytoplasm', 'Nucleus', 'Cell membrane', 'Cell junction', 'Focal adhesion']	Eukaryota/Metazoa
PH	1w1dA00	1W1D	O15530	PDPK1_HUMAN	ASN	False	A	454	14.15	C	T	p	cathpdb	X-ray diffraction	1.5	47.86120089618056	True	True	False	False		22	True	34	34.1	34.1.1	34.1.1.1	O15530	O15530	O15530	HUMAN	['Cytoplasm', 'Nucleus', 'Cell membrane', 'Cell junction', 'Focal adhesion']	Eukaryota/Metazoa
PH	1w1dA00	1W1D	O15530	PDPK1_HUMAN	ASN	False	A	455	9.53	C	-	a	cathpdb	X-ray diffraction	1.5	12.038398245872932	False	False	False	False		0	False	34	34.1	34.1.1	34.1.1.1	O15530	O15530	O15530	HUMAN	['Cytoplasm', 'Nucleus', 'Cell membrane', 'Cell junction', 'Focal adhesion']	Eukaryota/Metazoa
PH	1w1dA00	1W1D	O15530	PDPK1_HUMAN	ASN	True	A	491	19.29	C	T	o	cathpdb	X-ray diffraction	1.5	51.07677242542309	True	True	False	False		16	True	34	34.1	34.1.1	34.1.1.1	O15530	O15530	O15530	HUMAN	['Cytoplasm', 'Nucleus', 'Cell membrane', 'Cell junction', 'Focal adhesion']	Eukaryota/Metazoa
PH	1w1dA00	1W1D	O15530	PDPK1_HUMAN	ASN	False	A	510	16.08	E	E	l	cathpdb	X-ray diffraction	1.5	40.70710631056972	True	True	False	False		21	True	34	34.1	34.1.1	34.1.1.1	O15530	O15530	O15530	HUMAN	['Cytoplasm', 'Nucleus', 'Cell membrane', 'Cell junction', 'Focal adhesion']	Eukaryota/Metazoa
PH	1w1dA00	1W1D	O15530	PDPK1_HUMAN	ASN	False	A	520	25.02	C	T	b	cathpdb	X-ray diffraction	1.5	77.5598462503138	True	True	False	False		13	True	34	34.1	34.1.1	34.1.1.1	O15530	O15530	O15530	HUMAN	['Cytoplasm', 'Nucleus', 'Cell membrane', 'Cell junction', 'Focal adhesion']	Eukaryota/Metazoa
PH	1w1dA00	1W1D	O15530	PDPK1_HUMAN	ASN	False	A	531	12.29	C	-	m	cathpdb	X-ray diffraction	1.5	17.7631533713069	False	False	False	False		0	False	34	34.1	34.1.1	34.1.1.1	O15530	O15530	O15530	HUMAN	['Cytoplasm', 'Nucleus', 'Cell membrane', 'Cell junction', 'Focal adhesion']	Eukaryota/Metazoa
PH	2d11B03	2D11	P26043	RADI_MOUSE	ASN	False	B	204	24.44	E	E	c	cathpdb	X-ray diffraction	2.81	31.8158059665756	False	False	False	False		0	True	36	36.1	36.1.4	36.1.4.1	P26043	P26043	P26043	MOUSE	['Cell membrane', 'Cytoplasm', 'Cytoskeleton', 'Cleavage furrow', 'Cell projection', 'Microvillus']	Eukaryota/Metazoa
PH	2d11B03	2D11	P26043	RADI_MOUSE	ASN	True	B	210	33.0	C	-	f	cathpdb	X-ray diffraction	2.81	19.064985743396235	False	False	False	False		0	False	36	36.1	36.1.4	36.1.4.1	P26043	P26043	P26043	MOUSE	['Cell membrane', 'Cytoplasm', 'Cytoskeleton', 'Cleavage furrow', 'Cell projection', 'Microvillus']	Eukaryota/Metazoa
PH	2d11B03	2D11	P26043	RADI_MOUSE	ASN	False	B	226	33.44	E	E	d	cathpdb	X-ray diffraction	2.81	14.653986165118246	False	False	False	False		0	False	36	36.1	36.1.4	36.1.4.1	P26043	P26043	P26043	MOUSE	['Cell membrane', 'Cytoplasm', 'Cytoskeleton', 'Cleavage furrow', 'Cell projection', 'Microvillus']	Eukaryota/Metazoa
PH	2d11B03	2D11	P26043	RADI_MOUSE	ASN	False	B	247	45.94	E	E	d	cathpdb	X-ray diffraction	2.81	27.178615379603755	True	True	False	False		21	True	36	36.1	36.1.4	36.1.4.1	P26043	P26043	P26043	MOUSE	['Cell membrane', 'Cytoplasm', 'Cytoskeleton', 'Cleavage furrow', 'Cell projection', 'Microvillus']	Eukaryota/Metazoa
PH	2d11B03	2D11	P26043	RADI_MOUSE	ASN	False	B	251	48.42	E	E	h	cathpdb	X-ray diffraction	2.81	52.142464860290396	True	True	False	False		17	True	36	36.1	36.1.4	36.1.4.1	P26043	P26043	P26043	MOUSE	['Cell membrane', 'Cytoplasm', 'Cytoskeleton', 'Cleavage furrow', 'Cell projection', 'Microvillus']	Eukaryota/Metazoa
PH	2d11B03	2D11	P26043	RADI_MOUSE	ASN	False	B	277	41.62	H	H	m	cathpdb	X-ray diffraction	2.81	0.13841778249516692	False	False	False	False		0	False	36	36.1	36.1.4	36.1.4.1	P26043	P26043	P26043	MOUSE	['Cell membrane', 'Cytoplasm', 'Cytoskeleton', 'Cleavage furrow', 'Cell projection', 'Microvillus']	Eukaryota/Metazoa
PH	2d11B03	2D11	P26043	RADI_MOUSE	ASN	False	B	287	34.85	H	H	m	cathpdb	X-ray diffraction	2.81	14.36754965174909	False	False	False	False		0	False	36	36.1	36.1.4	36.1.4.1	P26043	P26043	P26043	MOUSE	['Cell membrane', 'Cytoplasm', 'Cytoskeleton', 'Cleavage furrow', 'Cell projection', 'Microvillus']	Eukaryota/Metazoa
PH	4dx9M00	4DX9	O14713	ITBP1_HUMAN	ASN	False	M	90	87.86	H	H	m	cathpdb	X-ray diffraction	2.99	51.08428975057959	True	True	False	False		21	True	98	98.1	98.1.1	98.1.1.6	O14713	O14713	O14713	HUMAN	['Nucleus', 'Cytoplasm', 'Cytoplasm', 'Cytoskeleton', 'Cell membrane', 'Cell projection', 'Lamellipodium', 'Cell projection', 'Ruffle']	Eukaryota/Metazoa
PH	4dx9M00	4DX9	O14713	ITBP1_HUMAN	ASN	False	M	164	71.36	C	S	p	cathpdb	X-ray diffraction	2.99	47.753938548583214	True	True	False	False		21	True	98	98.1	98.1.1	98.1.1.6	O14713	O14713	O14713	HUMAN	['Nucleus', 'Cytoplasm', 'Cytoplasm', 'Cytoskeleton', 'Cell membrane', 'Cell projection', 'Lamellipodium', 'Cell projection', 'Ruffle']	Eukaryota/Metazoa
PH	4dx9M00	4DX9	O14713	ITBP1_HUMAN	ASN	False	M	175	76.04	C	S	b	cathpdb	X-ray diffraction	2.99	50.73912157572643	True	False	False	False		29	True	98	98.1	98.1.1	98.1.1.6	O14713	O14713	O14713	HUMAN	['Nucleus', 'Cytoplasm', 'Cytoplasm', 'Cytoskeleton', 'Cell membrane', 'Cell projection', 'Lamellipodium', 'Cell projection', 'Ruffle']	Eukaryota/Metazoa
PH	4f7gA02	4F7G	P26039	TLN1_MOUSE	ASN	True	A	323	34.74	C	S	c	cathpdb	X-ray diffraction	2.05	76.98789901439221	True	True	False	False		13	True	67	67.1	67.1.1	67.1.1.1	Q9Y490	Q9Y490	P26039	MOUSE	['Cell projection', 'Ruffle membrane', 'Cytoplasm', 'Cytoskeleton', 'Cell surface', 'Cell junction', 'Focal adhesion']	Eukaryota/Metazoa
PH	4f7gA02	4F7G	P26039	TLN1_MOUSE	ASN	False	A	355	68.43	H	G	p	cathpdb	X-ray diffraction	2.05	21.333235867622168	False	False	False	False		0	True	67	67.1	67.1.1	67.1.1.1	Q9Y490	Q9Y490	P26039	MOUSE	['Cell projection', 'Ruffle membrane', 'Cytoplasm', 'Cytoskeleton', 'Cell surface', 'Cell junction', 'Focal adhesion']	Eukaryota/Metazoa
PH	3u8zD03	3U8Z	P35240	MERL_HUMAN	ASN	False	D	220	59.2	E	E	c	cathpdb	X-ray diffraction	2.64	26.87186831377074	False	False	False	False		0	True	36	36.1	36.1.2	36.1.2.1	P35240	P35240	P35240	HUMAN	['Cell projection', 'Filopodium membrane', 'Cell projection', 'Ruffle membrane', 'Nucleus']	Eukaryota/Metazoa
PH	3u8zD03	3U8Z	P35240	MERL_HUMAN	ASN	True	D	226	102.56	E	E	f	cathpdb	X-ray diffraction	2.64	14.4633665234479	False	False	False	False		0	False	36	36.1	36.1.2	36.1.2.1	P35240	P35240	P35240	HUMAN	['Cell projection', 'Filopodium membrane', 'Cell projection', 'Ruffle membrane', 'Nucleus']	Eukaryota/Metazoa
PH	3u8zD03	3U8Z	P35240	MERL_HUMAN	ASN	True	D	248	79.09	C	-	c	cathpdb	X-ray diffraction	2.64	29.474330348460104	False	False	False	False		0	True	36	36.1	36.1.2	36.1.2.1	P35240	P35240	P35240	HUMAN	['Cell projection', 'Filopodium membrane', 'Cell projection', 'Ruffle membrane', 'Nucleus']	Eukaryota/Metazoa
PH	3u8zD03	3U8Z	P35240	MERL_HUMAN	ASN	False	D	259	102.31	H	G	l	cathpdb	X-ray diffraction	2.64	40.98006828899427	True	True	False	False		23	True	36	36.1	36.1.2	36.1.2.1	P35240	P35240	P35240	HUMAN	['Cell projection', 'Filopodium membrane', 'Cell projection', 'Ruffle membrane', 'Nucleus']	Eukaryota/Metazoa
PH	3u8zD03	3U8Z	P35240	MERL_HUMAN	ASN	False	D	263	116.06	E	E	a	cathpdb	X-ray diffraction	2.64	25.49140473789004	True	True	False	False		20	True	36	36.1	36.1.2	36.1.2.1	P35240	P35240	P35240	HUMAN	['Cell projection', 'Filopodium membrane', 'Cell projection', 'Ruffle membrane', 'Nucleus']	Eukaryota/Metazoa
PH	3u8zD03	3U8Z	P35240	MERL_HUMAN	ASN	False	D	286	114.47	E	E	d	cathpdb	X-ray diffraction	2.64	22.134137855516787	False	False	False	False		0	True	36	36.1	36.1.2	36.1.2.1	P35240	P35240	P35240	HUMAN	['Cell projection', 'Filopodium membrane', 'Cell projection', 'Ruffle membrane', 'Nucleus']	Eukaryota/Metazoa
PH	3u8zD03	3U8Z	P35240	MERL_HUMAN	ASN	False	D	293	98.17	H	H	m	cathpdb	X-ray diffraction	2.64	0.9530133816514128	False	False	False	False		0	False	36	36.1	36.1.2	36.1.2.1	P35240	P35240	P35240	HUMAN	['Cell projection', 'Filopodium membrane', 'Cell projection', 'Ruffle membrane', 'Nucleus']	Eukaryota/Metazoa
PH	3u8zD03	3U8Z	P35240	MERL_HUMAN	ASN	False	D	303	63.6	H	H	m	cathpdb	X-ray diffraction	2.64	14.768447242816835	False	False	False	False		0	False	36	36.1	36.1.2	36.1.2.1	P35240	P35240	P35240	HUMAN	['Cell projection', 'Filopodium membrane', 'Cell projection', 'Ruffle membrane', 'Nucleus']	Eukaryota/Metazoa
PH	4dx9200	4DX9	O14713	ITBP1_HUMAN	ASN	False	2	90	89.35	H	H	m	cathpdb	X-ray diffraction	2.99	51.19031290217578	True	True	False	False		21	True	98	98.1	98.1.1	98.1.1.27	O14713	O14713	O14713	HUMAN	['Nucleus', 'Cytoplasm', 'Cytoplasm', 'Cytoskeleton', 'Cell membrane', 'Cell projection', 'Lamellipodium', 'Cell projection', 'Ruffle']	Eukaryota/Metazoa
PH	4dx9200	4DX9	O14713	ITBP1_HUMAN	ASN	False	2	175	93.62	C	S	b	cathpdb	X-ray diffraction	2.99	37.71090274584667	True	True	False	False		25	True	98	98.1	98.1.1	98.1.1.27	O14713	O14713	O14713	HUMAN	['Nucleus', 'Cytoplasm', 'Cytoplasm', 'Cytoskeleton', 'Cell membrane', 'Cell projection', 'Lamellipodium', 'Cell projection', 'Ruffle']	Eukaryota/Metazoa
PH	4wj7C00	4WJ7	Q9BSQ5	CCM2_HUMAN	ASN	False	C	81	84.21	C	-	f	cathpdb	X-ray diffraction	2.75	36.355066019405356	True	True	False	False		24	True	90	90.1	90.1.1	90.1.1.1	Q9BSQ5	Q9BSQ5	Q9BSQ5	HUMAN	['Cytoplasm']	Eukaryota/Metazoa
PH	4wj7C00	4WJ7	Q9BSQ5	CCM2_HUMAN	ASN	False	C	94	77.72	H	H	m	cathpdb	X-ray diffraction	2.75	32.234846689000285	True	False	False	False		27	True	90	90.1	90.1.1	90.1.1.1	Q9BSQ5	Q9BSQ5	Q9BSQ5	HUMAN	['Cytoplasm']	Eukaryota/Metazoa
PH	4wj7C00	4WJ7	Q9BSQ5	CCM2_HUMAN	ASN	False	C	119	97.89	E	E	c	cathpdb	X-ray diffraction	2.75	11.185616273940155	False	False	False	False		0	False	90	90.1	90.1.1	90.1.1.1	Q9BSQ5	Q9BSQ5	Q9BSQ5	HUMAN	['Cytoplasm']	Eukaryota/Metazoa
PH	1tqzA01	1TQZ	Q9CR95	NECP1_MOUSE	ASN	False	A	28	0.0	C	S	f	cathpdb	Solution NMR	999.0	67.69118988868286	True	True	False	False		12	True	130	130.1	130.1.1	130.1.1.1	Q9CR95	Q9CR95	Q9CR95	MOUSE	['Cytoplasmic vesicle', 'Clathrin-coated vesicle membrane', 'Cell membrane']	Eukaryota/Metazoa
PH	1tqzA01	1TQZ	Q9CR95	NECP1_MOUSE	ASN	False	A	120	0.0	H	H	m	cathpdb	Solution NMR	999.0	23.348369445741668	False	False	False	False		0	True	130	130.1	130.1.1	130.1.1.1	Q9CR95	Q9CR95	Q9CR95	MOUSE	['Cytoplasmic vesicle', 'Clathrin-coated vesicle membrane', 'Cell membrane']	Eukaryota/Metazoa
PH	2w2wB00	2W2W	P16885	PLCG2_HUMAN	ASN	True	B	48	111.45	C	-	j	cathpdb	X-ray diffraction	3.3	40.15972616929858	True	True	False	False		16	True	73	73.1	73.1.1	73.1.1.2	P16885	P16885	P16885	HUMAN	['unkown']	Eukaryota/Metazoa
PH	2w2wB00	2W2W	P16885	PLCG2_HUMAN	ASN	False	B	61	109.11	H	G	l	cathpdb	X-ray diffraction	3.3	54.96748775440332	True	True	False	False		23	True	73	73.1	73.1.1	73.1.1.2	P16885	P16885	P16885	HUMAN	['unkown']	Eukaryota/Metazoa
PH	2w2wB00	2W2W	P16885	PLCG2_HUMAN	ASN	False	B	64	98.88	E	E	c	cathpdb	X-ray diffraction	3.3	41.2829920092633	False	False	False	False		0	True	73	73.1	73.1.1	73.1.1.2	P16885	P16885	P16885	HUMAN	['unkown']	Eukaryota/Metazoa
PH	2w2wB00	2W2W	P16885	PLCG2_HUMAN	ASN	False	B	73	96.41	C	T	h	cathpdb	X-ray diffraction	3.3	31.27526682420288	False	False	False	False		0	True	73	73.1	73.1.1	73.1.1.2	P16885	P16885	P16885	HUMAN	['unkown']	Eukaryota/Metazoa
PH	4dx9000	4DX9	O14713	ITBP1_HUMAN	ASN	False	0	90	67.49	H	H	m	cathpdb	X-ray diffraction	2.99	45.596568842237076	True	True	False	False		21	True	98	98.1	98.1.1	98.1.1.13	O14713	O14713	O14713	HUMAN	['Nucleus', 'Cytoplasm', 'Cytoplasm', 'Cytoskeleton', 'Cell membrane', 'Cell projection', 'Lamellipodium', 'Cell projection', 'Ruffle']	Eukaryota/Metazoa
PH	4dx9000	4DX9	O14713	ITBP1_HUMAN	ASN	False	0	175	77.67	C	S	b	cathpdb	X-ray diffraction	2.99	37.096621855321516	True	False	False	False		29	True	98	98.1	98.1.1	98.1.1.13	O14713	O14713	O14713	HUMAN	['Nucleus', 'Cytoplasm', 'Cytoplasm', 'Cytoskeleton', 'Cell membrane', 'Cell projection', 'Lamellipodium', 'Cell projection', 'Ruffle']	Eukaryota/Metazoa
PH	2cy4A00	2CY4	Q8R5F8	ES8L1_MOUSE	ASN	False	A	39	35.43	E	E	d	cathpdb	X-ray diffraction	1.94	15.764715505114388	False	False	False	False		0	False	41	41.1	41.1.1	41.1.1.2	Q8TE68	Q8R5F8	Q8R5F8	MOUSE	['Cytoplasm']	Eukaryota/Metazoa
PH	2cy4A00	2CY4	Q8R5F8	ES8L1_MOUSE	ASN	False	A	157	75.49	H	H	m	cathpdb	X-ray diffraction	1.94	61.512827160419135	False	False	False	False		0	True	41	41.1	41.1.1	41.1.1.2	Q8TE68	Q8R5F8	Q8R5F8	MOUSE	['Cytoplasm']	Eukaryota/Metazoa
PH	4b6hB00	4B6H	Q9NPI6	DCP1A_HUMAN	ASN	True	B	71	117.14	C	-	Z	cathpdb	X-ray diffraction	2.6	18.369583170835238	False	False	False	False		0	False	94	94.1	94.1.1	94.1.1.1	Q9NPI6	Q9NPI6	Q9NPI6	HUMAN	['Cytoplasm', 'P-body', 'Nucleus']	Eukaryota/Metazoa
PH	4b6hB00	4B6H	Q9NPI6	DCP1A_HUMAN	ASN	True	B	74	124.49	C	-	Z	cathpdb	X-ray diffraction	2.6	56.09536505925752	True	True	False	False		15	True	94	94.1	94.1.1	94.1.1.1	Q9NPI6	Q9NPI6	Q9NPI6	HUMAN	['Cytoplasm', 'P-body', 'Nucleus']	Eukaryota/Metazoa
PH	4b6hB00	4B6H	Q9NPI6	DCP1A_HUMAN	ASN	False	B	77	113.5	C	-	Z	cathpdb	X-ray diffraction	2.6	43.715615724168266	False	False	False	False		0	True	94	94.1	94.1.1	94.1.1.1	Q9NPI6	Q9NPI6	Q9NPI6	HUMAN	['Cytoplasm', 'P-body', 'Nucleus']	Eukaryota/Metazoa
PH	4b6hB00	4B6H	Q9NPI6	DCP1A_HUMAN	ASN	False	B	83	54.16	C	-	f	cathpdb	X-ray diffraction	2.6	23.02246796994542	False	False	False	False		0	True	94	94.1	94.1.1	94.1.1.1	Q9NPI6	Q9NPI6	Q9NPI6	HUMAN	['Cytoplasm', 'P-body', 'Nucleus']	Eukaryota/Metazoa
PH	4b6hB00	4B6H	Q9NPI6	DCP1A_HUMAN	ASN	False	B	99	78.04	C	-	f	cathpdb	X-ray diffraction	2.6	12.336000169495291	False	False	False	False		0	False	94	94.1	94.1.1	94.1.1.1	Q9NPI6	Q9NPI6	Q9NPI6	HUMAN	['Cytoplasm', 'P-body', 'Nucleus']	Eukaryota/Metazoa
PH	4b6hB00	4B6H	Q9NPI6	DCP1A_HUMAN	ASN	False	B	113	54.42	H	H	l	cathpdb	X-ray diffraction	2.6	56.79056825208074	True	True	False	False		23	True	94	94.1	94.1.1	94.1.1.1	Q9NPI6	Q9NPI6	Q9NPI6	HUMAN	['Cytoplasm', 'P-body', 'Nucleus']	Eukaryota/Metazoa
PH	3tvvA02	3TVV	P40161	RT106_YEAST	ASN	False	A	218	82.92	C	-	Z	cathpdb	X-ray diffraction	2.59	74.56484419156229	True	True	False	False		15	True	57	57.1	57.1.1	57.1.1.4	P40161	P40161	P40161	YEAST	['Nucleus', 'Chromosome']	Eukaryota/Fungi
PH	3tvvA02	3TVV	P40161	RT106_YEAST	ASN	False	A	270	52.37	E	E	d	cathpdb	X-ray diffraction	2.59	12.973423182072558	False	False	False	False		0	False	57	57.1	57.1.1	57.1.1.4	P40161	P40161	P40161	YEAST	['Nucleus', 'Chromosome']	Eukaryota/Fungi
PH	2gcjD02	2GCJ	Q04636	POB3_YEAST	ASN	True	D	391	55.5	E	E	g	cathpdb	X-ray diffraction	2.55	25.689126949585233	False	False	False	False		0	True	55	55.1	55.1.1	55.1.1.1	Q04636	Q04636	Q04636	YEAST	['Nucleus', 'Chromosome']	Eukaryota/Fungi
PH	2gcjD02	2GCJ	Q04636	POB3_YEAST	ASN	False	D	400	48.28	C	S	b	cathpdb	X-ray diffraction	2.55	51.5619688513016	True	False	False	False		26	True	55	55.1	55.1.1	55.1.1.1	Q04636	Q04636	Q04636	YEAST	['Nucleus', 'Chromosome']	Eukaryota/Fungi
PH	2gcjD02	2GCJ	Q04636	POB3_YEAST	ASN	False	D	421	56.04	E	E	d	cathpdb	X-ray diffraction	2.55	18.525881879058094	False	False	False	False		0	False	55	55.1	55.1.1	55.1.1.1	Q04636	Q04636	Q04636	YEAST	['Nucleus', 'Chromosome']	Eukaryota/Fungi
PH	2gcjD02	2GCJ	Q04636	POB3_YEAST	ASN	False	D	444	69.54	C	T	l	cathpdb	X-ray diffraction	2.55	78.97259740683636	True	True	False	False		11	True	55	55.1	55.1.1	55.1.1.1	Q04636	Q04636	Q04636	YEAST	['Nucleus', 'Chromosome']	Eukaryota/Fungi
PH	2gcjD02	2GCJ	Q04636	POB3_YEAST	ASN	False	D	452	49.48	E	E	i	cathpdb	X-ray diffraction	2.55	42.52639284703923	False	False	False	False		0	True	55	55.1	55.1.1	55.1.1.1	Q04636	Q04636	Q04636	YEAST	['Nucleus', 'Chromosome']	Eukaryota/Fungi
PH	2gcjD02	2GCJ	Q04636	POB3_YEAST	ASN	False	D	469	59.47	C	T	p	cathpdb	X-ray diffraction	2.55	72.237360580273	True	True	False	False		15	True	55	55.1	55.1.1	55.1.1.1	Q04636	Q04636	Q04636	YEAST	['Nucleus', 'Chromosome']	Eukaryota/Fungi
PH	2gcjD02	2GCJ	Q04636	POB3_YEAST	ASN	False	D	474	71.63	C	-	Z	cathpdb	X-ray diffraction	2.55	66.14786438731987	False	False	False	False		0	True	55	55.1	55.1.1	55.1.1.1	Q04636	Q04636	Q04636	YEAST	['Nucleus', 'Chromosome']	Eukaryota/Fungi
PH	4dx9O00	4DX9	O14713	ITBP1_HUMAN	ASN	False	O	90	91.64	H	H	m	cathpdb	X-ray diffraction	2.99	44.073715729169294	True	True	False	False		24	True	98	98.1	98.1.1	98.1.1.21	O14713	O14713	O14713	HUMAN	['Nucleus', 'Cytoplasm', 'Cytoplasm', 'Cytoskeleton', 'Cell membrane', 'Cell projection', 'Lamellipodium', 'Cell projection', 'Ruffle']	Eukaryota/Metazoa
PH	4dx9O00	4DX9	O14713	ITBP1_HUMAN	ASN	False	O	175	91.3	C	S	h	cathpdb	X-ray diffraction	2.99	52.5720778204686	True	True	False	False		25	True	98	98.1	98.1.1	98.1.1.21	O14713	O14713	O14713	HUMAN	['Nucleus', 'Cytoplasm', 'Cytoplasm', 'Cytoskeleton', 'Cell membrane', 'Cell projection', 'Lamellipodium', 'Cell projection', 'Ruffle']	Eukaryota/Metazoa
PH	4c0aA03	4C0A	Q6DN90	IQEC1_HUMAN	ASN	False	A	644	57.11	C	T	b	cathpdb	X-ray diffraction	3.3	63.54458708517057	True	True	False	False		16	True	78	78.1	78.1.1	78.1.1.2	Q6DN90	Q6DN90	Q6DN90	HUMAN	['Cytoplasm', 'Nucleus']	Eukaryota/Metazoa
PH	4c0aA03	4C0A	Q6DN90	IQEC1_HUMAN	ASN	False	A	660	33.48	C	S	k	cathpdb	X-ray diffraction	3.3	9.297391205756513	False	False	False	False		0	False	78	78.1	78.1.1	78.1.1.2	Q6DN90	Q6DN90	Q6DN90	HUMAN	['Cytoplasm', 'Nucleus']	Eukaryota/Metazoa
PH	4c0aA03	4C0A	Q6DN90	IQEC1_HUMAN	ASN	True	A	674	99.09	C	S	i	cathpdb	X-ray diffraction	3.3	86.52010024853952	True	True	False	False		9	True	78	78.1	78.1.1	78.1.1.2	Q6DN90	Q6DN90	Q6DN90	HUMAN	['Cytoplasm', 'Nucleus']	Eukaryota/Metazoa
PH	4c0aA03	4C0A	Q6DN90	IQEC1_HUMAN	ASN	False	A	696	46.81	C	-	f	cathpdb	X-ray diffraction	3.3	31.474324679054	False	False	False	False		0	True	78	78.1	78.1.1	78.1.1.2	Q6DN90	Q6DN90	Q6DN90	HUMAN	['Cytoplasm', 'Nucleus']	Eukaryota/Metazoa
PH	4c0aA03	4C0A	Q6DN90	IQEC1_HUMAN	ASN	False	A	701	38.66	C	S	g	cathpdb	X-ray diffraction	3.3	5.951453319436834	False	False	False	False		0	False	78	78.1	78.1.1	78.1.1.2	Q6DN90	Q6DN90	Q6DN90	HUMAN	['Cytoplasm', 'Nucleus']	Eukaryota/Metazoa
PH	4c0aA03	4C0A	Q6DN90	IQEC1_HUMAN	ASN	False	A	719	47.47	E	E	c	cathpdb	X-ray diffraction	3.3	5.921064553874856	False	False	False	False		0	False	78	78.1	78.1.1	78.1.1.2	Q6DN90	Q6DN90	Q6DN90	HUMAN	['Cytoplasm', 'Nucleus']	Eukaryota/Metazoa
PH	4c0aA03	4C0A	Q6DN90	IQEC1_HUMAN	ASN	False	A	721	48.18	E	E	d	cathpdb	X-ray diffraction	3.3	10.9793769174475	False	False	False	False		0	False	78	78.1	78.1.1	78.1.1.2	Q6DN90	Q6DN90	Q6DN90	HUMAN	['Cytoplasm', 'Nucleus']	Eukaryota/Metazoa
PH	4c0aA03	4C0A	Q6DN90	IQEC1_HUMAN	ASN	False	A	724	46.63	C	S	f	cathpdb	X-ray diffraction	3.3	20.487008394243027	True	True	False	False		21	True	78	78.1	78.1.1	78.1.1.2	Q6DN90	Q6DN90	Q6DN90	HUMAN	['Cytoplasm', 'Nucleus']	Eukaryota/Metazoa
PH	2vkiA00	2VKI	O15530	PDPK1_HUMAN	ASN	False	A	411	38.64	C	-	Z	cathpdb	X-ray diffraction	1.8	61.46016105547919	True	True	False	False		12	True	34	34.1	34.1.1	34.1.1.2	O15530	O15530	O15530	HUMAN	['Cytoplasm', 'Nucleus', 'Cell membrane', 'Cell junction', 'Focal adhesion']	Eukaryota/Metazoa
PH	2vkiA00	2VKI	O15530	PDPK1_HUMAN	ASN	False	A	422	28.75	C	T	l	cathpdb	X-ray diffraction	1.8	29.959413431075838	False	False	False	False		0	True	34	34.1	34.1.1	34.1.1.2	O15530	O15530	O15530	HUMAN	['Cytoplasm', 'Nucleus', 'Cell membrane', 'Cell junction', 'Focal adhesion']	Eukaryota/Metazoa
PH	2vkiA00	2VKI	O15530	PDPK1_HUMAN	ASN	False	A	446	20.89	C	-	m	cathpdb	X-ray diffraction	1.8	12.19391084366055	False	False	False	False		0	False	34	34.1	34.1.1	34.1.1.2	O15530	O15530	O15530	HUMAN	['Cytoplasm', 'Nucleus', 'Cell membrane', 'Cell junction', 'Focal adhesion']	Eukaryota/Metazoa
PH	2vkiA00	2VKI	O15530	PDPK1_HUMAN	ASN	False	A	454	21.0	C	T	p	cathpdb	X-ray diffraction	1.8	46.82976888166447	True	True	False	False		24	True	34	34.1	34.1.1	34.1.1.2	O15530	O15530	O15530	HUMAN	['Cytoplasm', 'Nucleus', 'Cell membrane', 'Cell junction', 'Focal adhesion']	Eukaryota/Metazoa
PH	2vkiA00	2VKI	O15530	PDPK1_HUMAN	ASN	False	A	455	16.39	C	-	a	cathpdb	X-ray diffraction	1.8	11.251878160415538	False	False	False	False		0	False	34	34.1	34.1.1	34.1.1.2	O15530	O15530	O15530	HUMAN	['Cytoplasm', 'Nucleus', 'Cell membrane', 'Cell junction', 'Focal adhesion']	Eukaryota/Metazoa
PH	2vkiA00	2VKI	O15530	PDPK1_HUMAN	ASN	True	A	491	20.58	C	T	o	cathpdb	X-ray diffraction	1.8	53.06292684366692	True	True	False	False		16	True	34	34.1	34.1.1	34.1.1.2	O15530	O15530	O15530	HUMAN	['Cytoplasm', 'Nucleus', 'Cell membrane', 'Cell junction', 'Focal adhesion']	Eukaryota/Metazoa
PH	2vkiA00	2VKI	O15530	PDPK1_HUMAN	ASN	False	A	510	21.99	C	S	f	cathpdb	X-ray diffraction	1.8	39.17659503321877	True	True	False	False		21	True	34	34.1	34.1.1	34.1.1.2	O15530	O15530	O15530	HUMAN	['Cytoplasm', 'Nucleus', 'Cell membrane', 'Cell junction', 'Focal adhesion']	Eukaryota/Metazoa
PH	2vkiA00	2VKI	O15530	PDPK1_HUMAN	ASN	False	A	520	31.61	C	T	b	cathpdb	X-ray diffraction	1.8	77.53724146174974	True	True	False	False		12	True	34	34.1	34.1.1	34.1.1.2	O15530	O15530	O15530	HUMAN	['Cytoplasm', 'Nucleus', 'Cell membrane', 'Cell junction', 'Focal adhesion']	Eukaryota/Metazoa
PH	2vkiA00	2VKI	O15530	PDPK1_HUMAN	ASN	False	A	531	17.93	C	-	m	cathpdb	X-ray diffraction	1.8	31.123417639317623	False	False	False	False		0	True	34	34.1	34.1.1	34.1.1.2	O15530	O15530	O15530	HUMAN	['Cytoplasm', 'Nucleus', 'Cell membrane', 'Cell junction', 'Focal adhesion']	Eukaryota/Metazoa
PH	4tknB03	4TKN	Q15036	SNX17_HUMAN	ASN	False	B	294	99.41	C	T	h	cathpdb	X-ray diffraction	3.0	54.56269253024099	True	True	False	False		23	True	40	40.1	40.1.1	40.1.1.1	Q15036	Q15036	Q15036	HUMAN	['Cytoplasm', 'Early endosome', 'Cytoplasmic vesicle membrane']	Eukaryota/Metazoa
PH	2vszA02	2VSZ	Q92556	ELMO1_HUMAN	ASN	True	A	566	11.25	C	T	b	cathpdb	X-ray diffraction	2.3	73.80694548506392	False	False	False	False		0	True	54	54.1	54.1.1	54.1.1.1	Q92556	Q92556	Q92556	HUMAN	['Cytoplasm', 'Cell membrane']	Eukaryota/Metazoa
PH	2vszA02	2VSZ	Q92556	ELMO1_HUMAN	ASN	False	A	582	11.16	C	T	l	cathpdb	X-ray diffraction	2.3	45.27738686454818	True	True	False	False		14	True	54	54.1	54.1.1	54.1.1.1	Q92556	Q92556	Q92556	HUMAN	['Cytoplasm', 'Cell membrane']	Eukaryota/Metazoa
PH	2vszA02	2VSZ	Q92556	ELMO1_HUMAN	ASN	False	A	634	33.63	C	-	Z	cathpdb	X-ray diffraction	2.3	56.914906997841186	False	False	False	False		0	True	54	54.1	54.1.1	54.1.1.1	Q92556	Q92556	Q92556	HUMAN	['Cytoplasm', 'Cell membrane']	Eukaryota/Metazoa
PH	2vszA02	2VSZ	Q92556	ELMO1_HUMAN	ASN	False	A	649	33.22	C	T	d	cathpdb	X-ray diffraction	2.3	62.91287044113303	True	True	False	False		15	True	54	54.1	54.1.1	54.1.1.1	Q92556	Q92556	Q92556	HUMAN	['Cytoplasm', 'Cell membrane']	Eukaryota/Metazoa
PH	2vszA02	2VSZ	Q92556	ELMO1_HUMAN	ASN	False	A	653	6.33	E	E	d	cathpdb	X-ray diffraction	2.3	29.887321949295163	False	False	False	False		0	True	54	54.1	54.1.1	54.1.1.1	Q92556	Q92556	Q92556	HUMAN	['Cytoplasm', 'Cell membrane']	Eukaryota/Metazoa
PH	2vszA02	2VSZ	Q92556	ELMO1_HUMAN	ASN	False	A	670	12.06	H	H	m	cathpdb	X-ray diffraction	2.3	56.05264029992617	True	True	False	False		20	True	54	54.1	54.1.1	54.1.1.1	Q92556	Q92556	Q92556	HUMAN	['Cytoplasm', 'Cell membrane']	Eukaryota/Metazoa
PH	2cayA00	2CAY	Q06696	VPS36_YEAST	ASN	True	A	65	24.37	H	H	g	cathpdb	X-ray diffraction	1.9	11.200496706410807	False	False	False	False		0	False	52	52.1	52.1.1	52.1.1.1	Q06696	Q06696	Q06696	YEAST	['Cytoplasm', 'Endosome membrane']	Eukaryota/Fungi
PH	2cayA00	2CAY	Q06696	VPS36_YEAST	ASN	False	A	78	19.44	E	E	d	cathpdb	X-ray diffraction	1.9	41.40047751412552	False	False	False	False		0	True	52	52.1	52.1.1	52.1.1.1	Q06696	Q06696	Q06696	YEAST	['Cytoplasm', 'Endosome membrane']	Eukaryota/Fungi
PH	2cayA00	2CAY	Q06696	VPS36_YEAST	ASN	False	A	278	21.97	H	H	m	cathpdb	X-ray diffraction	1.9	50.66225766816464	False	False	False	False		0	True	52	52.1	52.1.1	52.1.1.1	Q06696	Q06696	Q06696	YEAST	['Cytoplasm', 'Endosome membrane']	Eukaryota/Fungi
PH	1ni2A03	1NI2	P15311	EZRI_HUMAN	ASN	False	A	204	33.64	E	E	c	cathpdb	X-ray diffraction	2.3	35.876798206542134	False	False	False	False		0	True	36	36.1	36.1.4	36.1.4.2	P15311	P15311	P15311	HUMAN	['Apical cell membrane', 'Cell projection', 'Cell projection', 'Microvillus membrane', 'Cell projection', 'Ruffle membrane', 'Cytoplasm', 'Cell cortex', 'Cytoplasm', 'Cytoskeleton', 'Cell projection', 'Microvillus']	Eukaryota/Metazoa
PH	1ni2A03	1NI2	P15311	EZRI_HUMAN	ASN	True	A	210	67.43	E	E	f	cathpdb	X-ray diffraction	2.3	12.942802993815041	False	False	False	False		0	False	36	36.1	36.1.4	36.1.4.2	P15311	P15311	P15311	HUMAN	['Apical cell membrane', 'Cell projection', 'Cell projection', 'Microvillus membrane', 'Cell projection', 'Ruffle membrane', 'Cytoplasm', 'Cell cortex', 'Cytoplasm', 'Cytoskeleton', 'Cell projection', 'Microvillus']	Eukaryota/Metazoa
PH	1ni2A03	1NI2	P15311	EZRI_HUMAN	ASN	False	A	226	40.24	E	E	d	cathpdb	X-ray diffraction	2.3	13.450250171639572	False	False	False	False		0	False	36	36.1	36.1.4	36.1.4.2	P15311	P15311	P15311	HUMAN	['Apical cell membrane', 'Cell projection', 'Cell projection', 'Microvillus membrane', 'Cell projection', 'Ruffle membrane', 'Cytoplasm', 'Cell cortex', 'Cytoplasm', 'Cytoskeleton', 'Cell projection', 'Microvillus']	Eukaryota/Metazoa
PH	1ni2A03	1NI2	P15311	EZRI_HUMAN	ASN	False	A	247	83.65	E	E	d	cathpdb	X-ray diffraction	2.3	37.94868224560036	True	True	False	False		22	True	36	36.1	36.1.4	36.1.4.2	P15311	P15311	P15311	HUMAN	['Apical cell membrane', 'Cell projection', 'Cell projection', 'Microvillus membrane', 'Cell projection', 'Ruffle membrane', 'Cytoplasm', 'Cell cortex', 'Cytoplasm', 'Cytoskeleton', 'Cell projection', 'Microvillus']	Eukaryota/Metazoa
PH	1ni2A03	1NI2	P15311	EZRI_HUMAN	ASN	False	A	251	98.21	C	S	e	cathpdb	X-ray diffraction	2.3	55.35578626278716	True	True	False	False		15	True	36	36.1	36.1.4	36.1.4.2	P15311	P15311	P15311	HUMAN	['Apical cell membrane', 'Cell projection', 'Cell projection', 'Microvillus membrane', 'Cell projection', 'Ruffle membrane', 'Cytoplasm', 'Cell cortex', 'Cytoplasm', 'Cytoskeleton', 'Cell projection', 'Microvillus']	Eukaryota/Metazoa
PH	1ni2A03	1NI2	P15311	EZRI_HUMAN	ASN	False	A	277	82.31	H	H	m	cathpdb	X-ray diffraction	2.3	0.0	False	False	False	False		0	False	36	36.1	36.1.4	36.1.4.2	P15311	P15311	P15311	HUMAN	['Apical cell membrane', 'Cell projection', 'Cell projection', 'Microvillus membrane', 'Cell projection', 'Ruffle membrane', 'Cytoplasm', 'Cell cortex', 'Cytoplasm', 'Cytoskeleton', 'Cell projection', 'Microvillus']	Eukaryota/Metazoa
PH	1ni2A03	1NI2	P15311	EZRI_HUMAN	ASN	False	A	287	39.05	H	H	m	cathpdb	X-ray diffraction	2.3	15.727739373311547	False	False	False	False		0	False	36	36.1	36.1.4	36.1.4.2	P15311	P15311	P15311	HUMAN	['Apical cell membrane', 'Cell projection', 'Cell projection', 'Microvillus membrane', 'Cell projection', 'Ruffle membrane', 'Cytoplasm', 'Cell cortex', 'Cytoplasm', 'Cytoskeleton', 'Cell projection', 'Microvillus']	Eukaryota/Metazoa
PH	2v76D00	2V76	Q99704	DOK1_HUMAN	ASN	False	D	91	19.09	H	H	m	cathpdb	X-ray diffraction	1.6	40.925996000297104	True	False	False	False		28	True	32	32.1	32.1.1	32.1.1.1	Q99704	Q99704	Q99704	HUMAN	['Cytoplasm', 'Nucleus']	Eukaryota/Metazoa
PH	1ef1A03	1EF1	P26038	MOES_HUMAN	ASN	False	A	204	21.31	E	E	c	cathpdb	X-ray diffraction	1.9	27.49868517722453	False	False	False	False		0	True	36	36.1	36.1.1	36.1.1.2	P15311	P26038	P26038	HUMAN	['Cell membrane', 'Cytoplasm', 'Cytoskeleton', 'Apical cell membrane', 'Cell projection', 'Microvillus membrane', 'Cell projection', 'Microvillus']	Eukaryota/Metazoa
PH	1ef1A03	1EF1	P26038	MOES_HUMAN	ASN	True	A	210	26.02	C	-	f	cathpdb	X-ray diffraction	1.9	23.32005028936828	False	False	False	False		0	True	36	36.1	36.1.1	36.1.1.2	P15311	P26038	P26038	HUMAN	['Cell membrane', 'Cytoplasm', 'Cytoskeleton', 'Apical cell membrane', 'Cell projection', 'Microvillus membrane', 'Cell projection', 'Microvillus']	Eukaryota/Metazoa
PH	1ef1A03	1EF1	P26038	MOES_HUMAN	ASN	False	A	226	26.08	E	E	d	cathpdb	X-ray diffraction	1.9	15.442782767986646	False	False	False	False		0	False	36	36.1	36.1.1	36.1.1.2	P15311	P26038	P26038	HUMAN	['Cell membrane', 'Cytoplasm', 'Cytoskeleton', 'Apical cell membrane', 'Cell projection', 'Microvillus membrane', 'Cell projection', 'Microvillus']	Eukaryota/Metazoa
PH	1ef1A03	1EF1	P26038	MOES_HUMAN	ASN	True	A	231	19.06	C	T	l	cathpdb	X-ray diffraction	1.9	68.80562262124091	True	True	False	False		16	True	36	36.1	36.1.1	36.1.1.2	P15311	P26038	P26038	HUMAN	['Cell membrane', 'Cytoplasm', 'Cytoskeleton', 'Apical cell membrane', 'Cell projection', 'Microvillus membrane', 'Cell projection', 'Microvillus']	Eukaryota/Metazoa
PH	1ef1A03	1EF1	P26038	MOES_HUMAN	ASN	False	A	247	45.59	E	E	d	cathpdb	X-ray diffraction	1.9	30.16793693009433	True	True	False	False		21	True	36	36.1	36.1.1	36.1.1.2	P15311	P26038	P26038	HUMAN	['Cell membrane', 'Cytoplasm', 'Cytoskeleton', 'Apical cell membrane', 'Cell projection', 'Microvillus membrane', 'Cell projection', 'Microvillus']	Eukaryota/Metazoa
PH	1ef1A03	1EF1	P26038	MOES_HUMAN	ASN	False	A	251	53.76	E	E	h	cathpdb	X-ray diffraction	1.9	58.442367734307254	True	True	False	False		20	True	36	36.1	36.1.1	36.1.1.2	P15311	P26038	P26038	HUMAN	['Cell membrane', 'Cytoplasm', 'Cytoskeleton', 'Apical cell membrane', 'Cell projection', 'Microvillus membrane', 'Cell projection', 'Microvillus']	Eukaryota/Metazoa
PH	1ef1A03	1EF1	P26038	MOES_HUMAN	ASN	False	A	277	38.01	H	H	m	cathpdb	X-ray diffraction	1.9	0.0	False	False	False	False		0	False	36	36.1	36.1.1	36.1.1.2	P15311	P26038	P26038	HUMAN	['Cell membrane', 'Cytoplasm', 'Cytoskeleton', 'Apical cell membrane', 'Cell projection', 'Microvillus membrane', 'Cell projection', 'Microvillus']	Eukaryota/Metazoa
PH	1ef1A03	1EF1	P26038	MOES_HUMAN	ASN	False	A	287	17.7	H	H	Z	cathpdb	X-ray diffraction	1.9	13.693537493441921	False	False	False	False		0	False	36	36.1	36.1.1	36.1.1.2	P15311	P26038	P26038	HUMAN	['Cell membrane', 'Cytoplasm', 'Cytoskeleton', 'Apical cell membrane', 'Cell projection', 'Microvillus membrane', 'Cell projection', 'Microvillus']	Eukaryota/Metazoa
PH	4y94A00	4Y94	Q3ZC95	Q3ZC95_BOVIN	ASN	True	A	24	49.59	C	-	d	cathpdb	X-ray diffraction	2.4	41.90697221005561	False	False	False	False		0	True	84	84.1	84.1.1	84.1.1.2	Q06187	Q06187	Q3ZC95	BOVIN	['unkown']	Eukaryota/Metazoa
PH	4y94A00	4Y94	Q3ZC95	Q3ZC95_BOVIN	ASN	True	A	72	74.25	C	S	a	cathpdb	X-ray diffraction	2.4	72.177603254723	True	True	False	False		11	True	84	84.1	84.1.1	84.1.1.2	Q06187	Q06187	Q3ZC95	BOVIN	['unkown']	Eukaryota/Metazoa
PH	4y94A00	4Y94	Q3ZC95	Q3ZC95_BOVIN	ASN	False	A	130	46.88	H	H	m	cathpdb	X-ray diffraction	2.4	30.173456348864914	True	True	False	False		22	True	84	84.1	84.1.1	84.1.1.2	Q06187	Q06187	Q3ZC95	BOVIN	['unkown']	Eukaryota/Metazoa
PH	4y94A00	4Y94	Q3ZC95	Q3ZC95_BOVIN	ASN	False	A	135	54.41	C	-	f	cathpdb	X-ray diffraction	2.4	8.7885460338311	False	False	False	False		0	False	84	84.1	84.1.1	84.1.1.2	Q06187	Q06187	Q3ZC95	BOVIN	['unkown']	Eukaryota/Metazoa
PH	4y94A00	4Y94	Q3ZC95	Q3ZC95_BOVIN	ASN	False	A	161	71.97	C	T	b	cathpdb	X-ray diffraction	2.4	65.91539344328832	False	False	False	False		0	True	84	84.1	84.1.1	84.1.1.2	Q06187	Q06187	Q3ZC95	BOVIN	['unkown']	Eukaryota/Metazoa
PH	1zvrA01	1ZVR	Q13614	MTMR2_HUMAN	ASN	False	A	83	60.33	C	-	Z	cathpdb	X-ray diffraction	1.98	60.89820787016838	True	True	False	False		13	True	48	48.1	48.1.1	48.1.1.1	Q13614	Q13614	Q13614	HUMAN	['Cytoplasm', 'Early endosome membrane', 'Cytoplasm', 'Perinuclear region', 'Cell projection', 'Axon', 'Endosome membrane']	Eukaryota/Metazoa
PH	1zvrA01	1ZVR	Q13614	MTMR2_HUMAN	ASN	False	A	109	36.26	C	S	k	cathpdb	X-ray diffraction	1.98	42.74474734763666	True	True	False	False		25	True	48	48.1	48.1.1	48.1.1.1	Q13614	Q13614	Q13614	HUMAN	['Cytoplasm', 'Early endosome membrane', 'Cytoplasm', 'Perinuclear region', 'Cell projection', 'Axon', 'Endosome membrane']	Eukaryota/Metazoa
PH	1zvrA01	1ZVR	Q13614	MTMR2_HUMAN	ASN	False	A	133	40.0	E	E	b	cathpdb	X-ray diffraction	1.98	41.77216479393709	True	True	False	False		25	True	48	48.1	48.1.1	48.1.1.1	Q13614	Q13614	Q13614	HUMAN	['Cytoplasm', 'Early endosome membrane', 'Cytoplasm', 'Perinuclear region', 'Cell projection', 'Axon', 'Endosome membrane']	Eukaryota/Metazoa
PH	1zvrA01	1ZVR	Q13614	MTMR2_HUMAN	ASN	False	A	147	65.12	C	S	k	cathpdb	X-ray diffraction	1.98	30.613178263493907	False	False	False	False		0	True	48	48.1	48.1.1	48.1.1.1	Q13614	Q13614	Q13614	HUMAN	['Cytoplasm', 'Early endosome membrane', 'Cytoplasm', 'Perinuclear region', 'Cell projection', 'Axon', 'Endosome membrane']	Eukaryota/Metazoa
PH	1zvrA01	1ZVR	Q13614	MTMR2_HUMAN	ASN	False	A	160	43.03	E	E	d	cathpdb	X-ray diffraction	1.98	40.223543258398976	False	False	False	False		0	True	48	48.1	48.1.1	48.1.1.1	Q13614	Q13614	Q13614	HUMAN	['Cytoplasm', 'Early endosome membrane', 'Cytoplasm', 'Perinuclear region', 'Cell projection', 'Axon', 'Endosome membrane']	Eukaryota/Metazoa
PH	1zvrA01	1ZVR	Q13614	MTMR2_HUMAN	ASN	False	A	178	41.03	H	H	m	cathpdb	X-ray diffraction	1.98	13.916815413729978	False	False	False	False		0	False	48	48.1	48.1.1	48.1.1.1	Q13614	Q13614	Q13614	HUMAN	['Cytoplasm', 'Early endosome membrane', 'Cytoplasm', 'Perinuclear region', 'Cell projection', 'Axon', 'Endosome membrane']	Eukaryota/Metazoa
PH	2gclA02	2GCL	Q04636	POB3_YEAST	ASN	True	A	391	44.88	E	E	c	cathpdb	X-ray diffraction	2.21	22.791143667983548	False	False	False	False		0	True	55	55.1	55.1.1	55.1.1.3	Q04636	Q04636	Q04636	YEAST	['Nucleus', 'Chromosome']	Eukaryota/Fungi
PH	2gclA02	2GCL	Q04636	POB3_YEAST	ASN	False	A	400	31.09	C	S	b	cathpdb	X-ray diffraction	2.21	56.06934271023353	True	True	False	False		21	True	55	55.1	55.1.1	55.1.1.3	Q04636	Q04636	Q04636	YEAST	['Nucleus', 'Chromosome']	Eukaryota/Fungi
PH	2gclA02	2GCL	Q04636	POB3_YEAST	ASN	False	A	421	47.01	E	E	Z	cathpdb	X-ray diffraction	2.21	28.931512826551238	False	False	False	False		0	True	55	55.1	55.1.1	55.1.1.3	Q04636	Q04636	Q04636	YEAST	['Nucleus', 'Chromosome']	Eukaryota/Fungi
PH	2gclA02	2GCL	Q04636	POB3_YEAST	ASN	False	A	444	61.1	C	T	n	cathpdb	X-ray diffraction	2.21	81.46730982438162	True	True	False	False		14	True	55	55.1	55.1.1	55.1.1.3	Q04636	Q04636	Q04636	YEAST	['Nucleus', 'Chromosome']	Eukaryota/Fungi
PH	2gclA02	2GCL	Q04636	POB3_YEAST	ASN	False	A	452	51.11	E	E	i	cathpdb	X-ray diffraction	2.21	45.80805765073883	False	False	False	False		0	True	55	55.1	55.1.1	55.1.1.3	Q04636	Q04636	Q04636	YEAST	['Nucleus', 'Chromosome']	Eukaryota/Fungi
PH	2gclA02	2GCL	Q04636	POB3_YEAST	ASN	False	A	469	42.55	C	T	p	cathpdb	X-ray diffraction	2.21	73.89055371442232	True	True	False	False		17	True	55	55.1	55.1.1	55.1.1.3	Q04636	Q04636	Q04636	YEAST	['Nucleus', 'Chromosome']	Eukaryota/Fungi
PH	2gclA02	2GCL	Q04636	POB3_YEAST	ASN	False	A	474	69.06	C	-	Z	cathpdb	X-ray diffraction	2.21	53.10666111320249	False	False	False	False		0	True	55	55.1	55.1.1	55.1.1.3	Q04636	Q04636	Q04636	YEAST	['Nucleus', 'Chromosome']	Eukaryota/Fungi
PH	1wg7A01	1WG7	Q9BZ29	DOCK9_HUMAN	ASN	True	A	28	0.0	C	-	b	cathpdb	Solution NMR	999.0	42.28061096947505	False	False	False	False		0	True	148	148.1	148.1.1	148.1.1.1	Q9BZ29	Q9BZ29	Q9BZ29	HUMAN	['Endomembrane system']	Eukaryota/Metazoa
PH	1wg7A01	1WG7	Q9BZ29	DOCK9_HUMAN	ASN	True	A	30	0.0	C	-	a	cathpdb	Solution NMR	999.0	38.23767666016778	False	False	False	False		0	True	148	148.1	148.1.1	148.1.1.1	Q9BZ29	Q9BZ29	Q9BZ29	HUMAN	['Endomembrane system']	Eukaryota/Metazoa
PH	1wg7A01	1WG7	Q9BZ29	DOCK9_HUMAN	ASN	False	A	56	0.0	E	E	d	cathpdb	Solution NMR	999.0	10.690473888755331	False	False	False	False		0	False	148	148.1	148.1.1	148.1.1.1	Q9BZ29	Q9BZ29	Q9BZ29	HUMAN	['Endomembrane system']	Eukaryota/Metazoa
PH	1wg7A01	1WG7	Q9BZ29	DOCK9_HUMAN	ASN	False	A	58	0.0	E	E	d	cathpdb	Solution NMR	999.0	8.09037399624999	False	False	False	False		0	False	148	148.1	148.1.1	148.1.1.1	Q9BZ29	Q9BZ29	Q9BZ29	HUMAN	['Endomembrane system']	Eukaryota/Metazoa
PH	2k2jA00	2K2J	P16885	PLCG2_HUMAN	ASN	True	A	54	0.0	C	-	p	cathpdb	Solution NMR	999.0	56.95669946598023	True	True	False	False		15	True	73	73.1	73.1.1	73.1.1.3	P16885	P16885	P16885	HUMAN	['unkown']	Eukaryota/Metazoa
PH	2k2jA00	2K2J	P16885	PLCG2_HUMAN	ASN	False	A	67	0.0	C	S	a	cathpdb	Solution NMR	999.0	52.07072368624664	False	False	False	False		0	True	73	73.1	73.1.1	73.1.1.3	P16885	P16885	P16885	HUMAN	['unkown']	Eukaryota/Metazoa
PH	2k2jA00	2K2J	P16885	PLCG2_HUMAN	ASN	False	A	70	0.0	C	-	d	cathpdb	Solution NMR	999.0	30.712245049108756	False	False	False	False		0	True	73	73.1	73.1.1	73.1.1.3	P16885	P16885	P16885	HUMAN	['unkown']	Eukaryota/Metazoa
PH	2k2jA00	2K2J	P16885	PLCG2_HUMAN	ASN	False	A	79	0.0	C	S	h	cathpdb	Solution NMR	999.0	32.14429553327356	False	False	False	False		0	True	73	73.1	73.1.1	73.1.1.3	P16885	P16885	P16885	HUMAN	['unkown']	Eukaryota/Metazoa
PH	1qqgA02	1QQG	P35568	IRS1_HUMAN	ASN	True	A	178	53.29	C	T	p	cathpdb	X-ray diffraction	2.3	53.817532698950856	True	True	False	False		18	True	77	77.1	77.1.1	77.1.1.1	P35568	P35568	P35568	HUMAN	['unkown']	Eukaryota/Metazoa
PH	1qqgA02	1QQG	P35568	IRS1_HUMAN	ASN	True	A	198	30.35	C	T	i	cathpdb	X-ray diffraction	2.3	67.33768171618809	True	True	False	False		14	True	77	77.1	77.1.1	77.1.1.1	P35568	P35568	P35568	HUMAN	['unkown']	Eukaryota/Metazoa
PH	1qqgA02	1QQG	P35568	IRS1_HUMAN	ASN	False	A	210	39.52	H	G	p	cathpdb	X-ray diffraction	2.3	8.659540175927257	False	False	False	False		0	False	77	77.1	77.1.1	77.1.1.1	P35568	P35568	P35568	HUMAN	['unkown']	Eukaryota/Metazoa
PH	1qqgA02	1QQG	P35568	IRS1_HUMAN	ASN	False	A	219	39.71	C	T	a	cathpdb	X-ray diffraction	2.3	18.736836538466477	False	False	False	False		0	False	77	77.1	77.1.1	77.1.1.1	P35568	P35568	P35568	HUMAN	['unkown']	Eukaryota/Metazoa
PH	1qqgA02	1QQG	P35568	IRS1_HUMAN	ASN	False	A	248	37.79	H	H	m	cathpdb	X-ray diffraction	2.3	36.284622514421024	False	False	False	False		0	True	77	77.1	77.1.1	77.1.1.1	P35568	P35568	P35568	HUMAN	['unkown']	Eukaryota/Metazoa
PH	4chmA00	4CHM	B9PKK4	B9PKK4_TOXGV	ASN	False	A	95	32.18	E	E	f	cathpdb	X-ray diffraction	2.1	32.75022772175341	False	False	False	False		0	True	53	53.1	53.1.1	53.1.1.1	A0A1D3D805	B9PKK4	B9PKK4	TOXGV	['unkown']	Eukaryota/Sar
PH	4chmA00	4CHM	B9PKK4	B9PKK4_TOXGV	ASN	False	A	135	21.29	C	-	f	cathpdb	X-ray diffraction	2.1	38.42632368294228	True	True	False	False		22	True	53	53.1	53.1.1	53.1.1.1	A0A1D3D805	B9PKK4	B9PKK4	TOXGV	['unkown']	Eukaryota/Sar
PH	4chmA00	4CHM	B9PKK4	B9PKK4_TOXGV	ASN	False	A	152	27.21	C	-	a	cathpdb	X-ray diffraction	2.1	52.688282304002534	False	False	False	False		0	True	53	53.1	53.1.1	53.1.1.1	A0A1D3D805	B9PKK4	B9PKK4	TOXGV	['unkown']	Eukaryota/Sar
PH	1fhoA00	1FHO	O01761	UNC89_CAEEL	ASN	False	A	35	2.08	C	T	a	cathpdb	Solution NMR	999.0	33.039881681280434	False	False	False	False		0	True	126	126.1	126.1.1	126.1.1.1	O01761	O01761	O01761	CAEEL	['Cytoplasm', 'Myofibril', 'Sarcomere', 'M line']	Eukaryota/Metazoa
PH	1fhoA00	1FHO	O01761	UNC89_CAEEL	ASN	False	A	63	0.89	E	E	c	cathpdb	Solution NMR	999.0	29.74236644531803	True	False	False	False		26	True	126	126.1	126.1.1	126.1.1.1	O01761	O01761	O01761	CAEEL	['Cytoplasm', 'Myofibril', 'Sarcomere', 'M line']	Eukaryota/Metazoa
PH	4dx9400	4DX9	O14713	ITBP1_HUMAN	ASN	False	4	90	81.43	H	H	m	cathpdb	X-ray diffraction	2.99	41.16828130664419	True	True	False	False		24	True	98	98.1	98.1.1	98.1.1.15	O14713	O14713	O14713	HUMAN	['Nucleus', 'Cytoplasm', 'Cytoplasm', 'Cytoskeleton', 'Cell membrane', 'Cell projection', 'Lamellipodium', 'Cell projection', 'Ruffle']	Eukaryota/Metazoa
PH	4dx9400	4DX9	O14713	ITBP1_HUMAN	ASN	False	4	164	81.78	C	-	p	cathpdb	X-ray diffraction	2.99	53.7186980495956	True	True	False	False		17	True	98	98.1	98.1.1	98.1.1.15	O14713	O14713	O14713	HUMAN	['Nucleus', 'Cytoplasm', 'Cytoplasm', 'Cytoskeleton', 'Cell membrane', 'Cell projection', 'Lamellipodium', 'Cell projection', 'Ruffle']	Eukaryota/Metazoa
PH	4dx9400	4DX9	O14713	ITBP1_HUMAN	ASN	False	4	175	77.11	C	S	b	cathpdb	X-ray diffraction	2.99	54.42367254397976	True	False	False	False		30	True	98	98.1	98.1.1	98.1.1.15	O14713	O14713	O14713	HUMAN	['Nucleus', 'Cytoplasm', 'Cytoplasm', 'Cytoskeleton', 'Cell membrane', 'Cell projection', 'Lamellipodium', 'Cell projection', 'Ruffle']	Eukaryota/Metazoa
PH	3ulcA01	3ULC	Q08236	AVO1_YEAST	ASN	True	A	1108	113.32	C	-	Z	cathpdb	X-ray diffraction	2.8	99.48570827654731	True	True	False	False		7	True	87	87.1	87.1.1	87.1.1.1	Q08236	Q08236	Q08236	YEAST	['Cell membrane', 'Vacuole membrane']	Eukaryota/Fungi
PH	3ulcA01	3ULC	Q08236	AVO1_YEAST	ASN	False	A	1166	44.21	H	H	m	cathpdb	X-ray diffraction	2.8	44.69602169419847	True	True	False	False		24	True	87	87.1	87.1.1	87.1.1.1	Q08236	Q08236	Q08236	YEAST	['Cell membrane', 'Vacuole membrane']	Eukaryota/Fungi
PH	3ulcA01	3ULC	Q08236	AVO1_YEAST	ASN	False	A	1174	68.32	C	-	Z	cathpdb	X-ray diffraction	2.8	81.36686605104865	True	True	False	False		11	True	87	87.1	87.1.1	87.1.1.1	Q08236	Q08236	Q08236	YEAST	['Cell membrane', 'Vacuole membrane']	Eukaryota/Fungi
PH	4dx9K00	4DX9	O14713	ITBP1_HUMAN	ASN	False	K	90	57.33	H	H	m	cathpdb	X-ray diffraction	2.99	47.777556653240936	True	True	False	False		20	True	98	98.1	98.1.1	98.1.1.4	O14713	O14713	O14713	HUMAN	['Nucleus', 'Cytoplasm', 'Cytoplasm', 'Cytoskeleton', 'Cell membrane', 'Cell projection', 'Lamellipodium', 'Cell projection', 'Ruffle']	Eukaryota/Metazoa
PH	4dx9K00	4DX9	O14713	ITBP1_HUMAN	ASN	False	K	175	66.9	C	S	b	cathpdb	X-ray diffraction	2.99	43.57469963090425	False	False	False	False		0	True	98	98.1	98.1.1	98.1.1.4	O14713	O14713	O14713	HUMAN	['Nucleus', 'Cytoplasm', 'Cytoplasm', 'Cytoskeleton', 'Cell membrane', 'Cell projection', 'Lamellipodium', 'Cell projection', 'Ruffle']	Eukaryota/Metazoa
PH	2ys5A01	2YS5	O43559	FRS3_HUMAN	ASN	False	A	25	0.0	E	E	d	cathpdb	Solution NMR	999.0	24.417140748793773	False	False	False	False		0	True	144	144.1	144.1.2	144.1.2.1	O43559	O43559	O43559	HUMAN	['Membrane']	Eukaryota/Metazoa
PH	2ys5A01	2YS5	O43559	FRS3_HUMAN	ASN	False	A	70	0.0	C	T	i	cathpdb	Solution NMR	999.0	39.1890554079825	False	False	False	False		0	True	144	144.1	144.1.2	144.1.2.1	O43559	O43559	O43559	HUMAN	['Membrane']	Eukaryota/Metazoa
PH	2ys5A01	2YS5	O43559	FRS3_HUMAN	ASN	False	A	99	0.0	H	H	m	cathpdb	Solution NMR	999.0	40.13382795510177	True	True	False	False		23	True	144	144.1	144.1.2	144.1.2.1	O43559	O43559	O43559	HUMAN	['Membrane']	Eukaryota/Metazoa
PH	2ys5A01	2YS5	O43559	FRS3_HUMAN	ASN	False	A	108	0.0	C	T	Z	cathpdb	Solution NMR	999.0	57.15914547977786	True	True	False	False		18	True	144	144.1	144.1.2	144.1.2.1	O43559	O43559	O43559	HUMAN	['Membrane']	Eukaryota/Metazoa
PH	2mfqA00	2MFQ	Q8WU20	FRS2_HUMAN	ASN	False	A	16	0.0	C	T	h	cathpdb	Solution NMR	999.0	36.29809702218309	True	True	False	False		19	True	125	125.1	125.1.1	125.1.1.1	Q8C180	Q8C180	Q8WU20	HUMAN	['Endomembrane system']	Eukaryota/Metazoa
PH	2mfqA00	2MFQ	Q8WU20	FRS2_HUMAN	ASN	False	A	19	0.0	C	S	m	cathpdb	Solution NMR	999.0	10.658050769739228	False	False	False	False		0	False	125	125.1	125.1.1	125.1.1.1	Q8C180	Q8C180	Q8WU20	HUMAN	['Endomembrane system']	Eukaryota/Metazoa
PH	2mfqA00	2MFQ	Q8WU20	FRS2_HUMAN	ASN	False	A	25	0.0	C	B	d	cathpdb	Solution NMR	999.0	3.132766890964777	False	False	False	False		0	False	125	125.1	125.1.1	125.1.1.1	Q8C180	Q8C180	Q8WU20	HUMAN	['Endomembrane system']	Eukaryota/Metazoa
PH	2mfqA00	2MFQ	Q8WU20	FRS2_HUMAN	ASN	True	A	31	0.0	C	-	a	cathpdb	Solution NMR	999.0	39.018272106100916	True	True	False	False		23	True	125	125.1	125.1.1	125.1.1.1	Q8C180	Q8C180	Q8WU20	HUMAN	['Endomembrane system']	Eukaryota/Metazoa
PH	2mfqA00	2MFQ	Q8WU20	FRS2_HUMAN	ASN	False	A	70	0.0	C	T	i	cathpdb	Solution NMR	999.0	36.54715635340464	False	False	False	False		0	True	125	125.1	125.1.1	125.1.1.1	Q8C180	Q8C180	Q8WU20	HUMAN	['Endomembrane system']	Eukaryota/Metazoa
PH	2mfqA00	2MFQ	Q8WU20	FRS2_HUMAN	ASN	False	A	99	0.0	H	H	m	cathpdb	Solution NMR	999.0	29.57687415976699	False	False	False	False		0	True	125	125.1	125.1.1	125.1.1.1	Q8C180	Q8C180	Q8WU20	HUMAN	['Endomembrane system']	Eukaryota/Metazoa
PH	2mfqA00	2MFQ	Q8WU20	FRS2_HUMAN	ASN	False	A	107	0.0	H	H	n	cathpdb	Solution NMR	999.0	61.250618508710545	False	False	False	False		0	True	125	125.1	125.1.1	125.1.1.1	Q8C180	Q8C180	Q8WU20	HUMAN	['Endomembrane system']	Eukaryota/Metazoa
PH	2mfqA00	2MFQ	Q8WU20	FRS2_HUMAN	ASN	False	A	108	0.0	H	H	n	cathpdb	Solution NMR	999.0	30.012547279227704	False	False	False	False		0	True	125	125.1	125.1.1	125.1.1.1	Q8C180	Q8C180	Q8WU20	HUMAN	['Endomembrane system']	Eukaryota/Metazoa
PH	2mfqA00	2MFQ	Q8WU20	FRS2_HUMAN	ASN	False	A	111	0.0	C	-	a	cathpdb	Solution NMR	999.0	41.226228970988736	False	False	False	False		0	True	125	125.1	125.1.1	125.1.1.1	Q8C180	Q8C180	Q8WU20	HUMAN	['Endomembrane system']	Eukaryota/Metazoa
PH	2mfqA00	2MFQ	Q8WU20	FRS2_HUMAN	ASN	False	A	121	0.0	C	-	Z	cathpdb	Solution NMR	999.0	69.96853804172785	True	True	False	False		10	True	125	125.1	125.1.1	125.1.1.1	Q8C180	Q8C180	Q8WU20	HUMAN	['Endomembrane system']	Eukaryota/Metazoa
PH	2mfqA00	2MFQ	Q8WU20	FRS2_HUMAN	ASN	False	A	122	0.0	C	-	Z	cathpdb	Solution NMR	999.0	101.08944949179495	True	True	False	False		9	True	125	125.1	125.1.1	125.1.1.1	Q8C180	Q8C180	Q8WU20	HUMAN	['Endomembrane system']	Eukaryota/Metazoa
PH	4ny0C03	4NY0	Q05397	FAK1_HUMAN	ASN	False	C	289	101.87	C	-	d	cathpdb	X-ray diffraction	2.8	35.93117719757716	True	True	False	False		20	True	80	80.1	80.1.1	80.1.1.2	Q05397	Q05397	Q05397	HUMAN	['Cell junction', 'Focal adhesion', 'Cell membrane', 'Cytoplasm', 'Cell cortex', 'Cytoplasm', 'Cytoskeleton', 'Cytoplasm', 'Cytoskeleton', 'Microtubule organizing center', 'Centrosome', 'Nucleus']	Eukaryota/Metazoa
PH	4ny0C03	4NY0	Q05397	FAK1_HUMAN	ASN	False	C	306	92.73	E	E	d	cathpdb	X-ray diffraction	2.8	29.59244762362971	False	False	False	False		0	True	80	80.1	80.1.1	80.1.1.2	Q05397	Q05397	Q05397	HUMAN	['Cell junction', 'Focal adhesion', 'Cell membrane', 'Cytoplasm', 'Cell cortex', 'Cytoplasm', 'Cytoskeleton', 'Cytoplasm', 'Cytoskeleton', 'Microtubule organizing center', 'Centrosome', 'Nucleus']	Eukaryota/Metazoa
PH	4ny0C03	4NY0	Q05397	FAK1_HUMAN	ASN	False	C	339	50.72	H	H	m	cathpdb	X-ray diffraction	2.8	43.63044114331537	False	False	False	False		0	True	80	80.1	80.1.1	80.1.1.2	Q05397	Q05397	Q05397	HUMAN	['Cell junction', 'Focal adhesion', 'Cell membrane', 'Cytoplasm', 'Cell cortex', 'Cytoplasm', 'Cytoskeleton', 'Cytoplasm', 'Cytoskeleton', 'Microtubule organizing center', 'Centrosome', 'Nucleus']	Eukaryota/Metazoa
PH	4ny0C03	4NY0	Q05397	FAK1_HUMAN	ASN	False	C	352	50.97	C	T	c	cathpdb	X-ray diffraction	2.8	29.0074942407138	False	False	False	False		0	True	80	80.1	80.1.1	80.1.1.2	Q05397	Q05397	Q05397	HUMAN	['Cell junction', 'Focal adhesion', 'Cell membrane', 'Cytoplasm', 'Cell cortex', 'Cytoplasm', 'Cytoskeleton', 'Cytoplasm', 'Cytoskeleton', 'Microtubule organizing center', 'Centrosome', 'Nucleus']	Eukaryota/Metazoa
PH	1j0wB00	1J0W	Q9P104	DOK5_HUMAN	ASN	False	B	14	47.41	E	E	d	cathpdb	X-ray diffraction	2.5	34.7732563386518	False	False	False	False		0	True	93	93.1	93.1.1	93.1.1.1	Q9P104	Q9P104	Q9P104	HUMAN	['unkown']	Eukaryota/Metazoa
PH	1j0wB00	1J0W	Q9P104	DOK5_HUMAN	ASN	True	B	22	52.88	C	T	l	cathpdb	X-ray diffraction	2.5	35.64500528660915	False	False	False	False		0	True	93	93.1	93.1.1	93.1.1.1	Q9P104	Q9P104	Q9P104	HUMAN	['unkown']	Eukaryota/Metazoa
PH	1j0wB00	1J0W	Q9P104	DOK5_HUMAN	ASN	True	B	45	58.74	C	S	m	cathpdb	X-ray diffraction	2.5	37.95398070736769	True	True	False	False		16	True	93	93.1	93.1.1	93.1.1.1	Q9P104	Q9P104	Q9P104	HUMAN	['unkown']	Eukaryota/Metazoa
PH	4dx9i00	4DX9	O14713	ITBP1_HUMAN	ASN	False	i	90	117.73	C	T	g	cathpdb	X-ray diffraction	2.99	58.039884706639974	True	True	False	False		22	True	98	98.1	98.1.1	98.1.1.24	O14713	O14713	O14713	HUMAN	['Nucleus', 'Cytoplasm', 'Cytoplasm', 'Cytoskeleton', 'Cell membrane', 'Cell projection', 'Lamellipodium', 'Cell projection', 'Ruffle']	Eukaryota/Metazoa
PH	4dx9i00	4DX9	O14713	ITBP1_HUMAN	ASN	False	i	175	102.01	C	S	b	cathpdb	X-ray diffraction	2.99	39.81928228019102	True	False	False	False		28	True	98	98.1	98.1.1	98.1.1.24	O14713	O14713	O14713	HUMAN	['Nucleus', 'Cytoplasm', 'Cytoplasm', 'Cytoskeleton', 'Cell membrane', 'Cell projection', 'Lamellipodium', 'Cell projection', 'Ruffle']	Eukaryota/Metazoa
PH	1q67B01	1Q67	Q12517	DCP1_YEAST	ASN	False	B	25	36.16	C	-	Z	cathpdb	X-ray diffraction	2.3	46.796026526104406	False	False	False	False		0	True	95	95.1	95.1.1	95.1.1.1	Q12517	Q12517	Q12517	YEAST	['Cytoplasm', 'P-body']	Eukaryota/Fungi
PH	1q67B01	1Q67	Q12517	DCP1_YEAST	ASN	True	B	57	40.28	E	E	d	cathpdb	X-ray diffraction	2.3	34.44733786080826	False	False	False	False		0	True	95	95.1	95.1.1	95.1.1.1	Q12517	Q12517	Q12517	YEAST	['Cytoplasm', 'P-body']	Eukaryota/Fungi
PH	1q67B01	1Q67	Q12517	DCP1_YEAST	ASN	False	B	75	71.48	C	-	b	cathpdb	X-ray diffraction	2.3	76.16795610537204	True	True	False	False		11	True	95	95.1	95.1.1	95.1.1.1	Q12517	Q12517	Q12517	YEAST	['Cytoplasm', 'P-body']	Eukaryota/Fungi
PH	1q67B01	1Q67	Q12517	DCP1_YEAST	ASN	False	B	77	70.05	C	T	k	cathpdb	X-ray diffraction	2.3	81.06325388738446	True	True	False	False		11	True	95	95.1	95.1.1	95.1.1.1	Q12517	Q12517	Q12517	YEAST	['Cytoplasm', 'P-body']	Eukaryota/Fungi
PH	1q67B01	1Q67	Q12517	DCP1_YEAST	ASN	False	B	139	38.31	C	-	b	cathpdb	X-ray diffraction	2.3	20.093611143410765	False	False	False	False		0	True	95	95.1	95.1.1	95.1.1.1	Q12517	Q12517	Q12517	YEAST	['Cytoplasm', 'P-body']	Eukaryota/Fungi
PH	1q67B01	1Q67	Q12517	DCP1_YEAST	ASN	True	B	146	37.28	E	E	f	cathpdb	X-ray diffraction	2.3	8.246690634189918	False	False	False	False		0	False	95	95.1	95.1.1	95.1.1.1	Q12517	Q12517	Q12517	YEAST	['Cytoplasm', 'P-body']	Eukaryota/Fungi
PH	1q67B01	1Q67	Q12517	DCP1_YEAST	ASN	True	B	149	46.3	C	S	c	cathpdb	X-ray diffraction	2.3	33.962387528043	True	True	False	False		19	True	95	95.1	95.1.1	95.1.1.1	Q12517	Q12517	Q12517	YEAST	['Cytoplasm', 'P-body']	Eukaryota/Fungi
PH	1q67B01	1Q67	Q12517	DCP1_YEAST	ASN	False	B	152	40.96	E	E	c	cathpdb	X-ray diffraction	2.3	22.149773887981823	False	False	False	False		0	True	95	95.1	95.1.1	95.1.1.1	Q12517	Q12517	Q12517	YEAST	['Cytoplasm', 'P-body']	Eukaryota/Fungi
PH	1q67B01	1Q67	Q12517	DCP1_YEAST	ASN	False	B	160	39.21	H	H	k	cathpdb	X-ray diffraction	2.3	16.163252941259216	False	False	False	False		0	False	95	95.1	95.1.1	95.1.1.1	Q12517	Q12517	Q12517	YEAST	['Cytoplasm', 'P-body']	Eukaryota/Fungi
PH	1q67B01	1Q67	Q12517	DCP1_YEAST	ASN	False	B	164	39.01	H	H	m	cathpdb	X-ray diffraction	2.3	33.19688671643325	False	False	False	False		0	True	95	95.1	95.1.1	95.1.1.1	Q12517	Q12517	Q12517	YEAST	['Cytoplasm', 'P-body']	Eukaryota/Fungi
PH	1q67B01	1Q67	Q12517	DCP1_YEAST	ASN	False	B	170	63.76	H	-	m	cathpdb	X-ray diffraction	2.3	24.341251015133516	False	False	False	False		0	True	95	95.1	95.1.1	95.1.1.1	Q12517	Q12517	Q12517	YEAST	['Cytoplasm', 'P-body']	Eukaryota/Fungi
PH	1q67B01	1Q67	Q12517	DCP1_YEAST	ASN	False	B	177	67.32	C	S	g	cathpdb	X-ray diffraction	2.3	34.6286777646117	False	False	False	False		0	True	95	95.1	95.1.1	95.1.1.1	Q12517	Q12517	Q12517	YEAST	['Cytoplasm', 'P-body']	Eukaryota/Fungi
PH	1q67B01	1Q67	Q12517	DCP1_YEAST	ASN	False	B	195	48.56	C	-	f	cathpdb	X-ray diffraction	2.3	13.394147964924244	False	False	False	False		0	False	95	95.1	95.1.1	95.1.1.1	Q12517	Q12517	Q12517	YEAST	['Cytoplasm', 'P-body']	Eukaryota/Fungi
PH	1q67B01	1Q67	Q12517	DCP1_YEAST	ASN	False	B	213	45.68	H	H	m	cathpdb	X-ray diffraction	2.3	44.46273590263081	False	False	False	False		0	True	95	95.1	95.1.1	95.1.1.1	Q12517	Q12517	Q12517	YEAST	['Cytoplasm', 'P-body']	Eukaryota/Fungi
PH	1q67B01	1Q67	Q12517	DCP1_YEAST	ASN	False	B	224	42.43	C	-	Z	cathpdb	X-ray diffraction	2.3	50.38180855940665	True	True	False	False		18	True	95	95.1	95.1.1	95.1.1.1	Q12517	Q12517	Q12517	YEAST	['Cytoplasm', 'P-body']	Eukaryota/Fungi
PH	2oqbA00	2OQB	Q4AE70	CARM1_RAT	ASN	True	A	45	13.6	C	T	o	cathpdb	X-ray diffraction	1.69	40.89521248183982	True	True	False	False		14	True	23	23.1	23.1.1	23.1.1.1	Q9WVG6	Q4AE70	Q4AE70	RAT	['Nucleus', 'Cytoplasm']	Eukaryota/Metazoa
PH	2oqbA00	2OQB	Q4AE70	CARM1_RAT	ASN	False	A	106	19.27	E	E	d	cathpdb	X-ray diffraction	1.69	27.568979507711607	False	False	False	False		0	True	23	23.1	23.1.1	23.1.1.1	Q9WVG6	Q4AE70	Q4AE70	RAT	['Nucleus', 'Cytoplasm']	Eukaryota/Metazoa
PH	2oqbA00	2OQB	Q4AE70	CARM1_RAT	ASN	False	A	123	13.79	H	H	m	cathpdb	X-ray diffraction	1.69	46.355077184275714	True	True	False	False		23	True	23	23.1	23.1.1	23.1.1.1	Q9WVG6	Q4AE70	Q4AE70	RAT	['Nucleus', 'Cytoplasm']	Eukaryota/Metazoa
PH	3au4A04	3AU4	Q9HD67	MYO10_HUMAN	ASN	False	A	2008	52.82	C	T	b	cathpdb	X-ray diffraction	1.9	40.296404168046315	True	False	False	False		28	True	75	75.1	75.1.1	75.1.1.1	Q9HD67	Q9HD67	Q9HD67	HUMAN	['Cytoplasm', 'Cytosol', 'Cell projection', 'Lamellipodium', 'Cell projection', 'Ruffle', 'Cytoplasm', 'Cytoskeleton', 'Cell projection', 'Filopodium tip', 'Cytoplasm', 'Cell cortex', 'Cell projection', 'Filopodium membrane']	Eukaryota/Metazoa
PH	3to1B02	3TO1	P40161	RT106_YEAST	ASN	False	B	218	96.59	C	-	Z	cathpdb	X-ray diffraction	2.6	83.68512308308922	True	True	False	False		11	True	57	57.1	57.1.2	57.1.2.2	P40161	P40161	P40161	YEAST	['Nucleus', 'Chromosome']	Eukaryota/Fungi
PH	3to1B02	3TO1	P40161	RT106_YEAST	ASN	False	B	270	35.69	E	E	d	cathpdb	X-ray diffraction	2.6	7.844293792887738	False	False	False	False		0	False	57	57.1	57.1.2	57.1.2.2	P40161	P40161	P40161	YEAST	['Nucleus', 'Chromosome']	Eukaryota/Fungi
PH	3zdtB03	3ZDT	Q00944	FAK1_CHICK	ASN	False	B	289	79.56	C	-	c	cathpdb	X-ray diffraction	3.15	63.792059854751415	True	True	False	False		23	True	80	80.1	80.1.1	80.1.1.1	Q05397	Q00944	Q00944	CHICK	['Cell junction', 'Focal adhesion', 'Cell membrane', 'Cytoplasm', 'Perinuclear region', 'Cytoplasm', 'Cytoskeleton', 'Cytoplasm', 'Cytoskeleton', 'Microtubule organizing center', 'Centrosome', 'Nucleus']	Eukaryota/Metazoa
PH	3zdtB03	3ZDT	Q00944	FAK1_CHICK	ASN	False	B	297	66.95	H	G	l	cathpdb	X-ray diffraction	3.15	48.183015955070964	True	False	False	False		28	True	80	80.1	80.1.1	80.1.1.1	Q05397	Q00944	Q00944	CHICK	['Cell junction', 'Focal adhesion', 'Cell membrane', 'Cytoplasm', 'Perinuclear region', 'Cytoplasm', 'Cytoskeleton', 'Cytoplasm', 'Cytoskeleton', 'Microtubule organizing center', 'Centrosome', 'Nucleus']	Eukaryota/Metazoa
PH	3zdtB03	3ZDT	Q00944	FAK1_CHICK	ASN	False	B	306	117.17	E	E	d	cathpdb	X-ray diffraction	3.15	49.76676339982338	False	False	False	False		0	True	80	80.1	80.1.1	80.1.1.1	Q05397	Q00944	Q00944	CHICK	['Cell junction', 'Focal adhesion', 'Cell membrane', 'Cytoplasm', 'Perinuclear region', 'Cytoplasm', 'Cytoskeleton', 'Cytoplasm', 'Cytoskeleton', 'Microtubule organizing center', 'Centrosome', 'Nucleus']	Eukaryota/Metazoa
PH	3zdtB03	3ZDT	Q00944	FAK1_CHICK	ASN	False	B	339	54.22	H	H	m	cathpdb	X-ray diffraction	3.15	44.940577869419386	False	False	False	False		0	True	80	80.1	80.1.1	80.1.1.1	Q05397	Q00944	Q00944	CHICK	['Cell junction', 'Focal adhesion', 'Cell membrane', 'Cytoplasm', 'Perinuclear region', 'Cytoplasm', 'Cytoskeleton', 'Cytoplasm', 'Cytoskeleton', 'Microtubule organizing center', 'Centrosome', 'Nucleus']	Eukaryota/Metazoa
PH	3zdtB03	3ZDT	Q00944	FAK1_CHICK	ASN	False	B	352	77.07	C	S	m	cathpdb	X-ray diffraction	3.15	31.110280791059218	False	False	False	False		0	True	80	80.1	80.1.1	80.1.1.1	Q05397	Q00944	Q00944	CHICK	['Cell junction', 'Focal adhesion', 'Cell membrane', 'Cytoplasm', 'Perinuclear region', 'Cytoplasm', 'Cytoskeleton', 'Cytoplasm', 'Cytoskeleton', 'Microtubule organizing center', 'Centrosome', 'Nucleus']	Eukaryota/Metazoa
PH	4dx9u00	4DX9	O14713	ITBP1_HUMAN	ASN	False	u	90	118.68	H	H	Z	cathpdb	X-ray diffraction	2.99	57.319230749024165	True	True	False	False		11	True	98	98.1	98.1.1	98.1.1.18	O14713	O14713	O14713	HUMAN	['Nucleus', 'Cytoplasm', 'Cytoplasm', 'Cytoskeleton', 'Cell membrane', 'Cell projection', 'Lamellipodium', 'Cell projection', 'Ruffle']	Eukaryota/Metazoa
PH	4dx9u00	4DX9	O14713	ITBP1_HUMAN	ASN	False	u	164	108.87	C	S	m	cathpdb	X-ray diffraction	2.99	47.4626483087219	True	True	False	False		17	True	98	98.1	98.1.1	98.1.1.18	O14713	O14713	O14713	HUMAN	['Nucleus', 'Cytoplasm', 'Cytoplasm', 'Cytoskeleton', 'Cell membrane', 'Cell projection', 'Lamellipodium', 'Cell projection', 'Ruffle']	Eukaryota/Metazoa
PH	4dx9u00	4DX9	O14713	ITBP1_HUMAN	ASN	False	u	175	116.79	C	S	b	cathpdb	X-ray diffraction	2.99	46.72612566748508	True	False	False	False		29	True	98	98.1	98.1.1	98.1.1.18	O14713	O14713	O14713	HUMAN	['Nucleus', 'Cytoplasm', 'Cytoplasm', 'Cytoskeleton', 'Cell membrane', 'Cell projection', 'Lamellipodium', 'Cell projection', 'Ruffle']	Eukaryota/Metazoa
PH	2i1kA03	2I1K	A0T1L9	A0T1L9_SPOFR	ASN	False	A	204	8.45	E	E	c	cathpdb	X-ray diffraction	3.0	28.599518781135654	False	False	False	False		0	True	36	36.1	36.1.3	36.1.3.1	A0T1L9	A0T1L9	A0T1L9	SPOFR	['unkown']	Eukaryota/Metazoa
PH	2i1kA03	2I1K	A0T1L9	A0T1L9_SPOFR	ASN	True	A	210	40.66	E	E	f	cathpdb	X-ray diffraction	3.0	24.083381935385066	False	False	False	False		0	True	36	36.1	36.1.3	36.1.3.1	A0T1L9	A0T1L9	A0T1L9	SPOFR	['unkown']	Eukaryota/Metazoa
PH	2i1kA03	2I1K	A0T1L9	A0T1L9_SPOFR	ASN	True	A	213	45.18	C	-	p	cathpdb	X-ray diffraction	3.0	50.234735702306324	True	True	False	False		17	True	36	36.1	36.1.3	36.1.3.1	A0T1L9	A0T1L9	A0T1L9	SPOFR	['unkown']	Eukaryota/Metazoa
PH	2i1kA03	2I1K	A0T1L9	A0T1L9_SPOFR	ASN	False	A	226	20.6	E	E	d	cathpdb	X-ray diffraction	3.0	14.465957553434484	False	False	False	False		0	False	36	36.1	36.1.3	36.1.3.1	A0T1L9	A0T1L9	A0T1L9	SPOFR	['unkown']	Eukaryota/Metazoa
PH	2i1kA03	2I1K	A0T1L9	A0T1L9_SPOFR	ASN	False	A	247	38.47	E	E	d	cathpdb	X-ray diffraction	3.0	9.775075487938393	False	False	False	False		0	False	36	36.1	36.1.3	36.1.3.1	A0T1L9	A0T1L9	A0T1L9	SPOFR	['unkown']	Eukaryota/Metazoa
PH	2i1kA03	2I1K	A0T1L9	A0T1L9_SPOFR	ASN	False	A	251	51.9	E	E	h	cathpdb	X-ray diffraction	3.0	43.781525737630375	True	True	False	False		22	True	36	36.1	36.1.3	36.1.3.1	A0T1L9	A0T1L9	A0T1L9	SPOFR	['unkown']	Eukaryota/Metazoa
PH	2i1kA03	2I1K	A0T1L9	A0T1L9_SPOFR	ASN	False	A	277	44.08	H	H	m	cathpdb	X-ray diffraction	3.0	0.0	False	False	False	False		0	False	36	36.1	36.1.3	36.1.3.1	A0T1L9	A0T1L9	A0T1L9	SPOFR	['unkown']	Eukaryota/Metazoa
PH	2i1kA03	2I1K	A0T1L9	A0T1L9_SPOFR	ASN	False	A	287	11.91	H	H	m	cathpdb	X-ray diffraction	3.0	12.895713901287312	False	False	False	False		0	False	36	36.1	36.1.3	36.1.3.1	A0T1L9	A0T1L9	A0T1L9	SPOFR	['unkown']	Eukaryota/Metazoa
PH	3a98B02	3A98	Q92556	ELMO1_HUMAN	ASN	True	B	566	76.34	C	S	i	cathpdb	X-ray diffraction	2.1	62.279867594016544	False	False	False	False		0	True	54	54.1	54.1.1	54.1.1.2	Q92556	Q92556	Q92556	HUMAN	['Cytoplasm', 'Cell membrane']	Eukaryota/Metazoa
PH	3a98B02	3A98	Q92556	ELMO1_HUMAN	ASN	False	B	582	63.61	C	T	l	cathpdb	X-ray diffraction	2.1	42.190633791629224	True	True	False	False		14	True	54	54.1	54.1.1	54.1.1.2	Q92556	Q92556	Q92556	HUMAN	['Cytoplasm', 'Cell membrane']	Eukaryota/Metazoa
PH	3a98B02	3A98	Q92556	ELMO1_HUMAN	ASN	False	B	634	104.87	C	-	Z	cathpdb	X-ray diffraction	2.1	77.3775009434683	True	True	False	False		15	True	54	54.1	54.1.1	54.1.1.2	Q92556	Q92556	Q92556	HUMAN	['Cytoplasm', 'Cell membrane']	Eukaryota/Metazoa
PH	3a98B02	3A98	Q92556	ELMO1_HUMAN	ASN	False	B	649	87.22	C	T	b	cathpdb	X-ray diffraction	2.1	70.14447254241088	True	True	False	False		14	True	54	54.1	54.1.1	54.1.1.2	Q92556	Q92556	Q92556	HUMAN	['Cytoplasm', 'Cell membrane']	Eukaryota/Metazoa
PH	3a98B02	3A98	Q92556	ELMO1_HUMAN	ASN	False	B	653	52.02	E	E	d	cathpdb	X-ray diffraction	2.1	20.57483392775519	False	False	False	False		0	True	54	54.1	54.1.1	54.1.1.2	Q92556	Q92556	Q92556	HUMAN	['Cytoplasm', 'Cell membrane']	Eukaryota/Metazoa
PH	3a98B02	3A98	Q92556	ELMO1_HUMAN	ASN	False	B	670	42.94	H	H	m	cathpdb	X-ray diffraction	2.1	28.146351447806307	False	False	False	False		0	True	54	54.1	54.1.1	54.1.1.2	Q92556	Q92556	Q92556	HUMAN	['Cytoplasm', 'Cell membrane']	Eukaryota/Metazoa
PH	4khbD01	4KHB	G0SHK5	G0SHK5_CHATD	ASN	False	D	26	15.79	C	T	b	cathpdb	X-ray diffraction	2.4	51.37197577453706	True	False	False	False		27	True	13	13.2	13.2.1	13.2.1.1	Q7RWW0	G0SHK5	G0SHK5	CHATD	['Nucleus', 'Chromosome']	Eukaryota/Fungi
PH	4khbD01	4KHB	G0SHK5	G0SHK5_CHATD	ASN	False	D	45	13.67	H	G	c	cathpdb	X-ray diffraction	2.4	17.99966721971518	False	False	False	False		0	False	13	13.2	13.2.1	13.2.1.1	Q7RWW0	G0SHK5	G0SHK5	CHATD	['Nucleus', 'Chromosome']	Eukaryota/Fungi
PH	4khbD01	4KHB	G0SHK5	G0SHK5_CHATD	ASN	False	D	89	17.38	H	H	m	cathpdb	X-ray diffraction	2.4	39.10548910288645	False	False	False	False		0	True	13	13.2	13.2.1	13.2.1.1	Q7RWW0	G0SHK5	G0SHK5	CHATD	['Nucleus', 'Chromosome']	Eukaryota/Fungi
PH	4dx9100	4DX9	O14713	ITBP1_HUMAN	ASN	False	1	90	69.28	H	H	m	cathpdb	X-ray diffraction	2.99	43.577776090340684	True	True	False	False		22	True	98	98.1	98.1.1	98.1.1.2	O14713	O14713	O14713	HUMAN	['Nucleus', 'Cytoplasm', 'Cytoplasm', 'Cytoskeleton', 'Cell membrane', 'Cell projection', 'Lamellipodium', 'Cell projection', 'Ruffle']	Eukaryota/Metazoa
PH	4dx9100	4DX9	O14713	ITBP1_HUMAN	ASN	False	1	164	79.08	C	-	p	cathpdb	X-ray diffraction	2.99	57.46247298595299	True	True	False	False		17	True	98	98.1	98.1.1	98.1.1.2	O14713	O14713	O14713	HUMAN	['Nucleus', 'Cytoplasm', 'Cytoplasm', 'Cytoskeleton', 'Cell membrane', 'Cell projection', 'Lamellipodium', 'Cell projection', 'Ruffle']	Eukaryota/Metazoa
PH	4dx9100	4DX9	O14713	ITBP1_HUMAN	ASN	False	1	175	66.15	C	S	b	cathpdb	X-ray diffraction	2.99	49.233784139703744	True	False	False	False		28	True	98	98.1	98.1.1	98.1.1.2	O14713	O14713	O14713	HUMAN	['Nucleus', 'Cytoplasm', 'Cytoplasm', 'Cytoskeleton', 'Cell membrane', 'Cell projection', 'Lamellipodium', 'Cell projection', 'Ruffle']	Eukaryota/Metazoa
PH	4wsfA00	4WSF	Q9VFS5	PP4R3_DROME	ASN	True	A	15	55.48	C	-	f	cathpdb	X-ray diffraction	1.5	29.375538234511893	False	False	False	False		0	True	5	5.1	5.1.1	5.1.1.1	Q9VFS5	Q9VFS5	Q9VFS5	DROME	['Nucleus', 'Membrane', 'Cytoplasm']	Eukaryota/Metazoa
PH	4wsfA00	4WSF	Q9VFS5	PP4R3_DROME	ASN	False	A	78	70.47	C	T	i	cathpdb	X-ray diffraction	1.5	81.89917588584555	False	False	False	False		0	True	5	5.1	5.1.1	5.1.1.1	Q9VFS5	Q9VFS5	Q9VFS5	DROME	['Nucleus', 'Membrane', 'Cytoplasm']	Eukaryota/Metazoa
PH	3qwmA00	3QWM	Q6DN90	IQEC1_HUMAN	ASN	False	A	752	56.56	C	T	b	cathpdb	X-ray diffraction	2.39	63.9208012349723	True	True	False	False		16	True	78	78.1	78.1.1	78.1.1.1	Q6DN90	Q6DN90	Q6DN90	HUMAN	['Cytoplasm', 'Nucleus']	Eukaryota/Metazoa
PH	3qwmA00	3QWM	Q6DN90	IQEC1_HUMAN	ASN	False	A	768	62.41	C	S	k	cathpdb	X-ray diffraction	2.39	15.139778986130716	False	False	False	False		0	False	78	78.1	78.1.1	78.1.1.1	Q6DN90	Q6DN90	Q6DN90	HUMAN	['Cytoplasm', 'Nucleus']	Eukaryota/Metazoa
PH	3qwmA00	3QWM	Q6DN90	IQEC1_HUMAN	ASN	True	A	782	108.92	C	-	Z	cathpdb	X-ray diffraction	2.39	98.57095244255359	True	True	False	False		8	True	78	78.1	78.1.1	78.1.1.1	Q6DN90	Q6DN90	Q6DN90	HUMAN	['Cytoplasm', 'Nucleus']	Eukaryota/Metazoa
PH	3qwmA00	3QWM	Q6DN90	IQEC1_HUMAN	ASN	False	A	804	55.69	C	-	f	cathpdb	X-ray diffraction	2.39	27.659962643538172	True	True	False	False		22	True	78	78.1	78.1.1	78.1.1.1	Q6DN90	Q6DN90	Q6DN90	HUMAN	['Cytoplasm', 'Nucleus']	Eukaryota/Metazoa
PH	3qwmA00	3QWM	Q6DN90	IQEC1_HUMAN	ASN	False	A	809	60.61	C	T	b	cathpdb	X-ray diffraction	2.39	5.932588880585573	False	False	False	False		0	False	78	78.1	78.1.1	78.1.1.1	Q6DN90	Q6DN90	Q6DN90	HUMAN	['Cytoplasm', 'Nucleus']	Eukaryota/Metazoa
PH	3qwmA00	3QWM	Q6DN90	IQEC1_HUMAN	ASN	False	A	827	49.73	E	E	c	cathpdb	X-ray diffraction	2.39	5.560535961412508	False	False	False	False		0	False	78	78.1	78.1.1	78.1.1.1	Q6DN90	Q6DN90	Q6DN90	HUMAN	['Cytoplasm', 'Nucleus']	Eukaryota/Metazoa
PH	3qwmA00	3QWM	Q6DN90	IQEC1_HUMAN	ASN	False	A	829	56.81	E	E	d	cathpdb	X-ray diffraction	2.39	9.049233807887726	False	False	False	False		0	False	78	78.1	78.1.1	78.1.1.1	Q6DN90	Q6DN90	Q6DN90	HUMAN	['Cytoplasm', 'Nucleus']	Eukaryota/Metazoa
PH	3qwmA00	3QWM	Q6DN90	IQEC1_HUMAN	ASN	False	A	832	95.65	C	S	l	cathpdb	X-ray diffraction	2.39	28.315619925731895	True	True	False	False		20	True	78	78.1	78.1.1	78.1.1.1	Q6DN90	Q6DN90	Q6DN90	HUMAN	['Cytoplasm', 'Nucleus']	Eukaryota/Metazoa
PH	2h7dA00	2H7D	P54939	TLN1_CHICK	ASN	True	A	323	0.0	C	-	c	cathpdb	Solution NMR	999.0	78.5013363863678	True	True	False	False		13	True	67	67.1	67.1.1	67.1.1.2	P54939	P54939	P54939	CHICK	['Cell projection', 'Ruffle membrane', 'Cytoplasm', 'Cytoskeleton', 'Cell surface', 'Cell junction', 'Focal adhesion']	Eukaryota/Metazoa
PH	2h7dA00	2H7D	P54939	TLN1_CHICK	ASN	False	A	355	0.0	C	T	p	cathpdb	Solution NMR	999.0	19.98883496324759	False	False	False	False		0	False	67	67.1	67.1.1	67.1.1.2	P54939	P54939	P54939	CHICK	['Cell projection', 'Ruffle membrane', 'Cytoplasm', 'Cytoskeleton', 'Cell surface', 'Cell junction', 'Focal adhesion']	Eukaryota/Metazoa
PH	5gowB00	5GOW	P32780	TF2H1_HUMAN	ASN	False	B	76	0.0	E	E	d	cathpdb	Solution NMR	999.0	24.983838978311127	False	False	False	False		0	True	133	133.1	133.1.1	133.1.1.1	P32780	P32780	P32780	HUMAN	['Nucleus']	Eukaryota/Metazoa
PH	5gowB00	5GOW	P32780	TF2H1_HUMAN	ASN	False	B	81	0.0	C	-	l	cathpdb	Solution NMR	999.0	8.56860724833563	False	False	False	False		0	False	133	133.1	133.1.1	133.1.1.1	P32780	P32780	P32780	HUMAN	['Nucleus']	Eukaryota/Metazoa
PH	5gowB00	5GOW	P32780	TF2H1_HUMAN	ASN	False	B	108	0.0	C	-	Z	cathpdb	Solution NMR	999.0	75.42215204310504	True	True	False	False		7	True	133	133.1	133.1.1	133.1.1.1	P32780	P32780	P32780	HUMAN	['Nucleus']	Eukaryota/Metazoa
PH	1ef1B03	1EF1	P26038	MOES_HUMAN	ASN	False	B	204	16.97	E	E	c	cathpdb	X-ray diffraction	1.9	26.64343605352505	False	False	False	False		0	True	36	36.1	36.1.1	36.1.1.3	P15311	P26038	P26038	HUMAN	['Cell membrane', 'Cytoplasm', 'Cytoskeleton', 'Apical cell membrane', 'Cell projection', 'Microvillus membrane', 'Cell projection', 'Microvillus']	Eukaryota/Metazoa
PH	1ef1B03	1EF1	P26038	MOES_HUMAN	ASN	True	B	210	21.35	C	-	f	cathpdb	X-ray diffraction	1.9	22.853660636699953	False	False	False	False		0	True	36	36.1	36.1.1	36.1.1.3	P15311	P26038	P26038	HUMAN	['Cell membrane', 'Cytoplasm', 'Cytoskeleton', 'Apical cell membrane', 'Cell projection', 'Microvillus membrane', 'Cell projection', 'Microvillus']	Eukaryota/Metazoa
PH	1ef1B03	1EF1	P26038	MOES_HUMAN	ASN	False	B	226	22.67	E	E	d	cathpdb	X-ray diffraction	1.9	14.911896187207047	False	False	False	False		0	False	36	36.1	36.1.1	36.1.1.3	P15311	P26038	P26038	HUMAN	['Cell membrane', 'Cytoplasm', 'Cytoskeleton', 'Apical cell membrane', 'Cell projection', 'Microvillus membrane', 'Cell projection', 'Microvillus']	Eukaryota/Metazoa
PH	1ef1B03	1EF1	P26038	MOES_HUMAN	ASN	True	B	231	26.15	C	T	l	cathpdb	X-ray diffraction	1.9	69.77739766624208	True	True	False	False		14	True	36	36.1	36.1.1	36.1.1.3	P15311	P26038	P26038	HUMAN	['Cell membrane', 'Cytoplasm', 'Cytoskeleton', 'Apical cell membrane', 'Cell projection', 'Microvillus membrane', 'Cell projection', 'Microvillus']	Eukaryota/Metazoa
PH	1ef1B03	1EF1	P26038	MOES_HUMAN	ASN	False	B	247	38.38	E	E	d	cathpdb	X-ray diffraction	1.9	29.91740701879272	True	True	False	False		21	True	36	36.1	36.1.1	36.1.1.3	P15311	P26038	P26038	HUMAN	['Cell membrane', 'Cytoplasm', 'Cytoskeleton', 'Apical cell membrane', 'Cell projection', 'Microvillus membrane', 'Cell projection', 'Microvillus']	Eukaryota/Metazoa
PH	1ef1B03	1EF1	P26038	MOES_HUMAN	ASN	False	B	251	50.63	E	E	h	cathpdb	X-ray diffraction	1.9	60.0568753812172	True	True	False	False		19	True	36	36.1	36.1.1	36.1.1.3	P15311	P26038	P26038	HUMAN	['Cell membrane', 'Cytoplasm', 'Cytoskeleton', 'Apical cell membrane', 'Cell projection', 'Microvillus membrane', 'Cell projection', 'Microvillus']	Eukaryota/Metazoa
PH	1ef1B03	1EF1	P26038	MOES_HUMAN	ASN	False	B	277	28.25	H	H	m	cathpdb	X-ray diffraction	1.9	0.0	False	False	False	False		0	False	36	36.1	36.1.1	36.1.1.3	P15311	P26038	P26038	HUMAN	['Cell membrane', 'Cytoplasm', 'Cytoskeleton', 'Apical cell membrane', 'Cell projection', 'Microvillus membrane', 'Cell projection', 'Microvillus']	Eukaryota/Metazoa
PH	1ef1B03	1EF1	P26038	MOES_HUMAN	ASN	False	B	287	17.75	H	H	Z	cathpdb	X-ray diffraction	1.9	13.769651437371538	False	False	False	False		0	False	36	36.1	36.1.1	36.1.1.3	P15311	P26038	P26038	HUMAN	['Cell membrane', 'Cytoplasm', 'Cytoskeleton', 'Apical cell membrane', 'Cell projection', 'Microvillus membrane', 'Cell projection', 'Microvillus']	Eukaryota/Metazoa
PH	1e5wA03	1E5W	P26038	MOES_HUMAN	ASN	False	A	204	45.62	E	E	c	cathpdb	X-ray diffraction	2.7	31.419340332704092	False	False	False	False		0	True	36	36.1	36.1.1	36.1.1.1	P15311	P26038	P26038	HUMAN	['Cell membrane', 'Cytoplasm', 'Cytoskeleton', 'Apical cell membrane', 'Cell projection', 'Microvillus membrane', 'Cell projection', 'Microvillus']	Eukaryota/Metazoa
PH	1e5wA03	1E5W	P26038	MOES_HUMAN	ASN	True	A	210	110.33	E	E	f	cathpdb	X-ray diffraction	2.7	27.88570927926255	False	False	False	False		0	True	36	36.1	36.1.1	36.1.1.1	P15311	P26038	P26038	HUMAN	['Cell membrane', 'Cytoplasm', 'Cytoskeleton', 'Apical cell membrane', 'Cell projection', 'Microvillus membrane', 'Cell projection', 'Microvillus']	Eukaryota/Metazoa
PH	1e5wA03	1E5W	P26038	MOES_HUMAN	ASN	False	A	226	56.46	E	E	d	cathpdb	X-ray diffraction	2.7	12.465126532416807	False	False	False	False		0	False	36	36.1	36.1.1	36.1.1.1	P15311	P26038	P26038	HUMAN	['Cell membrane', 'Cytoplasm', 'Cytoskeleton', 'Apical cell membrane', 'Cell projection', 'Microvillus membrane', 'Cell projection', 'Microvillus']	Eukaryota/Metazoa
PH	1e5wA03	1E5W	P26038	MOES_HUMAN	ASN	True	A	231	95.64	C	T	b	cathpdb	X-ray diffraction	2.7	67.7829852614839	True	True	False	False		14	True	36	36.1	36.1.1	36.1.1.1	P15311	P26038	P26038	HUMAN	['Cell membrane', 'Cytoplasm', 'Cytoskeleton', 'Apical cell membrane', 'Cell projection', 'Microvillus membrane', 'Cell projection', 'Microvillus']	Eukaryota/Metazoa
PH	1e5wA03	1E5W	P26038	MOES_HUMAN	ASN	False	A	247	71.75	E	E	d	cathpdb	X-ray diffraction	2.7	37.09396065771109	True	True	False	False		20	True	36	36.1	36.1.1	36.1.1.1	P15311	P26038	P26038	HUMAN	['Cell membrane', 'Cytoplasm', 'Cytoskeleton', 'Apical cell membrane', 'Cell projection', 'Microvillus membrane', 'Cell projection', 'Microvillus']	Eukaryota/Metazoa
PH	1e5wA03	1E5W	P26038	MOES_HUMAN	ASN	False	A	251	84.66	C	S	e	cathpdb	X-ray diffraction	2.7	59.63264166847192	True	True	False	False		18	True	36	36.1	36.1.1	36.1.1.1	P15311	P26038	P26038	HUMAN	['Cell membrane', 'Cytoplasm', 'Cytoskeleton', 'Apical cell membrane', 'Cell projection', 'Microvillus membrane', 'Cell projection', 'Microvillus']	Eukaryota/Metazoa
PH	1e5wA03	1E5W	P26038	MOES_HUMAN	ASN	False	A	277	76.29	H	H	m	cathpdb	X-ray diffraction	2.7	0.0	False	False	False	False		0	False	36	36.1	36.1.1	36.1.1.1	P15311	P26038	P26038	HUMAN	['Cell membrane', 'Cytoplasm', 'Cytoskeleton', 'Apical cell membrane', 'Cell projection', 'Microvillus membrane', 'Cell projection', 'Microvillus']	Eukaryota/Metazoa
PH	1e5wA03	1E5W	P26038	MOES_HUMAN	ASN	False	A	287	43.52	H	H	m	cathpdb	X-ray diffraction	2.7	13.86676448474154	False	False	False	False		0	False	36	36.1	36.1.1	36.1.1.1	P15311	P26038	P26038	HUMAN	['Cell membrane', 'Cytoplasm', 'Cytoskeleton', 'Apical cell membrane', 'Cell projection', 'Microvillus membrane', 'Cell projection', 'Microvillus']	Eukaryota/Metazoa
PH	3tvvB02	3TVV	P40161	RT106_YEAST	ASN	False	B	218	96.98	C	-	Z	cathpdb	X-ray diffraction	2.59	65.77467368704947	True	True	False	False		13	True	57	57.1	57.1.1	57.1.1.3	P40161	P40161	P40161	YEAST	['Nucleus', 'Chromosome']	Eukaryota/Fungi
PH	3tvvB02	3TVV	P40161	RT106_YEAST	ASN	False	B	270	42.66	E	E	d	cathpdb	X-ray diffraction	2.59	8.82122761404585	False	False	False	False		0	False	57	57.1	57.1.1	57.1.1.3	P40161	P40161	P40161	YEAST	['Nucleus', 'Chromosome']	Eukaryota/Fungi
PH	2dkqA01	2DKQ	Q63HR2	TNS2_HUMAN	ASN	True	A	73	0.0	C	S	k	cathpdb	Solution NMR	999.0	74.2616552026141	True	True	False	False		22	True	22	22.1	22.1.2	22.1.2.2	Q63HR2	Q63HR2	Q63HR2	HUMAN	['Cell junction', 'Focal adhesion', 'Cell membrane']	Eukaryota/Metazoa
PH	2dkqA01	2DKQ	Q63HR2	TNS2_HUMAN	ASN	False	A	86	0.0	C	T	l	cathpdb	Solution NMR	999.0	70.05493452598938	True	True	False	False		20	True	22	22.1	22.1.2	22.1.2.2	Q63HR2	Q63HR2	Q63HR2	HUMAN	['Cell junction', 'Focal adhesion', 'Cell membrane']	Eukaryota/Metazoa
PH	2dkqA01	2DKQ	Q63HR2	TNS2_HUMAN	ASN	False	A	102	0.0	C	B	f	cathpdb	Solution NMR	999.0	13.530370018660271	False	False	False	False		0	False	22	22.1	22.1.2	22.1.2.2	Q63HR2	Q63HR2	Q63HR2	HUMAN	['Cell junction', 'Focal adhesion', 'Cell membrane']	Eukaryota/Metazoa
PH	2dkqA01	2DKQ	Q63HR2	TNS2_HUMAN	ASN	False	A	124	0.0	E	E	c	cathpdb	Solution NMR	999.0	16.588211578107686	False	False	False	False		0	False	22	22.1	22.1.2	22.1.2.2	Q63HR2	Q63HR2	Q63HR2	HUMAN	['Cell junction', 'Focal adhesion', 'Cell membrane']	Eukaryota/Metazoa
PH	4dx9300	4DX9	O14713	ITBP1_HUMAN	ASN	False	3	90	82.27	H	H	m	cathpdb	X-ray diffraction	2.99	47.87298708254108	True	True	False	False		20	True	98	98.1	98.1.1	98.1.1.20	O14713	O14713	O14713	HUMAN	['Nucleus', 'Cytoplasm', 'Cytoplasm', 'Cytoskeleton', 'Cell membrane', 'Cell projection', 'Lamellipodium', 'Cell projection', 'Ruffle']	Eukaryota/Metazoa
PH	4dx9300	4DX9	O14713	ITBP1_HUMAN	ASN	False	3	175	84.13	C	S	b	cathpdb	X-ray diffraction	2.99	51.43137091630911	True	False	False	False		29	True	98	98.1	98.1.1	98.1.1.20	O14713	O14713	O14713	HUMAN	['Nucleus', 'Cytoplasm', 'Cytoplasm', 'Cytoskeleton', 'Cell membrane', 'Cell projection', 'Lamellipodium', 'Cell projection', 'Ruffle']	Eukaryota/Metazoa
PH	3tfmA01	3TFM	D3ZJP6	MYO10_RAT	ASN	False	A	18	51.46	C	-	j	cathpdb	X-ray diffraction	2.53	23.457138255365038	False	False	False	False		0	True	99	99.1	99.1.1	99.1.1.1	F8VQB6	F8VQB6	D3ZJP6	RAT	['Cytoplasm', 'Cytosol', 'Cell projection', 'Lamellipodium', 'Cell projection', 'Ruffle', 'Cytoplasm', 'Cytoskeleton', 'Cell projection', 'Filopodium tip', 'Cytoplasm', 'Cell cortex', 'Cell projection', 'Filopodium membrane', 'Cell membrane']	Eukaryota/Metazoa
PH	3tfmA01	3TFM	D3ZJP6	MYO10_RAT	ASN	True	A	23	62.41	C	-	p	cathpdb	X-ray diffraction	2.53	65.626458759359	False	False	False	False		0	True	99	99.1	99.1.1	99.1.1.1	F8VQB6	F8VQB6	D3ZJP6	RAT	['Cytoplasm', 'Cytosol', 'Cell projection', 'Lamellipodium', 'Cell projection', 'Ruffle', 'Cytoplasm', 'Cytoskeleton', 'Cell projection', 'Filopodium tip', 'Cytoplasm', 'Cell cortex', 'Cell projection', 'Filopodium membrane', 'Cell membrane']	Eukaryota/Metazoa
PH	3tfmA01	3TFM	D3ZJP6	MYO10_RAT	ASN	False	A	158	38.39	C	-	f	cathpdb	X-ray diffraction	2.53	28.091340610287503	False	False	False	False		0	True	99	99.1	99.1.1	99.1.1.1	F8VQB6	F8VQB6	D3ZJP6	RAT	['Cytoplasm', 'Cytosol', 'Cell projection', 'Lamellipodium', 'Cell projection', 'Ruffle', 'Cytoplasm', 'Cytoskeleton', 'Cell projection', 'Filopodium tip', 'Cytoplasm', 'Cell cortex', 'Cell projection', 'Filopodium membrane', 'Cell membrane']	Eukaryota/Metazoa
PH	3tfmA01	3TFM	D3ZJP6	MYO10_RAT	ASN	True	A	161	34.37	C	T	p	cathpdb	X-ray diffraction	2.53	41.91958786289941	False	False	False	False		0	True	99	99.1	99.1.1	99.1.1.1	F8VQB6	F8VQB6	D3ZJP6	RAT	['Cytoplasm', 'Cytosol', 'Cell projection', 'Lamellipodium', 'Cell projection', 'Ruffle', 'Cytoplasm', 'Cytoskeleton', 'Cell projection', 'Filopodium tip', 'Cytoplasm', 'Cell cortex', 'Cell projection', 'Filopodium membrane', 'Cell membrane']	Eukaryota/Metazoa
PH	3tfmA01	3TFM	D3ZJP6	MYO10_RAT	ASN	False	A	184	42.63	C	T	b	cathpdb	X-ray diffraction	2.53	12.718645856521855	False	False	False	False		0	False	99	99.1	99.1.1	99.1.1.1	F8VQB6	F8VQB6	D3ZJP6	RAT	['Cytoplasm', 'Cytosol', 'Cell projection', 'Lamellipodium', 'Cell projection', 'Ruffle', 'Cytoplasm', 'Cytoskeleton', 'Cell projection', 'Filopodium tip', 'Cytoplasm', 'Cell cortex', 'Cell projection', 'Filopodium membrane', 'Cell membrane']	Eukaryota/Metazoa
PH	3tfmA01	3TFM	D3ZJP6	MYO10_RAT	ASN	False	A	192	52.21	C	S	b	cathpdb	X-ray diffraction	2.53	70.5289631501067	True	True	False	False		12	True	99	99.1	99.1.1	99.1.1.1	F8VQB6	F8VQB6	D3ZJP6	RAT	['Cytoplasm', 'Cytosol', 'Cell projection', 'Lamellipodium', 'Cell projection', 'Ruffle', 'Cytoplasm', 'Cytoskeleton', 'Cell projection', 'Filopodium tip', 'Cytoplasm', 'Cell cortex', 'Cell projection', 'Filopodium membrane', 'Cell membrane']	Eukaryota/Metazoa
PH	3tfmA01	3TFM	D3ZJP6	MYO10_RAT	ASN	False	A	198	39.62	E	E	d	cathpdb	X-ray diffraction	2.53	9.936633846498946	False	False	False	False		0	False	99	99.1	99.1.1	99.1.1.1	F8VQB6	F8VQB6	D3ZJP6	RAT	['Cytoplasm', 'Cytosol', 'Cell projection', 'Lamellipodium', 'Cell projection', 'Ruffle', 'Cytoplasm', 'Cytoskeleton', 'Cell projection', 'Filopodium tip', 'Cytoplasm', 'Cell cortex', 'Cell projection', 'Filopodium membrane', 'Cell membrane']	Eukaryota/Metazoa
PH	1wvhA00	1WVH	Q04205	TENS_CHICK	ASN	False	A	1609	42.68	E	E	d	cathpdb	X-ray diffraction	1.5	31.501065459722476	False	False	False	False		0	True	22	22.1	22.1.1	22.1.1.1	Q9HBL0	Q04205	Q04205	CHICK	['Cell surface', 'Cell junction', 'Adherens junction', 'Cytoplasm', 'Cytoskeleton']	Eukaryota/Metazoa
PH	1wvhA00	1WVH	Q04205	TENS_CHICK	ASN	False	A	1614	22.37	E	E	d	cathpdb	X-ray diffraction	1.5	17.278285299153325	False	False	False	False		0	False	22	22.1	22.1.1	22.1.1.1	Q9HBL0	Q04205	Q04205	CHICK	['Cell surface', 'Cell junction', 'Adherens junction', 'Cytoplasm', 'Cytoskeleton']	Eukaryota/Metazoa
PH	1wvhA00	1WVH	Q04205	TENS_CHICK	ASN	True	A	1660	41.95	C	S	b	cathpdb	X-ray diffraction	1.5	33.19230925036024	False	False	False	False		0	True	22	22.1	22.1.1	22.1.1.1	Q9HBL0	Q04205	Q04205	CHICK	['Cell surface', 'Cell junction', 'Adherens junction', 'Cytoplasm', 'Cytoskeleton']	Eukaryota/Metazoa
PH	1wvhA00	1WVH	Q04205	TENS_CHICK	ASN	False	A	1673	25.93	H	G	l	cathpdb	X-ray diffraction	1.5	53.893625105052536	True	True	False	False		24	True	22	22.1	22.1.1	22.1.1.1	Q9HBL0	Q04205	Q04205	CHICK	['Cell surface', 'Cell junction', 'Adherens junction', 'Cytoplasm', 'Cytoskeleton']	Eukaryota/Metazoa
PH	1wvhA00	1WVH	Q04205	TENS_CHICK	ASN	False	A	1712	26.02	E	E	c	cathpdb	X-ray diffraction	1.5	7.023125042325834	False	False	False	False		0	False	22	22.1	22.1.1	22.1.1.1	Q9HBL0	Q04205	Q04205	CHICK	['Cell surface', 'Cell junction', 'Adherens junction', 'Cytoplasm', 'Cytoskeleton']	Eukaryota/Metazoa
PH	1wvhA00	1WVH	Q04205	TENS_CHICK	ASN	False	A	1731	24.72	H	H	m	cathpdb	X-ray diffraction	1.5	46.61271120395144	True	False	False	False		27	True	22	22.1	22.1.1	22.1.1.1	Q9HBL0	Q04205	Q04205	CHICK	['Cell surface', 'Cell junction', 'Adherens junction', 'Cytoplasm', 'Cytoskeleton']	Eukaryota/Metazoa
PH	3a98D02	3A98	Q92556	ELMO1_HUMAN	ASN	False	D	582	70.79	C	T	l	cathpdb	X-ray diffraction	2.1	51.49228508345551	True	True	False	False		14	True	54	54.1	54.1.1	54.1.1.3	Q92556	Q92556	Q92556	HUMAN	['Cytoplasm', 'Cell membrane']	Eukaryota/Metazoa
PH	3a98D02	3A98	Q92556	ELMO1_HUMAN	ASN	False	D	634	109.89	C	-	Z	cathpdb	X-ray diffraction	2.1	75.46037535126425	True	True	False	False		14	True	54	54.1	54.1.1	54.1.1.3	Q92556	Q92556	Q92556	HUMAN	['Cytoplasm', 'Cell membrane']	Eukaryota/Metazoa
PH	3a98D02	3A98	Q92556	ELMO1_HUMAN	ASN	False	D	649	105.53	C	T	d	cathpdb	X-ray diffraction	2.1	71.33389701329736	True	True	False	False		14	True	54	54.1	54.1.1	54.1.1.3	Q92556	Q92556	Q92556	HUMAN	['Cytoplasm', 'Cell membrane']	Eukaryota/Metazoa
PH	3a98D02	3A98	Q92556	ELMO1_HUMAN	ASN	False	D	653	93.03	E	E	d	cathpdb	X-ray diffraction	2.1	25.388632477790324	False	False	False	False		0	True	54	54.1	54.1.1	54.1.1.3	Q92556	Q92556	Q92556	HUMAN	['Cytoplasm', 'Cell membrane']	Eukaryota/Metazoa
PH	3a98D02	3A98	Q92556	ELMO1_HUMAN	ASN	False	D	670	70.45	H	H	m	cathpdb	X-ray diffraction	2.1	22.873767576441033	False	False	False	False		0	True	54	54.1	54.1.1	54.1.1.3	Q92556	Q92556	Q92556	HUMAN	['Cytoplasm', 'Cell membrane']	Eukaryota/Metazoa
PH	4dx9S00	4DX9	O14713	ITBP1_HUMAN	ASN	False	S	90	102.62	H	H	m	cathpdb	X-ray diffraction	2.99	51.22033610489154	True	True	False	False		22	True	98	98.1	98.1.1	98.1.1.8	O14713	O14713	O14713	HUMAN	['Nucleus', 'Cytoplasm', 'Cytoplasm', 'Cytoskeleton', 'Cell membrane', 'Cell projection', 'Lamellipodium', 'Cell projection', 'Ruffle']	Eukaryota/Metazoa
PH	4dx9S00	4DX9	O14713	ITBP1_HUMAN	ASN	False	S	164	76.63	C	S	p	cathpdb	X-ray diffraction	2.99	45.59604629834586	True	True	False	False		22	True	98	98.1	98.1.1	98.1.1.8	O14713	O14713	O14713	HUMAN	['Nucleus', 'Cytoplasm', 'Cytoplasm', 'Cytoskeleton', 'Cell membrane', 'Cell projection', 'Lamellipodium', 'Cell projection', 'Ruffle']	Eukaryota/Metazoa
PH	4dx9S00	4DX9	O14713	ITBP1_HUMAN	ASN	False	S	175	90.67	C	S	b	cathpdb	X-ray diffraction	2.99	51.169658908116574	True	False	False	False		29	True	98	98.1	98.1.1	98.1.1.8	O14713	O14713	O14713	HUMAN	['Nucleus', 'Cytoplasm', 'Cytoplasm', 'Cytoskeleton', 'Cell membrane', 'Cell projection', 'Lamellipodium', 'Cell projection', 'Ruffle']	Eukaryota/Metazoa
PH	4z2mB02	4Z2M	Q9Y5B9	SP16H_HUMAN	ASN	False	B	807	47.11	E	E	d	cathpdb	X-ray diffraction	2.98	37.12804995730814	False	False	False	False		0	True	29	29.2	29.2.1	29.2.1.1	Q9Y5B9	Q9Y5B9	Q9Y5B9	HUMAN	['Nucleus', 'Chromosome']	Eukaryota/Metazoa
PH	4z2mB02	4Z2M	Q9Y5B9	SP16H_HUMAN	ASN	False	B	826	53.15	E	E	f	cathpdb	X-ray diffraction	2.98	2.679459026167319	False	False	False	False		0	False	29	29.2	29.2.1	29.2.1.1	Q9Y5B9	Q9Y5B9	Q9Y5B9	HUMAN	['Nucleus', 'Chromosome']	Eukaryota/Metazoa
PH	4z2mB02	4Z2M	Q9Y5B9	SP16H_HUMAN	ASN	False	B	854	51.26	E	E	d	cathpdb	X-ray diffraction	2.98	25.7678007807843	False	False	False	False		0	True	29	29.2	29.2.1	29.2.1.1	Q9Y5B9	Q9Y5B9	Q9Y5B9	HUMAN	['Nucleus', 'Chromosome']	Eukaryota/Metazoa
PH	4z2mB02	4Z2M	Q9Y5B9	SP16H_HUMAN	ASN	False	B	872	53.02	E	E	h	cathpdb	X-ray diffraction	2.98	17.334320717384788	False	False	False	False		0	False	29	29.2	29.2.1	29.2.1.1	Q9Y5B9	Q9Y5B9	Q9Y5B9	HUMAN	['Nucleus', 'Chromosome']	Eukaryota/Metazoa
PH	4z2mB02	4Z2M	Q9Y5B9	SP16H_HUMAN	ASN	False	B	887	44.16	H	H	m	cathpdb	X-ray diffraction	2.98	39.52345180190738	True	True	False	False		23	True	29	29.2	29.2.1	29.2.1.1	Q9Y5B9	Q9Y5B9	Q9Y5B9	HUMAN	['Nucleus', 'Chromosome']	Eukaryota/Metazoa
PH	4z2mB02	4Z2M	Q9Y5B9	SP16H_HUMAN	ASN	False	B	901	71.05	C	-	f	cathpdb	X-ray diffraction	2.98	41.39520641376739	True	True	False	False		19	True	29	29.2	29.2.1	29.2.1.1	Q9Y5B9	Q9Y5B9	Q9Y5B9	HUMAN	['Nucleus', 'Chromosome']	Eukaryota/Metazoa
PH	2gclB02	2GCL	Q04636	POB3_YEAST	ASN	True	B	391	50.31	E	E	c	cathpdb	X-ray diffraction	2.21	28.3488293856758	False	False	False	False		0	True	55	55.1	55.1.1	55.1.1.2	Q04636	Q04636	Q04636	YEAST	['Nucleus', 'Chromosome']	Eukaryota/Fungi
PH	2gclB02	2GCL	Q04636	POB3_YEAST	ASN	False	B	400	44.07	C	S	b	cathpdb	X-ray diffraction	2.21	44.0923153517443	True	True	False	False		21	True	55	55.1	55.1.1	55.1.1.2	Q04636	Q04636	Q04636	YEAST	['Nucleus', 'Chromosome']	Eukaryota/Fungi
PH	2gclB02	2GCL	Q04636	POB3_YEAST	ASN	False	B	421	60.22	E	E	Z	cathpdb	X-ray diffraction	2.21	11.057186180725369	False	False	False	False		0	False	55	55.1	55.1.1	55.1.1.2	Q04636	Q04636	Q04636	YEAST	['Nucleus', 'Chromosome']	Eukaryota/Fungi
PH	2gclB02	2GCL	Q04636	POB3_YEAST	ASN	False	B	444	67.98	C	T	n	cathpdb	X-ray diffraction	2.21	80.0071177986348	True	True	False	False		11	True	55	55.1	55.1.1	55.1.1.2	Q04636	Q04636	Q04636	YEAST	['Nucleus', 'Chromosome']	Eukaryota/Fungi
PH	2gclB02	2GCL	Q04636	POB3_YEAST	ASN	False	B	452	50.43	E	E	i	cathpdb	X-ray diffraction	2.21	42.607243264034004	False	False	False	False		0	True	55	55.1	55.1.1	55.1.1.2	Q04636	Q04636	Q04636	YEAST	['Nucleus', 'Chromosome']	Eukaryota/Fungi
PH	2gclB02	2GCL	Q04636	POB3_YEAST	ASN	False	B	469	63.06	C	T	p	cathpdb	X-ray diffraction	2.21	74.91790961484847	True	True	False	False		15	True	55	55.1	55.1.1	55.1.1.2	Q04636	Q04636	Q04636	YEAST	['Nucleus', 'Chromosome']	Eukaryota/Fungi
PH	2gclB02	2GCL	Q04636	POB3_YEAST	ASN	False	B	474	81.71	C	E	Z	cathpdb	X-ray diffraction	2.21	39.9390134999189	True	True	False	False		22	True	55	55.1	55.1.1	55.1.1.2	Q04636	Q04636	Q04636	YEAST	['Nucleus', 'Chromosome']	Eukaryota/Fungi
PH	1xr0B01	1XR0	Q8WU20	FRS2_HUMAN	ASN	False	B	19	0.0	C	-	Z	cathpdb	Solution NMR	999.0	66.96182737465442	True	True	False	False		24	True	144	144.1	144.1.1	144.1.1.1	Q8C180	Q8C180	Q8WU20	HUMAN	['Endomembrane system']	Eukaryota/Metazoa
PH	1xr0B01	1XR0	Q8WU20	FRS2_HUMAN	ASN	True	B	25	0.0	E	E	d	cathpdb	Solution NMR	999.0	24.8783214328784	False	False	False	False		0	True	144	144.1	144.1.1	144.1.1.1	Q8C180	Q8C180	Q8WU20	HUMAN	['Endomembrane system']	Eukaryota/Metazoa
PH	1xr0B01	1XR0	Q8WU20	FRS2_HUMAN	ASN	True	B	31	0.0	C	-	a	cathpdb	Solution NMR	999.0	60.30402558821712	True	True	False	False		15	True	144	144.1	144.1.1	144.1.1.1	Q8C180	Q8C180	Q8WU20	HUMAN	['Endomembrane system']	Eukaryota/Metazoa
PH	1xr0B01	1XR0	Q8WU20	FRS2_HUMAN	ASN	False	B	70	0.0	C	S	a	cathpdb	Solution NMR	999.0	38.69464103272301	False	False	False	False		0	True	144	144.1	144.1.1	144.1.1.1	Q8C180	Q8C180	Q8WU20	HUMAN	['Endomembrane system']	Eukaryota/Metazoa
PH	1xr0B01	1XR0	Q8WU20	FRS2_HUMAN	ASN	False	B	99	0.0	H	H	m	cathpdb	Solution NMR	999.0	45.85843384065916	True	True	False	False		24	True	144	144.1	144.1.1	144.1.1.1	Q8C180	Q8C180	Q8WU20	HUMAN	['Endomembrane system']	Eukaryota/Metazoa
PH	1xr0B01	1XR0	Q8WU20	FRS2_HUMAN	ASN	False	B	107	0.0	H	H	n	cathpdb	Solution NMR	999.0	63.30773824466509	True	True	False	False		20	True	144	144.1	144.1.1	144.1.1.1	Q8C180	Q8C180	Q8WU20	HUMAN	['Endomembrane system']	Eukaryota/Metazoa
PH	1xr0B01	1XR0	Q8WU20	FRS2_HUMAN	ASN	False	B	108	0.0	C	-	Z	cathpdb	Solution NMR	999.0	60.99480374281343	False	False	False	False		0	True	144	144.1	144.1.1	144.1.1.1	Q8C180	Q8C180	Q8WU20	HUMAN	['Endomembrane system']	Eukaryota/Metazoa
PH	3gyoA02	3GYO	P40161	RT106_YEAST	ASN	False	A	159	44.44	C	-	Z	cathpdb	X-ray diffraction	3.1	74.48861038988265	True	True	False	False		11	True	57	57.1	57.1.3	57.1.3.1	P40161	P40161	P40161	YEAST	['Nucleus', 'Chromosome']	Eukaryota/Fungi
PH	3gyoA02	3GYO	P40161	RT106_YEAST	ASN	False	A	211	41.93	E	E	d	cathpdb	X-ray diffraction	3.1	8.057468512046082	False	False	False	False		0	False	57	57.1	57.1.3	57.1.3.1	P40161	P40161	P40161	YEAST	['Nucleus', 'Chromosome']	Eukaryota/Fungi
PH	3zdtA03	3ZDT	Q00944	FAK1_CHICK	ASN	False	A	289	84.94	C	-	c	cathpdb	X-ray diffraction	3.15	65.35508940910107	True	True	False	False		24	True	80	80.1	80.1.1	80.1.1.3	Q05397	Q00944	Q00944	CHICK	['Cell junction', 'Focal adhesion', 'Cell membrane', 'Cytoplasm', 'Perinuclear region', 'Cytoplasm', 'Cytoskeleton', 'Cytoplasm', 'Cytoskeleton', 'Microtubule organizing center', 'Centrosome', 'Nucleus']	Eukaryota/Metazoa
PH	3zdtA03	3ZDT	Q00944	FAK1_CHICK	ASN	False	A	297	61.32	H	G	l	cathpdb	X-ray diffraction	3.15	46.460479997165905	True	False	False	False		28	True	80	80.1	80.1.1	80.1.1.3	Q05397	Q00944	Q00944	CHICK	['Cell junction', 'Focal adhesion', 'Cell membrane', 'Cytoplasm', 'Perinuclear region', 'Cytoplasm', 'Cytoskeleton', 'Cytoplasm', 'Cytoskeleton', 'Microtubule organizing center', 'Centrosome', 'Nucleus']	Eukaryota/Metazoa
PH	3zdtA03	3ZDT	Q00944	FAK1_CHICK	ASN	False	A	306	114.37	E	E	d	cathpdb	X-ray diffraction	3.15	41.309410920249974	False	False	False	False		0	True	80	80.1	80.1.1	80.1.1.3	Q05397	Q00944	Q00944	CHICK	['Cell junction', 'Focal adhesion', 'Cell membrane', 'Cytoplasm', 'Perinuclear region', 'Cytoplasm', 'Cytoskeleton', 'Cytoplasm', 'Cytoskeleton', 'Microtubule organizing center', 'Centrosome', 'Nucleus']	Eukaryota/Metazoa
PH	3zdtA03	3ZDT	Q00944	FAK1_CHICK	ASN	False	A	339	50.81	H	H	m	cathpdb	X-ray diffraction	3.15	43.90068674211113	False	False	False	False		0	True	80	80.1	80.1.1	80.1.1.3	Q05397	Q00944	Q00944	CHICK	['Cell junction', 'Focal adhesion', 'Cell membrane', 'Cytoplasm', 'Perinuclear region', 'Cytoplasm', 'Cytoskeleton', 'Cytoplasm', 'Cytoskeleton', 'Microtubule organizing center', 'Centrosome', 'Nucleus']	Eukaryota/Metazoa
PH	3zdtA03	3ZDT	Q00944	FAK1_CHICK	ASN	False	A	352	62.96	C	S	m	cathpdb	X-ray diffraction	3.15	26.978744752487504	False	False	False	False		0	True	80	80.1	80.1.1	80.1.1.3	Q05397	Q00944	Q00944	CHICK	['Cell junction', 'Focal adhesion', 'Cell membrane', 'Cytoplasm', 'Perinuclear region', 'Cytoplasm', 'Cytoskeleton', 'Cytoplasm', 'Cytoskeleton', 'Microtubule organizing center', 'Centrosome', 'Nucleus']	Eukaryota/Metazoa
PH	4dx9Q00	4DX9	O14713	ITBP1_HUMAN	ASN	False	Q	90	83.3	H	H	m	cathpdb	X-ray diffraction	2.99	52.67314969928479	True	True	False	False		21	True	98	98.1	98.1.1	98.1.1.5	O14713	O14713	O14713	HUMAN	['Nucleus', 'Cytoplasm', 'Cytoplasm', 'Cytoskeleton', 'Cell membrane', 'Cell projection', 'Lamellipodium', 'Cell projection', 'Ruffle']	Eukaryota/Metazoa
PH	4dx9Q00	4DX9	O14713	ITBP1_HUMAN	ASN	False	Q	164	95.52	C	-	p	cathpdb	X-ray diffraction	2.99	55.871689563903274	True	True	False	False		19	True	98	98.1	98.1.1	98.1.1.5	O14713	O14713	O14713	HUMAN	['Nucleus', 'Cytoplasm', 'Cytoplasm', 'Cytoskeleton', 'Cell membrane', 'Cell projection', 'Lamellipodium', 'Cell projection', 'Ruffle']	Eukaryota/Metazoa
PH	4dx9Q00	4DX9	O14713	ITBP1_HUMAN	ASN	False	Q	175	103.28	C	S	b	cathpdb	X-ray diffraction	2.99	50.1925904383023	True	False	False	False		28	True	98	98.1	98.1.1	98.1.1.5	O14713	O14713	O14713	HUMAN	['Nucleus', 'Cytoplasm', 'Cytoplasm', 'Cytoskeleton', 'Cell membrane', 'Cell projection', 'Lamellipodium', 'Cell projection', 'Ruffle']	Eukaryota/Metazoa
PH	1j0wA00	1J0W	Q9P104	DOK5_HUMAN	ASN	False	A	14	45.05	E	E	d	cathpdb	X-ray diffraction	2.5	57.113189690545	False	False	False	False		0	True	93	93.1	93.1.1	93.1.1.2	Q9P104	Q9P104	Q9P104	HUMAN	['unkown']	Eukaryota/Metazoa
PH	1j0wA00	1J0W	Q9P104	DOK5_HUMAN	ASN	False	A	22	58.26	C	S	b	cathpdb	X-ray diffraction	2.5	36.603750520326656	False	False	False	False		0	True	93	93.1	93.1.1	93.1.1.2	Q9P104	Q9P104	Q9P104	HUMAN	['unkown']	Eukaryota/Metazoa
PH	1j0wA00	1J0W	Q9P104	DOK5_HUMAN	ASN	True	A	45	45.3	C	S	m	cathpdb	X-ray diffraction	2.5	31.436802128438497	True	True	False	False		18	True	93	93.1	93.1.1	93.1.1.2	Q9P104	Q9P104	Q9P104	HUMAN	['unkown']	Eukaryota/Metazoa
PH	4dx9500	4DX9	O14713	ITBP1_HUMAN	ASN	False	5	90	78.62	H	H	m	cathpdb	X-ray diffraction	2.99	42.98309677571661	True	True	False	False		21	True	98	98.1	98.1.1	98.1.1.14	O14713	O14713	O14713	HUMAN	['Nucleus', 'Cytoplasm', 'Cytoplasm', 'Cytoskeleton', 'Cell membrane', 'Cell projection', 'Lamellipodium', 'Cell projection', 'Ruffle']	Eukaryota/Metazoa
PH	4dx9500	4DX9	O14713	ITBP1_HUMAN	ASN	False	5	164	85.55	C	-	m	cathpdb	X-ray diffraction	2.99	56.59328649478863	True	True	False	False		17	True	98	98.1	98.1.1	98.1.1.14	O14713	O14713	O14713	HUMAN	['Nucleus', 'Cytoplasm', 'Cytoplasm', 'Cytoskeleton', 'Cell membrane', 'Cell projection', 'Lamellipodium', 'Cell projection', 'Ruffle']	Eukaryota/Metazoa
PH	4dx9500	4DX9	O14713	ITBP1_HUMAN	ASN	False	5	175	65.42	C	S	b	cathpdb	X-ray diffraction	2.99	44.25419646690719	True	False	False	False		29	True	98	98.1	98.1.1	98.1.1.14	O14713	O14713	O14713	HUMAN	['Nucleus', 'Cytoplasm', 'Cytoplasm', 'Cytoskeleton', 'Cell membrane', 'Cell projection', 'Lamellipodium', 'Cell projection', 'Ruffle']	Eukaryota/Metazoa
PH	2al6A03	2AL6	Q00944	FAK1_CHICK	ASN	False	A	289	72.88	C	-	c	cathpdb	X-ray diffraction	2.35	66.13960765009065	True	True	False	False		20	True	68	68.1	68.1.1	68.1.1.1	Q05397	Q00944	Q00944	CHICK	['Cell junction', 'Focal adhesion', 'Cell membrane', 'Cytoplasm', 'Perinuclear region', 'Cytoplasm', 'Cytoskeleton', 'Cytoplasm', 'Cytoskeleton', 'Microtubule organizing center', 'Centrosome', 'Nucleus']	Eukaryota/Metazoa
PH	2al6A03	2AL6	Q00944	FAK1_CHICK	ASN	False	A	297	36.97	H	G	l	cathpdb	X-ray diffraction	2.35	51.86036310977779	True	False	False	False		26	True	68	68.1	68.1.1	68.1.1.1	Q05397	Q00944	Q00944	CHICK	['Cell junction', 'Focal adhesion', 'Cell membrane', 'Cytoplasm', 'Perinuclear region', 'Cytoplasm', 'Cytoskeleton', 'Cytoplasm', 'Cytoskeleton', 'Microtubule organizing center', 'Centrosome', 'Nucleus']	Eukaryota/Metazoa
PH	2al6A03	2AL6	Q00944	FAK1_CHICK	ASN	False	A	306	88.03	C	-	d	cathpdb	X-ray diffraction	2.35	45.07664156199871	False	False	False	False		0	True	68	68.1	68.1.1	68.1.1.1	Q05397	Q00944	Q00944	CHICK	['Cell junction', 'Focal adhesion', 'Cell membrane', 'Cytoplasm', 'Perinuclear region', 'Cytoplasm', 'Cytoskeleton', 'Cytoplasm', 'Cytoskeleton', 'Microtubule organizing center', 'Centrosome', 'Nucleus']	Eukaryota/Metazoa
PH	2al6A03	2AL6	Q00944	FAK1_CHICK	ASN	False	A	339	29.35	H	H	m	cathpdb	X-ray diffraction	2.35	42.62850756272486	False	False	False	False		0	True	68	68.1	68.1.1	68.1.1.1	Q05397	Q00944	Q00944	CHICK	['Cell junction', 'Focal adhesion', 'Cell membrane', 'Cytoplasm', 'Perinuclear region', 'Cytoplasm', 'Cytoskeleton', 'Cytoplasm', 'Cytoskeleton', 'Microtubule organizing center', 'Centrosome', 'Nucleus']	Eukaryota/Metazoa
PH	2al6A03	2AL6	Q00944	FAK1_CHICK	ASN	False	A	352	34.24	H	H	o	cathpdb	X-ray diffraction	2.35	36.05606809365188	False	False	False	False		0	True	68	68.1	68.1.1	68.1.1.1	Q05397	Q00944	Q00944	CHICK	['Cell junction', 'Focal adhesion', 'Cell membrane', 'Cytoplasm', 'Perinuclear region', 'Cytoplasm', 'Cytoskeleton', 'Cytoplasm', 'Cytoskeleton', 'Microtubule organizing center', 'Centrosome', 'Nucleus']	Eukaryota/Metazoa
PH	4emoA00	4EMO	Q9H0F6	SHRPN_HUMAN	ASN	False	A	69	29.57	C	-	d	cathpdb	X-ray diffraction	2.0	36.80735743651135	False	False	False	False		0	True	35	35.1	35.1.1	35.1.1.3	Q9H0F6	Q9H0F6	Q9H0F6	HUMAN	['Cytoplasm', 'Cytosol', 'Cell junction', 'Synapse']	Eukaryota/Metazoa
PH	4emoA00	4EMO	Q9H0F6	SHRPN_HUMAN	ASN	False	A	105	34.15	C	S	f	cathpdb	X-ray diffraction	2.0	24.80011834844305	True	True	False	False		19	True	35	35.1	35.1.1	35.1.1.3	Q9H0F6	Q9H0F6	Q9H0F6	HUMAN	['Cytoplasm', 'Cytosol', 'Cell junction', 'Synapse']	Eukaryota/Metazoa
PH	4zrkA03	4ZRK	P46662	MERL_MOUSE	ASN	False	A	220	43.19	E	E	c	cathpdb	X-ray diffraction	2.32	27.59474035718295	False	False	False	False		0	True	36	36.1	36.1.2	36.1.2.2	P46662	P46662	P46662	MOUSE	['Cell membrane', 'Cell projection', 'Cytoplasm', 'Cytoskeleton', 'Nucleus']	Eukaryota/Metazoa
PH	4zrkA03	4ZRK	P46662	MERL_MOUSE	ASN	True	A	226	43.64	E	E	f	cathpdb	X-ray diffraction	2.32	18.466252111631505	False	False	False	False		0	False	36	36.1	36.1.2	36.1.2.2	P46662	P46662	P46662	MOUSE	['Cell membrane', 'Cell projection', 'Cytoplasm', 'Cytoskeleton', 'Nucleus']	Eukaryota/Metazoa
PH	4zrkA03	4ZRK	P46662	MERL_MOUSE	ASN	True	A	248	63.57	C	-	m	cathpdb	X-ray diffraction	2.32	28.19472087254874	False	False	False	False		0	True	36	36.1	36.1.2	36.1.2.2	P46662	P46662	P46662	MOUSE	['Cell membrane', 'Cell projection', 'Cytoplasm', 'Cytoskeleton', 'Nucleus']	Eukaryota/Metazoa
PH	4zrkA03	4ZRK	P46662	MERL_MOUSE	ASN	False	A	259	87.27	H	G	l	cathpdb	X-ray diffraction	2.32	50.91468473303181	True	True	False	False		21	True	36	36.1	36.1.2	36.1.2.2	P46662	P46662	P46662	MOUSE	['Cell membrane', 'Cell projection', 'Cytoplasm', 'Cytoskeleton', 'Nucleus']	Eukaryota/Metazoa
PH	4zrkA03	4ZRK	P46662	MERL_MOUSE	ASN	False	A	263	84.54	E	E	d	cathpdb	X-ray diffraction	2.32	41.36279339560988	True	True	False	False		20	True	36	36.1	36.1.2	36.1.2.2	P46662	P46662	P46662	MOUSE	['Cell membrane', 'Cell projection', 'Cytoplasm', 'Cytoskeleton', 'Nucleus']	Eukaryota/Metazoa
PH	4zrkA03	4ZRK	P46662	MERL_MOUSE	ASN	False	A	286	61.82	E	E	d	cathpdb	X-ray diffraction	2.32	23.03963066066351	False	False	False	False		0	True	36	36.1	36.1.2	36.1.2.2	P46662	P46662	P46662	MOUSE	['Cell membrane', 'Cell projection', 'Cytoplasm', 'Cytoskeleton', 'Nucleus']	Eukaryota/Metazoa
PH	4zrkA03	4ZRK	P46662	MERL_MOUSE	ASN	False	A	293	50.02	H	H	m	cathpdb	X-ray diffraction	2.32	0.06638540651059605	False	False	False	False		0	False	36	36.1	36.1.2	36.1.2.2	P46662	P46662	P46662	MOUSE	['Cell membrane', 'Cell projection', 'Cytoplasm', 'Cytoskeleton', 'Nucleus']	Eukaryota/Metazoa
PH	4zrkA03	4ZRK	P46662	MERL_MOUSE	ASN	False	A	303	44.13	H	H	m	cathpdb	X-ray diffraction	2.32	14.757850127155153	False	False	False	False		0	False	36	36.1	36.1.2	36.1.2.2	P46662	P46662	P46662	MOUSE	['Cell membrane', 'Cell projection', 'Cytoplasm', 'Cytoskeleton', 'Nucleus']	Eukaryota/Metazoa
PH	4k17D01	4K17	Q6EDY6	CARL1_MOUSE	ASN	True	D	43	141.05	E	E	d	cathpdb	X-ray diffraction	2.9	34.265127659239795	False	False	False	False		0	True	106	106.1	106.1.4	106.1.4.1	Q5VZK9	Q6EDY6	Q6EDY6	MOUSE	['Cytoplasm', 'Cytoplasm', 'Cytoskeleton', 'Cell membrane', 'Cell projection', 'Lamellipodium']	Eukaryota/Metazoa
PH	4k17D01	4K17	Q6EDY6	CARL1_MOUSE	ASN	False	D	92	100.57	C	-	Z	cathpdb	X-ray diffraction	2.9	70.34993997099576	True	True	False	False		18	True	106	106.1	106.1.4	106.1.4.1	Q5VZK9	Q6EDY6	Q6EDY6	MOUSE	['Cytoplasm', 'Cytoplasm', 'Cytoskeleton', 'Cell membrane', 'Cell projection', 'Lamellipodium']	Eukaryota/Metazoa
PH	3hqcA00	3HQC	Q63HR2	TNS2_HUMAN	ASN	True	A	1328	35.96	E	E	e	cathpdb	X-ray diffraction	1.8	43.76330798114589	False	False	False	False		0	True	22	22.1	22.1.2	22.1.2.1	Q63HR2	Q63HR2	Q63HR2	HUMAN	['Cell junction', 'Focal adhesion', 'Cell membrane']	Eukaryota/Metazoa
PH	3hqcA00	3HQC	Q63HR2	TNS2_HUMAN	ASN	False	A	1341	31.75	H	G	l	cathpdb	X-ray diffraction	1.8	72.82689347727583	True	True	False	False		19	True	22	22.1	22.1.2	22.1.2.1	Q63HR2	Q63HR2	Q63HR2	HUMAN	['Cell junction', 'Focal adhesion', 'Cell membrane']	Eukaryota/Metazoa
PH	3hqcA00	3HQC	Q63HR2	TNS2_HUMAN	ASN	False	A	1357	28.25	C	-	f	cathpdb	X-ray diffraction	1.8	11.573205641863307	False	False	False	False		0	False	22	22.1	22.1.2	22.1.2.1	Q63HR2	Q63HR2	Q63HR2	HUMAN	['Cell junction', 'Focal adhesion', 'Cell membrane']	Eukaryota/Metazoa
PH	3hqcA00	3HQC	Q63HR2	TNS2_HUMAN	ASN	False	A	1379	31.89	E	E	c	cathpdb	X-ray diffraction	1.8	15.041274144177233	False	False	False	False		0	False	22	22.1	22.1.2	22.1.2.1	Q63HR2	Q63HR2	Q63HR2	HUMAN	['Cell junction', 'Focal adhesion', 'Cell membrane']	Eukaryota/Metazoa
PH	3f5rA00	3F5R	Q04636	POB3_YEAST	ASN	False	A	11	16.53	C	T	h	cathpdb	X-ray diffraction	1.7	44.62097451357854	False	False	False	False		0	True	13	13.1	13.1.1	13.1.1.1	Q04636	Q04636	Q04636	YEAST	['Nucleus', 'Chromosome']	Eukaryota/Fungi
PH	3f5rA00	3F5R	Q04636	POB3_YEAST	ASN	True	A	39	43.26	H	H	m	cathpdb	X-ray diffraction	1.7	21.726012828993667	False	False	False	False		0	True	13	13.1	13.1.1	13.1.1.1	Q04636	Q04636	Q04636	YEAST	['Nucleus', 'Chromosome']	Eukaryota/Fungi
PH	3f5rA00	3F5R	Q04636	POB3_YEAST	ASN	False	A	69	22.58	E	E	d	cathpdb	X-ray diffraction	1.7	29.681585662088555	False	False	False	False		0	True	13	13.1	13.1.1	13.1.1.1	Q04636	Q04636	Q04636	YEAST	['Nucleus', 'Chromosome']	Eukaryota/Fungi
PH	3f5rA00	3F5R	Q04636	POB3_YEAST	ASN	False	A	72	27.67	C	S	l	cathpdb	X-ray diffraction	1.7	62.03986633061138	True	True	False	False		15	True	13	13.1	13.1.1	13.1.1.1	Q04636	Q04636	Q04636	YEAST	['Nucleus', 'Chromosome']	Eukaryota/Fungi
PH	3f5rA00	3F5R	Q04636	POB3_YEAST	ASN	False	A	87	24.54	H	H	m	cathpdb	X-ray diffraction	1.7	52.92188927682145	True	True	False	False		19	True	13	13.1	13.1.1	13.1.1.1	Q04636	Q04636	Q04636	YEAST	['Nucleus', 'Chromosome']	Eukaryota/Fungi
PH	3f5rA00	3F5R	Q04636	POB3_YEAST	ASN	False	A	91	19.28	H	H	m	cathpdb	X-ray diffraction	1.7	48.514499028494974	True	True	False	False		23	True	13	13.1	13.1.1	13.1.1.1	Q04636	Q04636	Q04636	YEAST	['Nucleus', 'Chromosome']	Eukaryota/Fungi
PH	3f5rA00	3F5R	Q04636	POB3_YEAST	ASN	False	A	98	19.0	C	-	p	cathpdb	X-ray diffraction	1.7	62.646596463655676	True	True	False	False		17	True	13	13.1	13.1.1	13.1.1.1	Q04636	Q04636	Q04636	YEAST	['Nucleus', 'Chromosome']	Eukaryota/Fungi
PH	3ml4A02	3ML4	Q18PE0	DOK7_MOUSE	ASN	False	A	135	32.43	C	T	j	cathpdb	X-ray diffraction	2.6	51.52570244553396	True	True	False	False		20	True	103	103.1	103.1.1	103.1.1.1	Q18PE0	Q18PE0	Q18PE0	MOUSE	['Cell membrane', 'Cell junction', 'Synapse']	Eukaryota/Metazoa
PH	3ml4A02	3ML4	Q18PE0	DOK7_MOUSE	ASN	False	A	165	36.34	C	T	i	cathpdb	X-ray diffraction	2.6	59.187736307302096	True	True	False	False		19	True	103	103.1	103.1.1	103.1.1.1	Q18PE0	Q18PE0	Q18PE0	MOUSE	['Cell membrane', 'Cell junction', 'Synapse']	Eukaryota/Metazoa
PH	2cy5A00	2CY5	Q8R5F8	ES8L1_MOUSE	ASN	False	A	39	33.25	E	E	d	cathpdb	X-ray diffraction	1.9	11.881448719466404	False	False	False	False		0	False	41	41.1	41.1.1	41.1.1.1	Q8TE68	Q8R5F8	Q8R5F8	MOUSE	['Cytoplasm']	Eukaryota/Metazoa
PH	2cy5A00	2CY5	Q8R5F8	ES8L1_MOUSE	ASN	False	A	157	63.06	H	H	m	cathpdb	X-ray diffraction	1.9	56.002937354850125	True	True	False	False		25	True	41	41.1	41.1.1	41.1.1.1	Q8TE68	Q8R5F8	Q8R5F8	MOUSE	['Cytoplasm']	Eukaryota/Metazoa
PH	3g9wA02	3G9W	Q71LX4	TLN2_MOUSE	ASN	True	A	326	32.53	C	S	c	cathpdb	X-ray diffraction	2.17	80.64330151820522	True	True	False	False		13	True	67	67.1	67.1.2	67.1.2.1	Q9Y4G6	Q9Y4G6	Q71LX4	MOUSE	['Cytoplasm', 'Cell junction', 'Focal adhesion', 'Cell junction', 'Synapse', 'Cell membrane', 'Cytoplasm', 'Cytoskeleton']	Eukaryota/Metazoa
PH	3u7dA03	3U7D	O00522	KRIT1_HUMAN	ASN	False	A	663	29.18	E	E	f	cathpdb	X-ray diffraction	2.49	1.4454357047691828	False	False	False	False		0	False	61	61.1	61.1.1	61.1.1.1	O00522	O00522	O00522	HUMAN	['Cytoplasm', 'Cytoskeleton', 'Cell membrane', 'Cell junction']	Eukaryota/Metazoa
PH	3u7dA03	3U7D	O00522	KRIT1_HUMAN	ASN	True	A	671	37.93	E	E	f	cathpdb	X-ray diffraction	2.49	15.02297382160809	False	False	False	False		0	False	61	61.1	61.1.1	61.1.1.1	O00522	O00522	O00522	HUMAN	['Cytoplasm', 'Cytoskeleton', 'Cell membrane', 'Cell junction']	Eukaryota/Metazoa
PH	3u7dA03	3U7D	O00522	KRIT1_HUMAN	ASN	False	A	704	73.16	C	S	o	cathpdb	X-ray diffraction	2.49	50.42362871203194	False	False	False	False		0	True	61	61.1	61.1.1	61.1.1.1	O00522	O00522	O00522	HUMAN	['Cytoplasm', 'Cytoskeleton', 'Cell membrane', 'Cell junction']	Eukaryota/Metazoa
PH	3u7dA03	3U7D	O00522	KRIT1_HUMAN	ASN	False	A	726	46.2	H	H	m	cathpdb	X-ray diffraction	2.49	27.565998692160214	False	False	False	False		0	True	61	61.1	61.1.1	61.1.1.1	O00522	O00522	O00522	HUMAN	['Cytoplasm', 'Cytoskeleton', 'Cell membrane', 'Cell junction']	Eukaryota/Metazoa
PH	1p5tB00	1P5T	P97465	DOK1_MOUSE	ASN	False	B	92	30.34	H	H	m	cathpdb	X-ray diffraction	2.35	30.779375680401	True	False	False	False		28	True	32	32.1	32.1.2	32.1.2.2	P97465	P97465	P97465	MOUSE	['Cytoplasm', 'Nucleus']	Eukaryota/Metazoa
PH	5c16C01	5C16	Q13613	MTMR1_HUMAN	ASN	True	C	138	90.6	E	E	Z	cathpdb	X-ray diffraction	2.07	30.723073828081354	False	False	False	False		0	True	48	48.1	48.1.2	48.1.2.1	Q13613	Q13613	Q13613	HUMAN	['Cell membrane', 'Cytoplasm']	Eukaryota/Metazoa
PH	5c16C01	5C16	Q13613	MTMR1_HUMAN	ASN	False	C	181	39.11	E	E	c	cathpdb	X-ray diffraction	2.07	42.723432465549784	False	False	False	False		0	True	48	48.1	48.1.2	48.1.2.1	Q13613	Q13613	Q13613	HUMAN	['Cell membrane', 'Cytoplasm']	Eukaryota/Metazoa
PH	5c16C01	5C16	Q13613	MTMR1_HUMAN	ASN	False	C	199	72.32	H	H	m	cathpdb	X-ray diffraction	2.07	8.754692192776165	False	False	False	False		0	False	48	48.1	48.1.2	48.1.2.1	Q13613	Q13613	Q13613	HUMAN	['Cell membrane', 'Cytoplasm']	Eukaryota/Metazoa
PH	5c16C01	5C16	Q13613	MTMR1_HUMAN	ASN	False	C	201	65.88	H	H	m	cathpdb	X-ray diffraction	2.07	44.801169538476415	True	True	False	False		25	True	48	48.1	48.1.2	48.1.2.1	Q13613	Q13613	Q13613	HUMAN	['Cell membrane', 'Cytoplasm']	Eukaryota/Metazoa
PH	2dlwA00	2DLW	O60496	DOK2_HUMAN	ASN	False	A	83	0.0	E	E	d	cathpdb	Solution NMR	999.0	31.068712826253286	False	False	False	False		0	True	32	32.2	32.2.1	32.2.1.1	O60496	O60496	O60496	HUMAN	['unkown']	Eukaryota/Metazoa
PH	2dlwA00	2DLW	O60496	DOK2_HUMAN	ASN	False	A	92	0.0	H	H	m	cathpdb	Solution NMR	999.0	38.17018715943159	False	False	False	False		0	True	32	32.2	32.2.1	32.2.1.1	O60496	O60496	O60496	HUMAN	['unkown']	Eukaryota/Metazoa
PH	2dlwA00	2DLW	O60496	DOK2_HUMAN	ASN	False	A	107	0.0	H	H	p	cathpdb	Solution NMR	999.0	66.81885851169922	False	False	False	False		0	True	32	32.2	32.2.1	32.2.1.1	O60496	O60496	O60496	HUMAN	['unkown']	Eukaryota/Metazoa
PH	4iapB01	4IAP	P00720	ENLYS_BPT4	ASN	True	B	1258	42.93	C	S	l	cathpdb	X-ray diffraction	2.3	26.07490947928906	True	True	False	False		23	True	97	97.1	97.1.1	97.1.1.1	P00720	P00720	P00720	BPT4	['Host cytoplasm']	Viruses/Caudovirales
PH	4iapB01	4IAP	P00720	ENLYS_BPT4	ASN	True	B	1261	47.71	C	-	m	cathpdb	X-ray diffraction	2.3	21.38046590528213	True	True	False	False		24	True	97	97.1	97.1.1	97.1.1.1	P00720	P00720	P00720	BPT4	['Host cytoplasm']	Viruses/Caudovirales
PH	4iapB01	4IAP	P00720	ENLYS_BPT4	ASN	False	B	1278	67.42	E	E	f	cathpdb	X-ray diffraction	2.3	33.55196919504154	False	False	False	False		0	True	97	97.1	97.1.1	97.1.1.1	P00720	P00720	P00720	BPT4	['Host cytoplasm']	Viruses/Caudovirales
PH	4iapB01	4IAP	P00720	ENLYS_BPT4	ASN	False	B	1302	66.4	H	H	m	cathpdb	X-ray diffraction	2.3	21.255143691854318	False	False	False	False		0	True	97	97.1	97.1.1	97.1.1.1	P00720	P00720	P00720	BPT4	['Host cytoplasm']	Viruses/Caudovirales
PH	3voqA00	3VOQ	Q9BPZ7	SIN1_HUMAN	ASN	False	A	460	34.54	C	T	h	cathpdb	X-ray diffraction	2.0	66.00308170770491	True	True	False	False		13	True	33	33.1	33.1.1	33.1.1.1	Q9BPZ7	Q9BPZ7	Q9BPZ7	HUMAN	['Cell membrane', 'Cytoplasmic vesicle', 'Nucleus']	Eukaryota/Metazoa
PH	3voqA00	3VOQ	Q9BPZ7	SIN1_HUMAN	ASN	False	A	476	36.19	H	H	m	cathpdb	X-ray diffraction	2.0	37.61907121364206	False	False	False	False		0	True	33	33.1	33.1.1	33.1.1.1	Q9BPZ7	Q9BPZ7	Q9BPZ7	HUMAN	['Cell membrane', 'Cytoplasmic vesicle', 'Nucleus']	Eukaryota/Metazoa
PH	3voqA00	3VOQ	Q9BPZ7	SIN1_HUMAN	ASN	False	A	483	20.82	H	H	m	cathpdb	X-ray diffraction	2.0	28.328398601040444	False	False	False	False		0	True	33	33.1	33.1.1	33.1.1.1	Q9BPZ7	Q9BPZ7	Q9BPZ7	HUMAN	['Cell membrane', 'Cytoplasmic vesicle', 'Nucleus']	Eukaryota/Metazoa
PH	4tyzB00	4TYZ	A4I5U9	A4I5U9_LEIIN	ASN	False	B	621	42.6	C	-	Z	cathpdb	X-ray diffraction	1.6	64.73020627539822	True	True	False	False		10	True	12	12.1	12.1.1	12.1.1.1	A0A1E1J265	Q4Q722	A4I5U9	LEIIN	['unkown']	Eukaryota/Euglenozoa
PH	4tyzB00	4TYZ	A4I5U9	A4I5U9_LEIIN	ASN	False	B	643	17.35	E	E	d	cathpdb	X-ray diffraction	1.6	32.13383062212735	False	False	False	False		0	True	12	12.1	12.1.1	12.1.1.1	A0A1E1J265	Q4Q722	A4I5U9	LEIIN	['unkown']	Eukaryota/Euglenozoa
PH	4tyzB00	4TYZ	A4I5U9	A4I5U9_LEIIN	ASN	False	B	696	27.44	C	-	b	cathpdb	X-ray diffraction	1.6	20.862841758928504	False	False	False	False		0	True	12	12.1	12.1.1	12.1.1.1	A0A1E1J265	Q4Q722	A4I5U9	LEIIN	['unkown']	Eukaryota/Euglenozoa
PH	4tyzB00	4TYZ	A4I5U9	A4I5U9_LEIIN	ASN	False	B	705	41.29	C	S	p	cathpdb	X-ray diffraction	1.6	43.44499627127871	True	True	False	False		15	True	12	12.1	12.1.1	12.1.1.1	A0A1E1J265	Q4Q722	A4I5U9	LEIIN	['unkown']	Eukaryota/Euglenozoa
PH	4tyzB00	4TYZ	A4I5U9	A4I5U9_LEIIN	ASN	False	B	712	25.39	C	-	i	cathpdb	X-ray diffraction	1.6	35.20099046786409	False	False	False	False		0	True	12	12.1	12.1.1	12.1.1.1	A0A1E1J265	Q4Q722	A4I5U9	LEIIN	['unkown']	Eukaryota/Euglenozoa
PH	4khaA02	4KHA	G0SDN1	G0SDN1_CHATD	ASN	False	A	822	48.11	E	E	d	cathpdb	X-ray diffraction	2.35	28.131597971106505	False	False	False	False		0	True	29	29.1	29.1.2	29.1.2.1	Q8X0X6	G0SDN1	G0SDN1	CHATD	['unkown']	Eukaryota/Fungi
PH	4khaA02	4KHA	G0SDN1	G0SDN1_CHATD	ASN	True	A	826	55.47	C	S	l	cathpdb	X-ray diffraction	2.35	46.51537178816962	False	False	False	False		0	True	29	29.1	29.1.2	29.1.2.1	Q8X0X6	G0SDN1	G0SDN1	CHATD	['unkown']	Eukaryota/Fungi
PH	4khaA02	4KHA	G0SDN1	G0SDN1_CHATD	ASN	False	A	829	65.93	C	-	c	cathpdb	X-ray diffraction	2.35	45.72387401907416	True	True	False	False		25	True	29	29.1	29.1.2	29.1.2.1	Q8X0X6	G0SDN1	G0SDN1	CHATD	['unkown']	Eukaryota/Fungi
PH	4khaA02	4KHA	G0SDN1	G0SDN1_CHATD	ASN	False	A	869	47.84	E	E	d	cathpdb	X-ray diffraction	2.35	19.905338603028973	False	False	False	False		0	False	29	29.1	29.1.2	29.1.2.1	Q8X0X6	G0SDN1	G0SDN1	CHATD	['unkown']	Eukaryota/Fungi
PH	4khaA02	4KHA	G0SDN1	G0SDN1_CHATD	ASN	False	A	887	37.1	E	E	h	cathpdb	X-ray diffraction	2.35	26.851609267152966	False	False	False	False		0	True	29	29.1	29.1.2	29.1.2.1	Q8X0X6	G0SDN1	G0SDN1	CHATD	['unkown']	Eukaryota/Fungi
PH	4khaA02	4KHA	G0SDN1	G0SDN1_CHATD	ASN	False	A	914	41.23	C	-	c	cathpdb	X-ray diffraction	2.35	41.976822299376856	True	False	False	False		27	True	29	29.1	29.1.2	29.1.2.1	Q8X0X6	G0SDN1	G0SDN1	CHATD	['unkown']	Eukaryota/Fungi
PH	4khaA02	4KHA	G0SDN1	G0SDN1_CHATD	ASN	False	A	916	38.62	C	-	f	cathpdb	X-ray diffraction	2.35	56.64634473598694	True	True	False	False		19	True	29	29.1	29.1.2	29.1.2.1	Q8X0X6	G0SDN1	G0SDN1	CHATD	['unkown']	Eukaryota/Fungi
PH	4khaA02	4KHA	G0SDN1	G0SDN1_CHATD	ASN	False	A	927	52.2	H	-	m	cathpdb	X-ray diffraction	2.35	41.25898289094008	True	True	False	False		22	True	29	29.1	29.1.2	29.1.2.1	Q8X0X6	G0SDN1	G0SDN1	CHATD	['unkown']	Eukaryota/Fungi
PH	4khaA02	4KHA	G0SDN1	G0SDN1_CHATD	ASN	False	A	942	73.61	C	-	c	cathpdb	X-ray diffraction	2.35	46.22312505669872	False	False	False	False		0	True	29	29.1	29.1.2	29.1.2.1	Q8X0X6	G0SDN1	G0SDN1	CHATD	['unkown']	Eukaryota/Fungi
PH	3ml4C02	3ML4	Q18PE0	DOK7_MOUSE	ASN	False	C	135	35.3	C	T	j	cathpdb	X-ray diffraction	2.6	52.12150258836531	False	False	False	False		0	True	103	103.1	103.1.1	103.1.1.3	Q18PE0	Q18PE0	Q18PE0	MOUSE	['Cell membrane', 'Cell junction', 'Synapse']	Eukaryota/Metazoa
PH	3ml4C02	3ML4	Q18PE0	DOK7_MOUSE	ASN	False	C	165	40.42	C	T	i	cathpdb	X-ray diffraction	2.6	61.72410093832733	True	True	False	False		19	True	103	103.1	103.1.1	103.1.1.3	Q18PE0	Q18PE0	Q18PE0	MOUSE	['Cell membrane', 'Cell junction', 'Synapse']	Eukaryota/Metazoa
PH	4emoC00	4EMO	Q9H0F6	SHRPN_HUMAN	ASN	False	C	69	39.58	E	E	d	cathpdb	X-ray diffraction	2.0	47.95236716550457	False	False	False	False		0	True	35	35.1	35.1.1	35.1.1.1	Q9H0F6	Q9H0F6	Q9H0F6	HUMAN	['Cytoplasm', 'Cytosol', 'Cell junction', 'Synapse']	Eukaryota/Metazoa
PH	4emoC00	4EMO	Q9H0F6	SHRPN_HUMAN	ASN	False	C	105	32.18	C	-	l	cathpdb	X-ray diffraction	2.0	21.041058772505163	False	False	False	False		0	True	35	35.1	35.1.1	35.1.1.1	Q9H0F6	Q9H0F6	Q9H0F6	HUMAN	['Cytoplasm', 'Cytosol', 'Cell junction', 'Synapse']	Eukaryota/Metazoa
PH	4f7uP00	4F7U	A1ZAW5	ICLN_DROME	ASN	False	P	6019	40.33	E	E	h	cathpdb	X-ray diffraction	1.9	52.43425778831967	True	True	False	False		25	True	21	21.1	21.1.1	21.1.1.1	A1ZAW5	A1ZAW5	A1ZAW5	DROME	['Cytoplasm', 'Cytosol', 'Nucleus', 'Cytoplasm', 'Cytoskeleton']	Eukaryota/Metazoa
PH	4f7uP00	4F7U	A1ZAW5	ICLN_DROME	ASN	False	P	6020	35.49	E	E	i	cathpdb	X-ray diffraction	1.9	33.86315107670889	True	False	False	False		27	True	21	21.1	21.1.1	21.1.1.1	A1ZAW5	A1ZAW5	A1ZAW5	DROME	['Cytoplasm', 'Cytosol', 'Nucleus', 'Cytoplasm', 'Cytoskeleton']	Eukaryota/Metazoa
PH	4f7uP00	4F7U	A1ZAW5	ICLN_DROME	ASN	False	P	6040	43.48	C	S	b	cathpdb	X-ray diffraction	1.9	41.0501639098807	False	False	False	False		0	True	21	21.1	21.1.1	21.1.1.1	A1ZAW5	A1ZAW5	A1ZAW5	DROME	['Cytoplasm', 'Cytosol', 'Nucleus', 'Cytoplasm', 'Cytoskeleton']	Eukaryota/Metazoa
PH	4f7uP00	4F7U	A1ZAW5	ICLN_DROME	ASN	False	P	6068	41.84	C	S	f	cathpdb	X-ray diffraction	1.9	52.288157169213754	True	True	False	False		14	True	21	21.1	21.1.1	21.1.1.1	A1ZAW5	A1ZAW5	A1ZAW5	DROME	['Cytoplasm', 'Cytosol', 'Nucleus', 'Cytoplasm', 'Cytoskeleton']	Eukaryota/Metazoa
PH	4f7uP00	4F7U	A1ZAW5	ICLN_DROME	ASN	True	P	6084	92.02	C	T	h	cathpdb	X-ray diffraction	1.9	71.76224953750214	True	True	False	False		13	True	21	21.1	21.1.1	21.1.1.1	A1ZAW5	A1ZAW5	A1ZAW5	DROME	['Cytoplasm', 'Cytosol', 'Nucleus', 'Cytoplasm', 'Cytoskeleton']	Eukaryota/Metazoa
PH	3qbvD02	3QBV	Q15811	ITSN1_HUMAN	ASN	False	D	1429	47.08	H	H	Z	cathpdb	X-ray diffraction	2.65	22.740420283309426	False	False	False	False		0	True	89	89.1	89.1.1	89.1.1.1	Q15811	Q15811	Q15811	HUMAN	['Endomembrane system', 'Cell junction', 'Synapse', 'Synaptosome', 'Cell projection', 'Lamellipodium', 'Cell membrane', 'Membrane', 'Clathrin-coated pit', 'Recycling endosome', 'Endosome', 'Cytoplasmic vesicle']	Eukaryota/Metazoa
PH	3qbvD02	3QBV	Q15811	ITSN1_HUMAN	ASN	False	D	1452	78.06	C	S	b	cathpdb	X-ray diffraction	2.65	39.131760352367934	False	False	False	False		0	True	89	89.1	89.1.1	89.1.1.1	Q15811	Q15811	Q15811	HUMAN	['Endomembrane system', 'Cell junction', 'Synapse', 'Synaptosome', 'Cell projection', 'Lamellipodium', 'Cell membrane', 'Membrane', 'Clathrin-coated pit', 'Recycling endosome', 'Endosome', 'Cytoplasmic vesicle']	Eukaryota/Metazoa
PH	3qbvD02	3QBV	Q15811	ITSN1_HUMAN	ASN	False	D	1456	103.48	C	S	k	cathpdb	X-ray diffraction	2.65	48.90628290948089	False	False	False	False		0	True	89	89.1	89.1.1	89.1.1.1	Q15811	Q15811	Q15811	HUMAN	['Endomembrane system', 'Cell junction', 'Synapse', 'Synaptosome', 'Cell projection', 'Lamellipodium', 'Cell membrane', 'Membrane', 'Clathrin-coated pit', 'Recycling endosome', 'Endosome', 'Cytoplasmic vesicle']	Eukaryota/Metazoa
PH	3qbvD02	3QBV	Q15811	ITSN1_HUMAN	ASN	False	D	1484	67.78	C	S	k	cathpdb	X-ray diffraction	2.65	23.48088811979261	False	False	False	False		0	True	89	89.1	89.1.1	89.1.1.1	Q15811	Q15811	Q15811	HUMAN	['Endomembrane system', 'Cell junction', 'Synapse', 'Synaptosome', 'Cell projection', 'Lamellipodium', 'Cell membrane', 'Membrane', 'Clathrin-coated pit', 'Recycling endosome', 'Endosome', 'Cytoplasmic vesicle']	Eukaryota/Metazoa
PH	4k17B01	4K17	Q6EDY6	CARL1_MOUSE	ASN	True	B	43	128.01	E	E	d	cathpdb	X-ray diffraction	2.9	41.80561641269681	False	False	False	False		0	True	106	106.1	106.1.1	106.1.1.1	Q5VZK9	Q6EDY6	Q6EDY6	MOUSE	['Cytoplasm', 'Cytoplasm', 'Cytoskeleton', 'Cell membrane', 'Cell projection', 'Lamellipodium']	Eukaryota/Metazoa
PH	4k17B01	4K17	Q6EDY6	CARL1_MOUSE	ASN	False	B	92	132.69	C	-	Z	cathpdb	X-ray diffraction	2.9	66.52447036274194	False	False	False	False		0	True	106	106.1	106.1.1	106.1.1.1	Q5VZK9	Q6EDY6	Q6EDY6	MOUSE	['Cytoplasm', 'Cytoplasm', 'Cytoskeleton', 'Cell membrane', 'Cell projection', 'Lamellipodium']	Eukaryota/Metazoa
PH	3qijB03	3QIJ	P11171	EPB41_HUMAN	ASN	False	B	430	34.93	E	E	d	cathpdb	X-ray diffraction	1.8	32.05308111532848	False	False	False	False		0	True	76	76.1	76.1.1	76.1.1.1	P11171	P11171	P11171	HUMAN	['Cytoplasm', 'Cytoskeleton', 'Cytoplasm', 'Cell cortex', 'Nucleus']	Eukaryota/Metazoa
PH	4ioyX02	4IOY	P32558	SPT16_YEAST	ASN	False	X	827	42.57	C	-	Z	cathpdb	X-ray diffraction	1.95	77.78341781271307	True	True	False	False		14	True	29	29.1	29.1.1	29.1.1.1	P32558	P32558	P32558	YEAST	['Nucleus', 'Chromosome']	Eukaryota/Fungi
PH	4ioyX02	4IOY	P32558	SPT16_YEAST	ASN	True	X	839	68.58	C	S	l	cathpdb	X-ray diffraction	1.95	26.868536474632933	False	False	False	False		0	True	29	29.1	29.1.1	29.1.1.1	P32558	P32558	P32558	YEAST	['Nucleus', 'Chromosome']	Eukaryota/Fungi
PH	4ioyX02	4IOY	P32558	SPT16_YEAST	ASN	False	X	864	42.02	E	E	f	cathpdb	X-ray diffraction	1.95	29.602877883628764	True	True	False	False		24	True	29	29.1	29.1.1	29.1.1.1	P32558	P32558	P32558	YEAST	['Nucleus', 'Chromosome']	Eukaryota/Fungi
PH	4ioyX02	4IOY	P32558	SPT16_YEAST	ASN	False	X	882	77.45	E	E	d	cathpdb	X-ray diffraction	1.95	22.475024387776138	False	False	False	False		0	True	29	29.1	29.1.1	29.1.1.1	P32558	P32558	P32558	YEAST	['Nucleus', 'Chromosome']	Eukaryota/Fungi
PH	4ioyX02	4IOY	P32558	SPT16_YEAST	ASN	False	X	893	78.34	C	T	b	cathpdb	X-ray diffraction	1.95	59.51255128204741	True	True	False	False		19	True	29	29.1	29.1.1	29.1.1.1	P32558	P32558	P32558	YEAST	['Nucleus', 'Chromosome']	Eukaryota/Fungi
PH	4ioyX02	4IOY	P32558	SPT16_YEAST	ASN	False	X	900	66.35	E	E	h	cathpdb	X-ray diffraction	1.95	27.793838472508405	False	False	False	False		0	True	29	29.1	29.1.1	29.1.1.1	P32558	P32558	P32558	YEAST	['Nucleus', 'Chromosome']	Eukaryota/Fungi
PH	4ioyX02	4IOY	P32558	SPT16_YEAST	ASN	False	X	927	92.22	C	-	c	cathpdb	X-ray diffraction	1.95	36.47801482100267	False	False	False	False		0	True	29	29.1	29.1.1	29.1.1.1	P32558	P32558	P32558	YEAST	['Nucleus', 'Chromosome']	Eukaryota/Fungi
PH	4ioyX02	4IOY	P32558	SPT16_YEAST	ASN	False	X	929	122.6	C	-	k	cathpdb	X-ray diffraction	1.95	48.69858856030951	False	False	False	False		0	True	29	29.1	29.1.1	29.1.1.1	P32558	P32558	P32558	YEAST	['Nucleus', 'Chromosome']	Eukaryota/Fungi
PH	3tw1A02	3TW1	P40161	RT106_YEAST	ASN	False	A	218	62.01	C	-	d	cathpdb	X-ray diffraction	1.77	49.4272866544598	False	False	False	False		0	True	57	57.1	57.1.1	57.1.1.2	P40161	P40161	P40161	YEAST	['Nucleus', 'Chromosome']	Eukaryota/Fungi
PH	3tw1A02	3TW1	P40161	RT106_YEAST	ASN	False	A	270	30.9	E	E	d	cathpdb	X-ray diffraction	1.77	12.982095777056749	False	False	False	False		0	False	57	57.1	57.1.1	57.1.1.2	P40161	P40161	P40161	YEAST	['Nucleus', 'Chromosome']	Eukaryota/Fungi
PH	2he7A03	2HE7	Q9Y2J2	E41L3_HUMAN	ASN	False	A	330	34.44	E	E	d	cathpdb	X-ray diffraction	2.0	34.25601327639866	False	False	False	False		0	True	76	76.1	76.1.2	76.1.2.1	Q9Y2J2	Q9Y2J2	Q9Y2J2	HUMAN	['Cytoplasm', 'Cytoskeleton', 'Cell junction', 'Cell membrane', 'Cytoplasm']	Eukaryota/Metazoa
PH	2he7A03	2HE7	Q9Y2J2	E41L3_HUMAN	ASN	False	A	345	37.17	C	T	b	cathpdb	X-ray diffraction	2.0	22.232928037547552	True	False	False	False		30	True	76	76.1	76.1.2	76.1.2.1	Q9Y2J2	Q9Y2J2	Q9Y2J2	HUMAN	['Cytoplasm', 'Cytoskeleton', 'Cell junction', 'Cell membrane', 'Cytoplasm']	Eukaryota/Metazoa
PH	2he7A03	2HE7	Q9Y2J2	E41L3_HUMAN	ASN	False	A	346	35.7	E	E	c	cathpdb	X-ray diffraction	2.0	6.058902829761728	False	False	False	False		0	False	76	76.1	76.1.2	76.1.2.1	Q9Y2J2	Q9Y2J2	Q9Y2J2	HUMAN	['Cytoplasm', 'Cytoskeleton', 'Cell junction', 'Cell membrane', 'Cytoplasm']	Eukaryota/Metazoa
PH	2he7A03	2HE7	Q9Y2J2	E41L3_HUMAN	ASN	False	A	369	40.93	C	S	f	cathpdb	X-ray diffraction	2.0	22.548309778473946	True	True	False	False		22	True	76	76.1	76.1.2	76.1.2.1	Q9Y2J2	Q9Y2J2	Q9Y2J2	HUMAN	['Cytoplasm', 'Cytoskeleton', 'Cell junction', 'Cell membrane', 'Cytoplasm']	Eukaryota/Metazoa
PH	2hthB00	2HTH	Q86VN1	VPS36_HUMAN	ASN	False	B	14	63.56	C	T	l	cathpdb	X-ray diffraction	2.7	66.3080411314238	True	True	False	False		19	True	100	100.1	100.1.1	100.1.1.1	Q86VN1	Q86VN1	Q86VN1	HUMAN	['Cytoplasm', 'Endosome', 'Late endosome', 'Membrane', 'Nucleus']	Eukaryota/Metazoa
PH	2hthB00	2HTH	Q86VN1	VPS36_HUMAN	ASN	True	B	54	31.79	C	-	a	cathpdb	X-ray diffraction	2.7	36.438765861616204	True	True	False	False		17	True	100	100.1	100.1.1	100.1.1.1	Q86VN1	Q86VN1	Q86VN1	HUMAN	['Cytoplasm', 'Endosome', 'Late endosome', 'Membrane', 'Nucleus']	Eukaryota/Metazoa
PH	2hthB00	2HTH	Q86VN1	VPS36_HUMAN	ASN	True	B	92	3.22	C	-	e	cathpdb	X-ray diffraction	2.7	69.49813784821171	False	False	False	False		0	True	100	100.1	100.1.1	100.1.1.1	Q86VN1	Q86VN1	Q86VN1	HUMAN	['Cytoplasm', 'Endosome', 'Late endosome', 'Membrane', 'Nucleus']	Eukaryota/Metazoa
PH	2hthB00	2HTH	Q86VN1	VPS36_HUMAN	ASN	False	B	103	34.48	C	-	p	cathpdb	X-ray diffraction	2.7	46.95676014072904	False	False	False	False		0	True	100	100.1	100.1.1	100.1.1.1	Q86VN1	Q86VN1	Q86VN1	HUMAN	['Cytoplasm', 'Endosome', 'Late endosome', 'Membrane', 'Nucleus']	Eukaryota/Metazoa
PH	3gypA02	3GYP	P40161	RT106_YEAST	ASN	False	A	159	44.2	C	-	Z	cathpdb	X-ray diffraction	2.41	81.04906393832184	True	True	False	False		15	True	57	57.1	57.1.2	57.1.2.1	P40161	P40161	P40161	YEAST	['Nucleus', 'Chromosome']	Eukaryota/Fungi
PH	3gypA02	3GYP	P40161	RT106_YEAST	ASN	False	A	211	37.08	E	E	d	cathpdb	X-ray diffraction	2.41	5.070588397596472	False	False	False	False		0	False	57	57.1	57.1.2	57.1.2.1	P40161	P40161	P40161	YEAST	['Nucleus', 'Chromosome']	Eukaryota/Fungi
PH	4dx9Y00	4DX9	O14713	ITBP1_HUMAN	ASN	False	Y	90	107.29	H	H	m	cathpdb	X-ray diffraction	2.99	51.241302359990485	True	True	False	False		21	True	98	98.1	98.1.1	98.1.1.16	O14713	O14713	O14713	HUMAN	['Nucleus', 'Cytoplasm', 'Cytoplasm', 'Cytoskeleton', 'Cell membrane', 'Cell projection', 'Lamellipodium', 'Cell projection', 'Ruffle']	Eukaryota/Metazoa
PH	4dx9Y00	4DX9	O14713	ITBP1_HUMAN	ASN	False	Y	164	74.96	C	S	p	cathpdb	X-ray diffraction	2.99	52.76114498223261	True	True	False	False		18	True	98	98.1	98.1.1	98.1.1.16	O14713	O14713	O14713	HUMAN	['Nucleus', 'Cytoplasm', 'Cytoplasm', 'Cytoskeleton', 'Cell membrane', 'Cell projection', 'Lamellipodium', 'Cell projection', 'Ruffle']	Eukaryota/Metazoa
PH	4dx9Y00	4DX9	O14713	ITBP1_HUMAN	ASN	False	Y	175	94.67	C	S	b	cathpdb	X-ray diffraction	2.99	50.49724654101241	True	False	False	False		29	True	98	98.1	98.1.1	98.1.1.16	O14713	O14713	O14713	HUMAN	['Nucleus', 'Cytoplasm', 'Cytoplasm', 'Cytoskeleton', 'Cell membrane', 'Cell projection', 'Lamellipodium', 'Cell projection', 'Ruffle']	Eukaryota/Metazoa
PH	3ml4B02	3ML4	Q18PE0	DOK7_MOUSE	ASN	False	B	135	27.81	C	T	j	cathpdb	X-ray diffraction	2.6	51.53178939936283	True	True	False	False		21	True	103	103.1	103.1.1	103.1.1.2	Q18PE0	Q18PE0	Q18PE0	MOUSE	['Cell membrane', 'Cell junction', 'Synapse']	Eukaryota/Metazoa
PH	3ml4B02	3ML4	Q18PE0	DOK7_MOUSE	ASN	False	B	165	30.34	C	T	i	cathpdb	X-ray diffraction	2.6	58.714949830586086	True	True	False	False		21	True	103	103.1	103.1.1	103.1.1.2	Q18PE0	Q18PE0	Q18PE0	MOUSE	['Cell membrane', 'Cell junction', 'Synapse']	Eukaryota/Metazoa
PH	2rovA00	2ROV	Q62868	ROCK2_RAT	ASN	True	A	13	0.0	C	S	k	cathpdb	Solution NMR	999.0	57.97860831855094	True	True	False	False		20	True	119	119.1	119.1.1	119.1.1.1	O75116	O75116	Q62868	RAT	['Cytoplasm', 'Cell membrane', 'Nucleus', 'Cytoplasm', 'Cytoskeleton', 'Microtubule organizing center', 'Centrosome']	Eukaryota/Metazoa
PH	2rovA00	2ROV	Q62868	ROCK2_RAT	ASN	True	A	14	0.0	C	S	l	cathpdb	Solution NMR	999.0	58.309294338322815	True	True	False	False		16	True	119	119.1	119.1.1	119.1.1.1	O75116	O75116	Q62868	RAT	['Cytoplasm', 'Cell membrane', 'Nucleus', 'Cytoplasm', 'Cytoskeleton', 'Microtubule organizing center', 'Centrosome']	Eukaryota/Metazoa
PH	2rovA00	2ROV	Q62868	ROCK2_RAT	ASN	True	A	45	0.0	C	-	a	cathpdb	Solution NMR	999.0	44.09162998393672	True	False	False	False		26	True	119	119.1	119.1.1	119.1.1.1	O75116	O75116	Q62868	RAT	['Cytoplasm', 'Cell membrane', 'Nucleus', 'Cytoplasm', 'Cytoskeleton', 'Microtubule organizing center', 'Centrosome']	Eukaryota/Metazoa
PH	2rovA00	2ROV	Q62868	ROCK2_RAT	ASN	False	A	84	0.0	C	S	k	cathpdb	Solution NMR	999.0	36.12886573858535	False	False	False	False		0	True	119	119.1	119.1.1	119.1.1.1	O75116	O75116	Q62868	RAT	['Cytoplasm', 'Cell membrane', 'Nucleus', 'Cytoplasm', 'Cytoskeleton', 'Microtubule organizing center', 'Centrosome']	Eukaryota/Metazoa
PH	2rovA00	2ROV	Q62868	ROCK2_RAT	ASN	False	A	92	0.0	E	E	d	cathpdb	Solution NMR	999.0	29.351510606554488	False	False	False	False		0	True	119	119.1	119.1.1	119.1.1.1	O75116	O75116	Q62868	RAT	['Cytoplasm', 'Cell membrane', 'Nucleus', 'Cytoplasm', 'Cytoskeleton', 'Microtubule organizing center', 'Centrosome']	Eukaryota/Metazoa
PH	2rovA00	2ROV	Q62868	ROCK2_RAT	ASN	False	A	98	0.0	C	S	b	cathpdb	Solution NMR	999.0	46.705168167144635	True	False	False	False		28	True	119	119.1	119.1.1	119.1.1.1	O75116	O75116	Q62868	RAT	['Cytoplasm', 'Cell membrane', 'Nucleus', 'Cytoplasm', 'Cytoskeleton', 'Microtubule organizing center', 'Centrosome']	Eukaryota/Metazoa
PH	1p5tA00	1P5T	P97465	DOK1_MOUSE	ASN	False	A	92	34.32	H	H	m	cathpdb	X-ray diffraction	2.35	34.914629354629376	True	False	False	False		27	True	32	32.1	32.1.2	32.1.2.1	P97465	P97465	P97465	MOUSE	['Cytoplasm', 'Nucleus']	Eukaryota/Metazoa
PH	4dx9E00	4DX9	O14713	ITBP1_HUMAN	ASN	False	E	90	74.63	H	H	m	cathpdb	X-ray diffraction	2.99	42.82572157102383	True	True	False	False		19	True	98	98.1	98.1.1	98.1.1.7	O14713	O14713	O14713	HUMAN	['Nucleus', 'Cytoplasm', 'Cytoplasm', 'Cytoskeleton', 'Cell membrane', 'Cell projection', 'Lamellipodium', 'Cell projection', 'Ruffle']	Eukaryota/Metazoa
PH	4dx9E00	4DX9	O14713	ITBP1_HUMAN	ASN	False	E	175	67.09	C	S	b	cathpdb	X-ray diffraction	2.99	29.24602457527475	True	False	False	False		27	True	98	98.1	98.1.1	98.1.1.7	O14713	O14713	O14713	HUMAN	['Nucleus', 'Cytoplasm', 'Cytoplasm', 'Cytoskeleton', 'Cell membrane', 'Cell projection', 'Lamellipodium', 'Cell projection', 'Ruffle']	Eukaryota/Metazoa
PH	5jp4A00	5JP4	Q9P805	DCP1_SCHPO	ASN	False	A	5	64.52	H	H	m	cathpdb	X-ray diffraction	2.04	41.01101320753829	False	False	False	False		0	True	17	17.1	17.1.1	17.1.1.2	Q9P805	Q9P805	Q9P805	SCHPO	['Cytoplasm', 'Nucleus']	Eukaryota/Fungi
PH	5jp4A00	5JP4	Q9P805	DCP1_SCHPO	ASN	False	A	9	45.41	H	H	m	cathpdb	X-ray diffraction	2.04	32.023212237382154	False	False	False	False		0	True	17	17.1	17.1.1	17.1.1.2	Q9P805	Q9P805	Q9P805	SCHPO	['Cytoplasm', 'Nucleus']	Eukaryota/Fungi
PH	5jp4A00	5JP4	Q9P805	DCP1_SCHPO	ASN	False	A	12	44.35	H	H	m	cathpdb	X-ray diffraction	2.04	15.1203566560974	False	False	False	False		0	False	17	17.1	17.1.1	17.1.1.2	Q9P805	Q9P805	Q9P805	SCHPO	['Cytoplasm', 'Nucleus']	Eukaryota/Fungi
PH	5jp4A00	5JP4	Q9P805	DCP1_SCHPO	ASN	True	A	70	48.22	E	E	f	cathpdb	X-ray diffraction	2.04	8.811745973722122	False	False	False	False		0	False	17	17.1	17.1.1	17.1.1.2	Q9P805	Q9P805	Q9P805	SCHPO	['Cytoplasm', 'Nucleus']	Eukaryota/Fungi
PH	5jp4A00	5JP4	Q9P805	DCP1_SCHPO	ASN	True	A	72	71.78	C	S	b	cathpdb	X-ray diffraction	2.04	50.70147427060636	True	True	False	False		22	True	17	17.1	17.1.1	17.1.1.2	Q9P805	Q9P805	Q9P805	SCHPO	['Cytoplasm', 'Nucleus']	Eukaryota/Fungi
PH	5jp4A00	5JP4	Q9P805	DCP1_SCHPO	ASN	False	A	76	31.97	C	-	c	cathpdb	X-ray diffraction	2.04	12.488223159960452	False	False	False	False		0	False	17	17.1	17.1.1	17.1.1.2	Q9P805	Q9P805	Q9P805	SCHPO	['Cytoplasm', 'Nucleus']	Eukaryota/Fungi
PH	5jp4A00	5JP4	Q9P805	DCP1_SCHPO	ASN	False	A	82	34.36	C	-	b	cathpdb	X-ray diffraction	2.04	43.228098818103106	False	False	False	False		0	True	17	17.1	17.1.1	17.1.1.2	Q9P805	Q9P805	Q9P805	SCHPO	['Cytoplasm', 'Nucleus']	Eukaryota/Fungi
PH	5jp4A00	5JP4	Q9P805	DCP1_SCHPO	ASN	False	A	86	20.75	H	G	p	cathpdb	X-ray diffraction	2.04	6.614661330323365	False	False	False	False		0	False	17	17.1	17.1.1	17.1.1.2	Q9P805	Q9P805	Q9P805	SCHPO	['Cytoplasm', 'Nucleus']	Eukaryota/Fungi
PH	5jp4A00	5JP4	Q9P805	DCP1_SCHPO	ASN	False	A	100	88.97	C	T	h	cathpdb	X-ray diffraction	2.04	63.487509608618375	True	True	False	False		12	True	17	17.1	17.1.1	17.1.1.2	Q9P805	Q9P805	Q9P805	SCHPO	['Cytoplasm', 'Nucleus']	Eukaryota/Fungi
PH	5jp4A00	5JP4	Q9P805	DCP1_SCHPO	ASN	False	A	112	37.34	H	H	l	cathpdb	X-ray diffraction	2.04	56.428969931950434	True	True	False	False		20	True	17	17.1	17.1.1	17.1.1.2	Q9P805	Q9P805	Q9P805	SCHPO	['Cytoplasm', 'Nucleus']	Eukaryota/Fungi
PH	5jp4A00	5JP4	Q9P805	DCP1_SCHPO	ASN	False	A	119	21.41	H	H	m	cathpdb	X-ray diffraction	2.04	42.033174384145184	True	True	False	False		23	True	17	17.1	17.1.1	17.1.1.2	Q9P805	Q9P805	Q9P805	SCHPO	['Cytoplasm', 'Nucleus']	Eukaryota/Fungi
PH	1foeE02	1FOE	Q60610	TIAM1_MOUSE	ASN	False	E	1277	55.31	C	S	g	cathpdb	X-ray diffraction	2.8	25.594251262753602	False	False	False	False		0	True	115	115.1	115.1.1	115.1.1.2	Q13009	Q13009-2	Q60610	MOUSE	['Cell junction', 'Cell membrane']	Eukaryota/Metazoa
PH	1foeE02	1FOE	Q60610	TIAM1_MOUSE	ASN	False	E	1353	94.9	C	-	c	cathpdb	X-ray diffraction	2.8	14.551708119725653	False	False	False	False		0	False	115	115.1	115.1.1	115.1.1.2	Q13009	Q13009-2	Q60610	MOUSE	['Cell junction', 'Cell membrane']	Eukaryota/Metazoa
PH	4emoB00	4EMO	Q9H0F6	SHRPN_HUMAN	ASN	False	B	69	41.61	C	-	c	cathpdb	X-ray diffraction	2.0	38.051029593962376	False	False	False	False		0	True	35	35.1	35.1.1	35.1.1.4	Q9H0F6	Q9H0F6	Q9H0F6	HUMAN	['Cytoplasm', 'Cytosol', 'Cell junction', 'Synapse']	Eukaryota/Metazoa
PH	4emoB00	4EMO	Q9H0F6	SHRPN_HUMAN	ASN	False	B	105	20.35	C	S	f	cathpdb	X-ray diffraction	2.0	24.41346216940486	True	True	False	False		19	True	35	35.1	35.1.1	35.1.1.4	Q9H0F6	Q9H0F6	Q9H0F6	HUMAN	['Cytoplasm', 'Cytosol', 'Cell junction', 'Synapse']	Eukaryota/Metazoa
PH	4dx9g00	4DX9	O14713	ITBP1_HUMAN	ASN	False	g	90	120.28	H	H	m	cathpdb	X-ray diffraction	2.99	51.22748553920319	True	True	False	False		20	True	98	98.1	98.1.1	98.1.1.11	O14713	O14713	O14713	HUMAN	['Nucleus', 'Cytoplasm', 'Cytoplasm', 'Cytoskeleton', 'Cell membrane', 'Cell projection', 'Lamellipodium', 'Cell projection', 'Ruffle']	Eukaryota/Metazoa
PH	4dx9g00	4DX9	O14713	ITBP1_HUMAN	ASN	False	g	164	108.35	C	S	p	cathpdb	X-ray diffraction	2.99	44.24405599005481	False	False	False	False		0	True	98	98.1	98.1.1	98.1.1.11	O14713	O14713	O14713	HUMAN	['Nucleus', 'Cytoplasm', 'Cytoplasm', 'Cytoskeleton', 'Cell membrane', 'Cell projection', 'Lamellipodium', 'Cell projection', 'Ruffle']	Eukaryota/Metazoa
PH	4dx9g00	4DX9	O14713	ITBP1_HUMAN	ASN	False	g	175	101.27	C	S	b	cathpdb	X-ray diffraction	2.99	49.70680858755237	False	False	False	False		0	True	98	98.1	98.1.1	98.1.1.11	O14713	O14713	O14713	HUMAN	['Nucleus', 'Cytoplasm', 'Cytoplasm', 'Cytoskeleton', 'Cell membrane', 'Cell projection', 'Lamellipodium', 'Cell projection', 'Ruffle']	Eukaryota/Metazoa
PH	1foeG02	1FOE	Q60610	TIAM1_MOUSE	ASN	False	G	1277	69.92	C	S	g	cathpdb	X-ray diffraction	2.8	25.690253968718928	False	False	False	False		0	True	115	115.1	115.1.1	115.1.1.3	Q13009	Q13009-2	Q60610	MOUSE	['Cell junction', 'Cell membrane']	Eukaryota/Metazoa
PH	1foeG02	1FOE	Q60610	TIAM1_MOUSE	ASN	False	G	1353	100.39	C	-	c	cathpdb	X-ray diffraction	2.8	14.490419778002428	False	False	False	False		0	False	115	115.1	115.1.1	115.1.1.3	Q13009	Q13009-2	Q60610	MOUSE	['Cell junction', 'Cell membrane']	Eukaryota/Metazoa
PH	2dx5A00	2DX5	Q91XD6	VPS36_MOUSE	ASN	False	A	14	20.33	C	T	i	cathpdb	X-ray diffraction	3.35	67.04763832145858	True	True	False	False		15	True	100	100.1	100.1.2	100.1.2.1	Q86VN1	Q86VN1	Q91XD6	MOUSE	['Cytoplasm', 'Endosome', 'Late endosome', 'Membrane', 'Nucleus']	Eukaryota/Metazoa
PH	2dx5A00	2DX5	Q91XD6	VPS36_MOUSE	ASN	True	A	54	34.37	H	G	m	cathpdb	X-ray diffraction	3.35	59.570764581653236	True	True	False	False		17	True	100	100.1	100.1.2	100.1.2.1	Q86VN1	Q86VN1	Q91XD6	MOUSE	['Cytoplasm', 'Endosome', 'Late endosome', 'Membrane', 'Nucleus']	Eukaryota/Metazoa
PH	2dx5A00	2DX5	Q91XD6	VPS36_MOUSE	ASN	True	A	55	43.84	H	G	l	cathpdb	X-ray diffraction	3.35	70.80213995351635	True	True	False	False		12	True	100	100.1	100.1.2	100.1.2.1	Q86VN1	Q86VN1	Q91XD6	MOUSE	['Cytoplasm', 'Endosome', 'Late endosome', 'Membrane', 'Nucleus']	Eukaryota/Metazoa
PH	2dx5A00	2DX5	Q91XD6	VPS36_MOUSE	ASN	False	A	103	26.25	C	-	f	cathpdb	X-ray diffraction	3.35	43.96019413760413	False	False	False	False		0	True	100	100.1	100.1.2	100.1.2.1	Q86VN1	Q86VN1	Q91XD6	MOUSE	['Cytoplasm', 'Endosome', 'Late endosome', 'Membrane', 'Nucleus']	Eukaryota/Metazoa
PH	3pvlA04	3PVL	P97479	MYO7A_MOUSE	ASN	False	A	1494	44.34	E	E	f	cathpdb	X-ray diffraction	2.8	12.413182969619175	False	False	False	False		0	False	108	108.1	108.1.1	108.1.1.1	Q13402	Q13402	P97479	MOUSE	['Cytoplasm', 'Cytoplasm', 'Cell cortex', 'Cytoplasm', 'Cytoskeleton', 'Cell junction', 'Synapse']	Eukaryota/Metazoa
PH	3pvlA04	3PVL	P97479	MYO7A_MOUSE	ASN	False	A	1548	50.64	C	T	l	cathpdb	X-ray diffraction	2.8	26.364999252223114	False	False	False	False		0	True	108	108.1	108.1.1	108.1.1.1	Q13402	Q13402	P97479	MOUSE	['Cytoplasm', 'Cytoplasm', 'Cell cortex', 'Cytoplasm', 'Cytoskeleton', 'Cell junction', 'Synapse']	Eukaryota/Metazoa
PH	2yf0A01	2YF0	Q9Y217	MTMR6_HUMAN	ASN	False	A	74	88.61	C	T	o	cathpdb	X-ray diffraction	2.65	47.98968816195715	True	True	False	False		17	True	111	111.1	111.1.1	111.1.1.1	Q9Y217	Q9Y217	Q9Y217	HUMAN	['Cytoplasm', 'Endoplasmic reticulum-Golgi intermediate compartment', 'Endoplasmic reticulum', 'Cell projection', 'Ruffle membrane', 'Cytoplasm', 'Perinuclear region']	Eukaryota/Metazoa
PH	2yf0A01	2YF0	Q9Y217	MTMR6_HUMAN	ASN	False	A	93	105.44	H	H	m	cathpdb	X-ray diffraction	2.65	34.4591040192184	True	True	False	False		24	True	111	111.1	111.1.1	111.1.1.1	Q9Y217	Q9Y217	Q9Y217	HUMAN	['Cytoplasm', 'Endoplasmic reticulum-Golgi intermediate compartment', 'Endoplasmic reticulum', 'Cell projection', 'Ruffle membrane', 'Cytoplasm', 'Perinuclear region']	Eukaryota/Metazoa
PH	3ml4D02	3ML4	Q18PE0	DOK7_MOUSE	ASN	False	D	135	27.8	C	T	j	cathpdb	X-ray diffraction	2.6	54.19795819337623	False	False	False	False		0	True	103	103.1	103.1.1	103.1.1.4	Q18PE0	Q18PE0	Q18PE0	MOUSE	['Cell membrane', 'Cell junction', 'Synapse']	Eukaryota/Metazoa
PH	3ml4D02	3ML4	Q18PE0	DOK7_MOUSE	ASN	False	D	165	33.23	C	T	i	cathpdb	X-ray diffraction	2.6	58.43711744867678	True	True	False	False		19	True	103	103.1	103.1.1	103.1.1.4	Q18PE0	Q18PE0	Q18PE0	MOUSE	['Cell membrane', 'Cell junction', 'Synapse']	Eukaryota/Metazoa
PH	1foeC02	1FOE	Q60610	TIAM1_MOUSE	ASN	False	C	1277	66.67	C	S	g	cathpdb	X-ray diffraction	2.8	26.16109581710122	False	False	False	False		0	True	115	115.1	115.1.1	115.1.1.1	Q13009	Q13009-2	Q60610	MOUSE	['Cell junction', 'Cell membrane']	Eukaryota/Metazoa
PH	1foeC02	1FOE	Q60610	TIAM1_MOUSE	ASN	False	C	1353	100.26	C	-	c	cathpdb	X-ray diffraction	2.8	14.510255622369584	False	False	False	False		0	False	115	115.1	115.1.1	115.1.1.1	Q13009	Q13009-2	Q60610	MOUSE	['Cell junction', 'Cell membrane']	Eukaryota/Metazoa
PH	4emoD00	4EMO	Q9H0F6	SHRPN_HUMAN	ASN	False	D	69	42.31	C	-	c	cathpdb	X-ray diffraction	2.0	38.752973005403284	False	False	False	False		0	True	35	35.1	35.1.1	35.1.1.2	Q9H0F6	Q9H0F6	Q9H0F6	HUMAN	['Cytoplasm', 'Cytosol', 'Cell junction', 'Synapse']	Eukaryota/Metazoa
PH	4emoD00	4EMO	Q9H0F6	SHRPN_HUMAN	ASN	False	D	105	43.55	C	-	l	cathpdb	X-ray diffraction	2.0	22.695584489124577	True	True	False	False		19	True	35	35.1	35.1.1	35.1.1.2	Q9H0F6	Q9H0F6	Q9H0F6	HUMAN	['Cytoplasm', 'Cytosol', 'Cell junction', 'Synapse']	Eukaryota/Metazoa
PH	4chjA00	4CHJ	B9PJE6	B9PJE6_TOXGV	ASN	False	A	40	65.24	H	H	m	cathpdb	X-ray diffraction	2.32	40.34820793348767	True	False	False	False		29	True	70	70.1	70.1.1	70.1.1.1	B9PJE6	B9PJE6	B9PJE6	TOXGV	['unkown']	Eukaryota/Alveolata
PH	4chjA00	4CHJ	B9PJE6	B9PJE6_TOXGV	ASN	False	A	43	69.82	H	H	m	cathpdb	X-ray diffraction	2.32	50.53974167566045	True	True	False	False		23	True	70	70.1	70.1.1	70.1.1.1	B9PJE6	B9PJE6	B9PJE6	TOXGV	['unkown']	Eukaryota/Alveolata
PH	4chjA00	4CHJ	B9PJE6	B9PJE6_TOXGV	ASN	False	A	64	59.25	E	E	d	cathpdb	X-ray diffraction	2.32	27.16607402714944	False	False	False	False		0	True	70	70.1	70.1.1	70.1.1.1	B9PJE6	B9PJE6	B9PJE6	TOXGV	['unkown']	Eukaryota/Alveolata
PH	4chjA00	4CHJ	B9PJE6	B9PJE6_TOXGV	ASN	False	A	72	85.95	C	T	p	cathpdb	X-ray diffraction	2.32	20.81953317056221	False	False	False	False		0	True	70	70.1	70.1.1	70.1.1.1	B9PJE6	B9PJE6	B9PJE6	TOXGV	['unkown']	Eukaryota/Alveolata
PH	4chjA00	4CHJ	B9PJE6	B9PJE6_TOXGV	ASN	False	A	75	73.12	E	E	d	cathpdb	X-ray diffraction	2.32	14.01928472859485	False	False	False	False		0	False	70	70.1	70.1.1	70.1.1.1	B9PJE6	B9PJE6	B9PJE6	TOXGV	['unkown']	Eukaryota/Alveolata
PH	4chjA00	4CHJ	B9PJE6	B9PJE6_TOXGV	ASN	True	A	79	108.01	C	T	h	cathpdb	X-ray diffraction	2.32	57.751255429525706	True	True	False	False		16	True	70	70.1	70.1.1	70.1.1.1	B9PJE6	B9PJE6	B9PJE6	TOXGV	['unkown']	Eukaryota/Alveolata
PH	4chjA00	4CHJ	B9PJE6	B9PJE6_TOXGV	ASN	False	A	112	45.38	C	-	Z	cathpdb	X-ray diffraction	2.32	47.49802538940987	False	False	False	False		0	True	70	70.1	70.1.1	70.1.1.1	B9PJE6	B9PJE6	B9PJE6	TOXGV	['unkown']	Eukaryota/Alveolata
PH	4chjA00	4CHJ	B9PJE6	B9PJE6_TOXGV	ASN	False	A	151	72.8	H	H	n	cathpdb	X-ray diffraction	2.32	22.18253490759141	False	False	False	False		0	True	70	70.1	70.1.1	70.1.1.1	B9PJE6	B9PJE6	B9PJE6	TOXGV	['unkown']	Eukaryota/Alveolata
PH	2g35A00	2G35	P26039	TLN1_MOUSE	ASN	True	A	19	0.0	C	S	b	cathpdb	Solution NMR	999.0	70.7212667075423	True	True	False	False		12	True	67	67.1	67.1.1	67.1.1.3	Q9Y490	Q9Y490	P26039	MOUSE	['Cell projection', 'Ruffle membrane', 'Cytoplasm', 'Cytoskeleton', 'Cell surface', 'Cell junction', 'Focal adhesion']	Eukaryota/Metazoa
PH	2g35A00	2G35	P26039	TLN1_MOUSE	ASN	False	A	51	0.0	C	T	p	cathpdb	Solution NMR	999.0	32.95786362519715	False	False	False	False		0	True	67	67.1	67.1.1	67.1.1.3	Q9Y490	Q9Y490	P26039	MOUSE	['Cell projection', 'Ruffle membrane', 'Cytoplasm', 'Cytoskeleton', 'Cell surface', 'Cell junction', 'Focal adhesion']	Eukaryota/Metazoa
PH	4k17A01	4K17	Q6EDY6	CARL1_MOUSE	ASN	True	A	43	133.73	E	E	d	cathpdb	X-ray diffraction	2.9	46.53943364184656	False	False	False	False		0	True	106	106.1	106.1.3	106.1.3.1	Q5VZK9	Q6EDY6	Q6EDY6	MOUSE	['Cytoplasm', 'Cytoplasm', 'Cytoskeleton', 'Cell membrane', 'Cell projection', 'Lamellipodium']	Eukaryota/Metazoa
PH	4k17A01	4K17	Q6EDY6	CARL1_MOUSE	ASN	False	A	92	58.23	C	-	Z	cathpdb	X-ray diffraction	2.9	56.01854360148989	False	False	False	False		0	True	106	106.1	106.1.3	106.1.3.1	Q5VZK9	Q6EDY6	Q6EDY6	MOUSE	['Cytoplasm', 'Cytoplasm', 'Cytoskeleton', 'Cell membrane', 'Cell projection', 'Lamellipodium']	Eukaryota/Metazoa
PH	4dx9c00	4DX9	O14713	ITBP1_HUMAN	ASN	False	c	90	97.26	H	H	m	cathpdb	X-ray diffraction	2.99	53.92440725323131	True	True	False	False		21	True	98	98.1	98.1.1	98.1.1.3	O14713	O14713	O14713	HUMAN	['Nucleus', 'Cytoplasm', 'Cytoplasm', 'Cytoskeleton', 'Cell membrane', 'Cell projection', 'Lamellipodium', 'Cell projection', 'Ruffle']	Eukaryota/Metazoa
PH	4dx9c00	4DX9	O14713	ITBP1_HUMAN	ASN	False	c	164	115.74	C	S	p	cathpdb	X-ray diffraction	2.99	53.42209573652894	True	True	False	False		16	True	98	98.1	98.1.1	98.1.1.3	O14713	O14713	O14713	HUMAN	['Nucleus', 'Cytoplasm', 'Cytoplasm', 'Cytoskeleton', 'Cell membrane', 'Cell projection', 'Lamellipodium', 'Cell projection', 'Ruffle']	Eukaryota/Metazoa
PH	4dx9c00	4DX9	O14713	ITBP1_HUMAN	ASN	False	c	175	97.76	C	S	b	cathpdb	X-ray diffraction	2.99	43.73698673000439	False	False	False	False		0	True	98	98.1	98.1.1	98.1.1.3	O14713	O14713	O14713	HUMAN	['Nucleus', 'Cytoplasm', 'Cytoplasm', 'Cytoskeleton', 'Cell membrane', 'Cell projection', 'Lamellipodium', 'Cell projection', 'Ruffle']	Eukaryota/Metazoa
PH	2w2xC00	2W2X	P16885	PLCG2_HUMAN	ASN	True	C	48	91.75	C	-	f	cathpdb	X-ray diffraction	2.3	28.42617684441559	False	False	False	False		0	True	73	73.1	73.1.1	73.1.1.1	P16885	P16885	P16885	HUMAN	['unkown']	Eukaryota/Metazoa
PH	2w2xC00	2W2X	P16885	PLCG2_HUMAN	ASN	False	C	61	78.91	H	G	l	cathpdb	X-ray diffraction	2.3	46.482542336080016	True	False	False	False		28	True	73	73.1	73.1.1	73.1.1.1	P16885	P16885	P16885	HUMAN	['unkown']	Eukaryota/Metazoa
PH	2w2xC00	2W2X	P16885	PLCG2_HUMAN	ASN	False	C	64	60.2	E	E	c	cathpdb	X-ray diffraction	2.3	33.02639842973893	False	False	False	False		0	True	73	73.1	73.1.1	73.1.1.1	P16885	P16885	P16885	HUMAN	['unkown']	Eukaryota/Metazoa
PH	2w2xC00	2W2X	P16885	PLCG2_HUMAN	ASN	False	C	73	83.11	C	T	h	cathpdb	X-ray diffraction	2.3	30.68145070538129	False	False	False	False		0	True	73	73.1	73.1.1	73.1.1.1	P16885	P16885	P16885	HUMAN	['unkown']	Eukaryota/Metazoa
PH	1foeA02	1FOE	Q60610	TIAM1_MOUSE	ASN	False	A	1277	60.33	C	S	g	cathpdb	X-ray diffraction	2.8	25.166122444668293	False	False	False	False		0	True	115	115.1	115.1.1	115.1.1.4	Q13009	Q13009-2	Q60610	MOUSE	['Cell junction', 'Cell membrane']	Eukaryota/Metazoa
PH	1foeA02	1FOE	Q60610	TIAM1_MOUSE	ASN	False	A	1353	88.84	C	-	c	cathpdb	X-ray diffraction	2.8	14.497558692169191	False	False	False	False		0	False	115	115.1	115.1.1	115.1.1.4	Q13009	Q13009-2	Q60610	MOUSE	['Cell junction', 'Cell membrane']	Eukaryota/Metazoa
PH	4k17C01	4K17	Q6EDY6	CARL1_MOUSE	ASN	True	C	43	79.13	E	E	d	cathpdb	X-ray diffraction	2.9	44.359818191667614	False	False	False	False		0	True	106	106.1	106.1.2	106.1.2.1	Q5VZK9	Q6EDY6	Q6EDY6	MOUSE	['Cytoplasm', 'Cytoplasm', 'Cytoskeleton', 'Cell membrane', 'Cell projection', 'Lamellipodium']	Eukaryota/Metazoa
PH	4k17C01	4K17	Q6EDY6	CARL1_MOUSE	ASN	False	C	92	19.59	C	-	Z	cathpdb	X-ray diffraction	2.9	57.56318962429957	False	False	False	False		0	True	106	106.1	106.1.2	106.1.2.1	Q5VZK9	Q6EDY6	Q6EDY6	MOUSE	['Cytoplasm', 'Cytoplasm', 'Cytoskeleton', 'Cell membrane', 'Cell projection', 'Lamellipodium']	Eukaryota/Metazoa
PH	4dx9A00	4DX9	O14713	ITBP1_HUMAN	ASN	False	A	90	69.1	H	H	m	cathpdb	X-ray diffraction	2.99	44.64792568848216	True	True	False	False		20	True	98	98.1	98.1.1	98.1.1.17	O14713	O14713	O14713	HUMAN	['Nucleus', 'Cytoplasm', 'Cytoplasm', 'Cytoskeleton', 'Cell membrane', 'Cell projection', 'Lamellipodium', 'Cell projection', 'Ruffle']	Eukaryota/Metazoa
PH	4dx9A00	4DX9	O14713	ITBP1_HUMAN	ASN	False	A	175	73.91	C	S	b	cathpdb	X-ray diffraction	2.99	32.381184978214684	True	False	False	False		30	True	98	98.1	98.1.1	98.1.1.17	O14713	O14713	O14713	HUMAN	['Nucleus', 'Cytoplasm', 'Cytoplasm', 'Cytoskeleton', 'Cell membrane', 'Cell projection', 'Lamellipodium', 'Cell projection', 'Ruffle']	Eukaryota/Metazoa
PH	1x86G02	1X86	Q9NZN5	ARHGC_HUMAN	ASN	False	G	1094	52.12	C	S	k	cathpdb	X-ray diffraction	3.22	45.32045609799479	True	False	False	False		28	True	47	47.1	47.1.1	47.1.1.1	Q9NZN5	Q9NZN5	Q9NZN5	HUMAN	['Cytoplasm', 'Membrane']	Eukaryota/Metazoa
PH	2lydA00	2LYD	Q9W1H5	Q9W1H5_DROME	ASN	False	A	10	0.25	H	H	m	cathpdb	Solution NMR	999.0	26.275466404816484	False	False	False	False		0	True	94	94.2	94.2.1	94.2.1.1	Q9W1H5	Q9W1H5	Q9W1H5	DROME	['unkown']	Eukaryota/Metazoa
PH	2lydA00	2LYD	Q9W1H5	Q9W1H5_DROME	ASN	True	A	37	0.33	E	E	f	cathpdb	Solution NMR	999.0	31.89894420540015	False	False	False	False		0	True	94	94.2	94.2.1	94.2.1.1	Q9W1H5	Q9W1H5	Q9W1H5	DROME	['unkown']	Eukaryota/Metazoa
PH	2lydA00	2LYD	Q9W1H5	Q9W1H5_DROME	ASN	False	A	41	0.46	C	T	p	cathpdb	Solution NMR	999.0	58.57961262895719	True	True	False	False		15	True	94	94.2	94.2.1	94.2.1.1	Q9W1H5	Q9W1H5	Q9W1H5	DROME	['unkown']	Eukaryota/Metazoa
PH	2lydA00	2LYD	Q9W1H5	Q9W1H5_DROME	ASN	False	A	58	0.34	C	S	b	cathpdb	Solution NMR	999.0	58.10034096800904	True	True	False	False		19	True	94	94.2	94.2.1	94.2.1.1	Q9W1H5	Q9W1H5	Q9W1H5	DROME	['unkown']	Eukaryota/Metazoa
PH	2lydA00	2LYD	Q9W1H5	Q9W1H5_DROME	ASN	False	A	68	0.08	E	E	d	cathpdb	Solution NMR	999.0	31.98253950106416	False	False	False	False		0	True	94	94.2	94.2.1	94.2.1.1	Q9W1H5	Q9W1H5	Q9W1H5	DROME	['unkown']	Eukaryota/Metazoa
PH	2lydA00	2LYD	Q9W1H5	Q9W1H5_DROME	ASN	True	A	69	0.15	E	E	f	cathpdb	Solution NMR	999.0	3.0179985508931813	False	False	False	False		0	False	94	94.2	94.2.1	94.2.1.1	Q9W1H5	Q9W1H5	Q9W1H5	DROME	['unkown']	Eukaryota/Metazoa
PH	2lydA00	2LYD	Q9W1H5	Q9W1H5_DROME	ASN	True	A	72	0.26	C	T	o	cathpdb	Solution NMR	999.0	40.27289905073513	True	True	False	False		23	True	94	94.2	94.2.1	94.2.1.1	Q9W1H5	Q9W1H5	Q9W1H5	DROME	['unkown']	Eukaryota/Metazoa
PH	2lydA00	2LYD	Q9W1H5	Q9W1H5_DROME	ASN	False	A	97	0.44	E	E	e	cathpdb	Solution NMR	999.0	21.228767250959383	False	False	False	False		0	True	94	94.2	94.2.1	94.2.1.1	Q9W1H5	Q9W1H5	Q9W1H5	DROME	['unkown']	Eukaryota/Metazoa
PH	2lydA00	2LYD	Q9W1H5	Q9W1H5_DROME	ASN	False	A	109	0.14	C	S	l	cathpdb	Solution NMR	999.0	35.64187162641552	False	False	False	False		0	True	94	94.2	94.2.1	94.2.1.1	Q9W1H5	Q9W1H5	Q9W1H5	DROME	['unkown']	Eukaryota/Metazoa
PH	2lydA00	2LYD	Q9W1H5	Q9W1H5_DROME	ASN	False	A	121	0.26	H	H	m	cathpdb	Solution NMR	999.0	32.39620902611689	False	False	False	False		0	True	94	94.2	94.2.1	94.2.1.1	Q9W1H5	Q9W1H5	Q9W1H5	DROME	['unkown']	Eukaryota/Metazoa
PH	4ifsA02	4IFS	Q08945	SSRP1_HUMAN	ASN	False	A	331	50.71	C	S	b	cathpdb	X-ray diffraction	1.93	69.54959466752922	True	True	False	False		17	True	55	55.2	55.2.1	55.2.1.1	Q08945	Q08945	Q08945	HUMAN	['Nucleus', 'Nucleus', 'Nucleolus', 'Chromosome']	Eukaryota/Metazoa
PH	4ifsA02	4IFS	Q08945	SSRP1_HUMAN	ASN	False	A	378	43.94	E	E	d	cathpdb	X-ray diffraction	1.93	20.36039176763609	False	False	False	False		0	True	55	55.2	55.2.1	55.2.1.1	Q08945	Q08945	Q08945	HUMAN	['Nucleus', 'Nucleus', 'Nucleolus', 'Chromosome']	Eukaryota/Metazoa
PH	4ifsA02	4IFS	Q08945	SSRP1_HUMAN	ASN	False	A	419	50.76	H	H	m	cathpdb	X-ray diffraction	1.93	27.59398871349406	True	True	False	False		23	True	55	55.2	55.2.1	55.2.1.1	Q08945	Q08945	Q08945	HUMAN	['Nucleus', 'Nucleus', 'Nucleolus', 'Chromosome']	Eukaryota/Metazoa
PH	4ifsA02	4IFS	Q08945	SSRP1_HUMAN	ASN	False	A	424	62.91	C	-	c	cathpdb	X-ray diffraction	1.93	54.67145970946285	True	True	False	False		24	True	55	55.2	55.2.1	55.2.1.1	Q08945	Q08945	Q08945	HUMAN	['Nucleus', 'Nucleus', 'Nucleolus', 'Chromosome']	Eukaryota/Metazoa
PH	4ifsA02	4IFS	Q08945	SSRP1_HUMAN	ASN	False	A	427	66.92	C	-	Z	cathpdb	X-ray diffraction	1.93	88.87042083333164	True	True	False	False		13	True	55	55.2	55.2.1	55.2.1.1	Q08945	Q08945	Q08945	HUMAN	['Nucleus', 'Nucleus', 'Nucleolus', 'Chromosome']	Eukaryota/Metazoa
PH	5efxA00	5EFX	Q92974	ARHG2_HUMAN	ASN	False	A	447	53.44	H	H	m	cathpdb	X-ray diffraction	2.45	55.42834038142803	True	True	False	False		23	True	107	107.1	107.1.1	107.1.1.1	Q92974	Q92974	Q92974	HUMAN	['Cytoplasm', 'Cytoskeleton', 'Cytoplasm', 'Cell junction', 'Tight junction', 'Golgi apparatus', 'Cytoplasm', 'Cytoskeleton', 'Spindle', 'Cell projection', 'Ruffle membrane', 'Cytoplasmic vesicle']	Eukaryota/Metazoa
PH	4kvgD02	4KVG	Q8R5A3	AB1IP_MOUSE	ASN	False	D	275	20.14	H	G	m	cathpdb	X-ray diffraction	1.65	30.53848339067322	False	False	False	False		0	True	83	83.1	83.1.1	83.1.1.1	Q8R5A3	Q8R5A3	Q8R5A3	MOUSE	['Cell membrane', 'Cell projection', 'Lamellipodium', 'Cell junction', 'Focal adhesion', 'Cytoplasm', 'Cytoskeleton']	Eukaryota/Metazoa
PH	3hk0A02	3HK0	Q13322	GRB10_HUMAN	ASN	False	A	202	51.56	H	G	m	cathpdb	X-ray diffraction	2.6	45.79553024524098	True	True	False	False		18	True	105	105.1	105.1.1	105.1.1.1	Q13322	Q13322	Q13322	HUMAN	['Cytoplasm']	Eukaryota/Metazoa
PH	4gzuB02	4GZU	Q91VS8	FARP2_MOUSE	ASN	False	B	735	97.5	C	-	Z	cathpdb	X-ray diffraction	3.2	41.871735655548214	False	False	False	False		0	True	116	116.1	116.1.1	116.1.1.1	Q91VS8	Q91VS8	Q91VS8	MOUSE	['unkown']	Eukaryota/Metazoa
PH	1dbhA02	1DBH	Q07889	SOS1_HUMAN	ASN	False	A	423	71.17	C	-	Z	cathpdb	X-ray diffraction	2.3	77.43805246228321	True	True	False	False		16	True	72	72.1	72.1.1	72.1.1.1	Q07889	Q07889	Q07889	HUMAN	['unkown']	Eukaryota/Metazoa
PH	1xd4A02	1XD4	Q07889	SOS1_HUMAN	ASN	False	A	423	207.43	H	H	m	cathpdb	X-ray diffraction	3.64	42.63917107400877	False	False	False	False		0	True	72	72.1	72.1.1	72.1.1.2	Q07889	Q07889	Q07889	HUMAN	['unkown']	Eukaryota/Metazoa
PH	1pmsA00	1PMS	Q62245	SOS1_MOUSE	ASN	False	A	440	0.0	H	H	m	cathpdb	Solution NMR	999.0	49.1304986890107	False	False	False	False		0	True	109	109.1	109.1.1	109.1.1.2	Q62245	Q62245	Q62245	MOUSE	['unkown']	Eukaryota/Metazoa
PH	3ksyA03	3KSY	Q07889	SOS1_HUMAN	ASN	False	A	423	257.32	H	H	m	cathpdb	X-ray diffraction	3.18	50.60961671201194	False	False	False	False		0	True	109	109.1	109.1.1	109.1.1.1	Q07889	Q07889	Q07889	HUMAN	['unkown']	Eukaryota/Metazoa
PH	4kvgD02	4KVG	Q8R5A3	AB1IP_MOUSE	ASN	False	D	294	37.68	C	-	Z	cathpdb	X-ray diffraction	1.65	45.97959870543829	True	True	False	False		14	True	83	83.1	83.1.1	83.1.1.1	Q8R5A3	Q8R5A3	Q8R5A3	MOUSE	['Cell membrane', 'Cell projection', 'Lamellipodium', 'Cell junction', 'Focal adhesion', 'Cytoplasm', 'Cytoskeleton']	Eukaryota/Metazoa
PH	3bjiB02	3BJI	P15498	VAV_HUMAN	ASN	False	B	385	44.37	H	H	m	cathpdb	X-ray diffraction	2.6	55.0909004086819	True	True	False	False		14	True	28	28.1	28.1.1	28.1.1.2	P15498	P15498	P15498	HUMAN	['unkown']	Eukaryota/Metazoa
PH	2vrwB02	2VRW	P27870	VAV_MOUSE	ASN	False	B	385	27.5	H	H	m	cathpdb	X-ray diffraction	1.85	64.22371722796959	True	True	False	False		15	True	28	28.1	28.1.1	28.1.1.1	P15498	P27870	P27870	MOUSE	['unkown']	Eukaryota/Metazoa
PH	4gn1D02	4GN1	Q70E73	RAPH1_HUMAN	ASN	False	D	380	52.21	H	H	m	cathpdb	X-ray diffraction	2.4	37.38938516569911	True	True	False	False		24	True	83	83.1	83.1.2	83.1.2.1	Q70E73	Q70E73	Q70E73	HUMAN	['Cell membrane', 'Cell projection', 'Lamellipodium', 'Cell projection', 'Filopodium', 'Cytoplasm', 'Cytoskeleton']	Eukaryota/Metazoa
PH	4kvgD02	4KVG	Q8R5A3	AB1IP_MOUSE	ASN	False	D	297	31.74	H	H	m	cathpdb	X-ray diffraction	1.65	32.973168276619134	False	False	False	False		0	True	83	83.1	83.1.1	83.1.1.1	Q8R5A3	Q8R5A3	Q8R5A3	MOUSE	['Cell membrane', 'Cell projection', 'Lamellipodium', 'Cell junction', 'Focal adhesion', 'Cytoplasm', 'Cytoskeleton']	Eukaryota/Metazoa
PH	3t06A02	3T06	O15085	ARHGB_HUMAN	ASN	True	A	950	120.44	C	-	l	cathpdb	X-ray diffraction	2.84	11.292467070948941	False	False	False	False		0	False	47	47.2	47.2.1	47.2.1.2	O15085	O15085	O15085	HUMAN	['Cytoplasm', 'Membrane']	Eukaryota/Metazoa
PH	1dbhA02	1DBH	Q07889	SOS1_HUMAN	ASN	False	A	428	40.17	H	G	c	cathpdb	X-ray diffraction	2.3	19.37136079964593	False	False	False	False		0	False	72	72.1	72.1.1	72.1.1.1	Q07889	Q07889	Q07889	HUMAN	['unkown']	Eukaryota/Metazoa
PH	3kz1B02	3KZ1	O15085	ARHGB_HUMAN	ASN	True	B	950	95.84	C	S	l	cathpdb	X-ray diffraction	2.7	8.487322016753309	False	False	False	False		0	False	47	47.2	47.2.1	47.2.1.1	O15085	O15085	O15085	HUMAN	['Cytoplasm', 'Membrane']	Eukaryota/Metazoa
PH	1xd4A02	1XD4	Q07889	SOS1_HUMAN	ASN	False	A	428	117.23	C	T	c	cathpdb	X-ray diffraction	3.64	19.35374193305769	False	False	False	False		0	False	72	72.1	72.1.1	72.1.1.2	Q07889	Q07889	Q07889	HUMAN	['unkown']	Eukaryota/Metazoa
PH	1pmsA00	1PMS	Q62245	SOS1_MOUSE	ASN	False	A	445	0.0	C	S	n	cathpdb	Solution NMR	999.0	41.089520279617105	True	True	False	False		23	True	109	109.1	109.1.1	109.1.1.2	Q62245	Q62245	Q62245	MOUSE	['unkown']	Eukaryota/Metazoa
PH	3ksyA03	3KSY	Q07889	SOS1_HUMAN	ASN	False	A	428	255.35	C	T	p	cathpdb	X-ray diffraction	3.18	20.29099881689105	False	False	False	False		0	True	109	109.1	109.1.1	109.1.1.1	Q07889	Q07889	Q07889	HUMAN	['unkown']	Eukaryota/Metazoa
PH	1ki1D02	1KI1	Q15811	ITSN1_HUMAN	ASN	False	D	1452	45.27	C	S	a	cathpdb	X-ray diffraction	2.3	26.62680274806076	False	False	False	False		0	True	89	89.1	89.1.1	89.1.1.2	Q15811	Q15811	Q15811	HUMAN	['Endomembrane system', 'Cell junction', 'Synapse', 'Synaptosome', 'Cell projection', 'Lamellipodium', 'Cell membrane', 'Membrane', 'Clathrin-coated pit', 'Recycling endosome', 'Endosome', 'Cytoplasmic vesicle']	Eukaryota/Metazoa
PH	3bjiB02	3BJI	P15498	VAV_HUMAN	ASN	True	B	392	59.68	C	S	b	cathpdb	X-ray diffraction	2.6	26.8844142374699	False	False	False	False		0	True	28	28.1	28.1.1	28.1.1.2	P15498	P15498	P15498	HUMAN	['unkown']	Eukaryota/Metazoa
PH	2vrwB02	2VRW	P27870	VAV_MOUSE	ASN	True	B	392	35.98	C	S	i	cathpdb	X-ray diffraction	1.85	54.103867943030615	True	True	False	False		21	True	28	28.1	28.1.1	28.1.1.1	P15498	P27870	P27870	MOUSE	['unkown']	Eukaryota/Metazoa
PH	1v5mA00	1V5M	Q9JID9	SH2B2_MOUSE	ASN	False	A	8	0.0	C	-	c	cathpdb	Solution NMR	999.0	73.40534992095957	True	True	False	False		8	True	142	142.1	142.1.1	142.1.1.1	Q9JID9	Q9JID9	Q9JID9	MOUSE	['Cytoplasm', 'Cell membrane']	Eukaryota/Metazoa
PH	4kaxB00	4KAX	O43739	CYH3_HUMAN	ASN	True	B	256	31.88	C	-	Z	cathpdb	X-ray diffraction	1.85	53.196571127019766	True	True	False	False		12	True	8	8.1	8.1.3	8.1.3.4	O43739	O43739	O43739	HUMAN	['Cytoplasm', 'Cytosol', 'Cell membrane', 'Cell junction', 'Adherens junction', 'Cell junction', 'Tight junction']	Eukaryota/Metazoa
PH	5d3wB00	5D3W	Q8TCU6	PREX1_HUMAN	ASN	False	B	264	31.46	C	-	f	cathpdb	X-ray diffraction	1.85	38.47278647203533	True	True	False	False		24	True	63	63.1	63.1.1	63.1.1.1	Q8TCU6	Q8TCU6	Q8TCU6	HUMAN	['Cytoplasm', 'Cytosol', 'Cell membrane']	Eukaryota/Metazoa
PH	5fi0G02	5FI0	Q8TCU6	PREX1_HUMAN	ASN	False	G	264	130.88	C	-	Z	cathpdb	X-ray diffraction	3.28	52.52160211268876	True	True	False	False		13	True	63	63.1	63.1.1	63.1.1.2	Q8TCU6	Q8TCU6	Q8TCU6	HUMAN	['Cytoplasm', 'Cytosol', 'Cell membrane']	Eukaryota/Metazoa
PH	3odxB02	3ODX	Q92888	ARHG1_HUMAN	ASN	False	B	640	198.76	C	T	p	cathpdb	X-ray diffraction	3.2	48.89729152761131	True	True	False	False		20	True	47	47.3	47.3.1	47.3.1.1	Q92888	Q92888	Q92888	HUMAN	['Cytoplasm', 'Membrane']	Eukaryota/Metazoa
PH	4gzuB02	4GZU	Q91VS8	FARP2_MOUSE	ASN	False	B	751	79.59	C	S	k	cathpdb	X-ray diffraction	3.2	25.574319775889474	False	False	False	False		0	True	116	116.1	116.1.1	116.1.1.1	Q91VS8	Q91VS8	Q91VS8	MOUSE	['unkown']	Eukaryota/Metazoa
PH	3hk0A02	3HK0	Q13322	GRB10_HUMAN	ASN	False	A	225	48.5	H	H	m	cathpdb	X-ray diffraction	2.6	17.0377215327835	False	False	False	False		0	False	105	105.1	105.1.1	105.1.1.1	Q13322	Q13322	Q13322	HUMAN	['Cytoplasm']	Eukaryota/Metazoa
PH	1ki1D02	1KI1	Q15811	ITSN1_HUMAN	ASN	False	D	1456	56.83	C	S	k	cathpdb	X-ray diffraction	2.3	65.23221829765403	False	False	False	False		0	True	89	89.1	89.1.1	89.1.1.2	Q15811	Q15811	Q15811	HUMAN	['Endomembrane system', 'Cell junction', 'Synapse', 'Synaptosome', 'Cell projection', 'Lamellipodium', 'Cell membrane', 'Membrane', 'Clathrin-coated pit', 'Recycling endosome', 'Endosome', 'Cytoplasmic vesicle']	Eukaryota/Metazoa
PH	1rj2J02	1RJ2	Q64096	MCF2L_MOUSE	ASN	False	J	824	132.78	C	-	f	cathpdb	X-ray diffraction	3.0	51.15292391523906	True	True	False	False		13	True	88	88.1	88.1.1	88.1.1.3	O15068	Q64096	Q64096	MOUSE	['Cytoplasm', 'Cell membrane']	Eukaryota/Metazoa
PH	1kz7C02	1KZ7	Q64096	MCF2L_MOUSE	ASN	False	C	1824	56.38	C	-	f	cathpdb	X-ray diffraction	2.4	52.33234102552189	True	True	False	False		13	True	88	88.1	88.1.1	88.1.1.1	O15068	Q64096	Q64096	MOUSE	['Cytoplasm', 'Cell membrane']	Eukaryota/Metazoa
PH	1kz7A02	1KZ7	Q64096	MCF2L_MOUSE	ASN	False	A	824	60.01	C	-	f	cathpdb	X-ray diffraction	2.4	51.75409966778537	True	True	False	False		14	True	88	88.1	88.1.1	88.1.1.2	O15068	Q64096	Q64096	MOUSE	['Cytoplasm', 'Cell membrane']	Eukaryota/Metazoa
PH	1kzgC02	1KZG	Q64096	MCF2L_MOUSE	ASN	False	C	1824	79.91	C	-	f	cathpdb	X-ray diffraction	2.6	51.87517283454547	True	True	False	False		13	True	88	88.1	88.1.1	88.1.1.4	O15068	Q64096	Q64096	MOUSE	['Cytoplasm', 'Cell membrane']	Eukaryota/Metazoa
PH	5c6rA00	5C6R	Q9QWY8	ASAP1_MOUSE	ASN	False	A	335	27.41	C	-	f	cathpdb	X-ray diffraction	1.8	21.203852311404255	False	False	False	False		0	True	26	26.1	26.1.1	26.1.1.1	Q9QWY8	Q9QWY8	Q9QWY8	MOUSE	['Cytoplasm', 'Membrane']	Eukaryota/Metazoa
PH	2fjlA00	2FJL	P10686	PLCG1_RAT	ASN	True	A	108	0.0	C	S	h	cathpdb	Solution NMR	999.0	57.6166843835716	False	False	False	False		0	True	147	147.1	147.1.1	147.1.1.1	P19174	P10686	P10686	RAT	['Cell projection', 'Lamellipodium', 'Cell projection', 'Ruffle']	Eukaryota/Metazoa
PH	2yryA00	2YRY	Q9Y2H5	PKHA6_HUMAN	ASN	False	A	17	0.0	C	-	f	cathpdb	Solution NMR	999.0	39.496953982628455	False	False	False	False		0	True	118	118.1	118.1.2	118.1.2.1	Q9Y2H5	Q9Y2H5	Q9Y2H5	HUMAN	['unkown']	Eukaryota/Metazoa
PH	3hk0A02	3HK0	Q13322	GRB10_HUMAN	ASN	False	A	228	48.03	C	-	m	cathpdb	X-ray diffraction	2.6	35.065638437731906	False	False	False	False		0	True	105	105.1	105.1.1	105.1.1.1	Q13322	Q13322	Q13322	HUMAN	['Cytoplasm']	Eukaryota/Metazoa
PH	2fjlA00	2FJL	P10686	PLCG1_RAT	ASN	False	A	109	0.0	C	S	i	cathpdb	Solution NMR	999.0	77.82616087669001	True	True	False	False		13	True	147	147.1	147.1.1	147.1.1.1	P19174	P10686	P10686	RAT	['Cell projection', 'Lamellipodium', 'Cell projection', 'Ruffle']	Eukaryota/Metazoa
PH	1p6sA00	1P6S	P31751	AKT2_HUMAN	ASN	False	A	2	0.0	C	-	Z	cathpdb	Solution NMR	999.0	72.08132554258705	True	True	False	False		8	True	81	81.1	81.1.2	81.1.2.1	P31751	P31751	P31751	HUMAN	['Cytoplasm', 'Nucleus', 'Cell membrane', 'Early endosome']	Eukaryota/Metazoa
PH	2vrwB02	2VRW	P27870	VAV_MOUSE	ASN	False	B	399	26.59	H	G	n	cathpdb	X-ray diffraction	1.85	41.86420859943205	False	False	False	False		0	True	28	28.1	28.1.1	28.1.1.1	P15498	P27870	P27870	MOUSE	['unkown']	Eukaryota/Metazoa
PH	1uprA00	1UPR	Q9H4M7	PKHA4_HUMAN	ASN	False	A	1052	43.76	C	T	a	cathpdb	X-ray diffraction	2.27	74.23645126795542	True	True	False	False		10	True	9	9.1	9.1.1	9.1.1.1	Q9H4M7	Q9H4M7	Q9H4M7	HUMAN	['Cytoplasm', 'Membrane']	Eukaryota/Metazoa
PH	2d9yA00	2D9Y	Q9Y2H5	PKHA6_HUMAN	ASN	False	A	8	0.0	C	S	d	cathpdb	Solution NMR	999.0	70.65115567404125	True	True	False	False		9	True	118	118.1	118.1.1	118.1.1.1	Q9Y2H5	Q9Y2H5	Q9Y2H5	HUMAN	['unkown']	Eukaryota/Metazoa
PH	2yryA00	2YRY	Q9Y2H5	PKHA6_HUMAN	ASN	False	A	19	0.0	C	T	b	cathpdb	Solution NMR	999.0	73.9468122941253	True	True	False	False		10	True	118	118.1	118.1.2	118.1.2.1	Q9Y2H5	Q9Y2H5	Q9Y2H5	HUMAN	['unkown']	Eukaryota/Metazoa
PH	2lulA00	2LUL	P42680	TEC_HUMAN	ASN	False	A	12	43.42	C	-	d	cathpdb	Solution NMR	999.0	26.868443980851115	False	False	False	False		0	True	84	84.2	84.2.1	84.2.1.1	P42680	P42680	P42680	HUMAN	['Cytoplasm', 'Cell membrane', 'Cytoplasm', 'Cytoskeleton']	Eukaryota/Metazoa
PH	2y7bA00	2Y7B	Q9NQW6	ANLN_HUMAN	ASN	False	A	981	55.22	C	-	Z	cathpdb	X-ray diffraction	1.9	76.68421787410915	False	False	False	False		0	True	64	64.1	64.1.1	64.1.1.1	Q9NQW6	Q9NQW6	Q9NQW6	HUMAN	['Nucleus', 'Cytoplasm', 'Cytoskeleton', 'Cytoplasm', 'Cell cortex', 'Cell projection', 'Bleb']	Eukaryota/Metazoa
PH	1dbhA02	1DBH	Q07889	SOS1_HUMAN	ASN	False	A	442	58.34	C	-	b	cathpdb	X-ray diffraction	2.3	73.87973864017185	True	True	False	False		18	True	72	72.1	72.1.1	72.1.1.1	Q07889	Q07889	Q07889	HUMAN	['unkown']	Eukaryota/Metazoa
PH	1xd4A02	1XD4	Q07889	SOS1_HUMAN	ASN	False	A	442	192.57	C	-	b	cathpdb	X-ray diffraction	3.64	68.54208479984665	False	False	False	False		0	True	72	72.1	72.1.1	72.1.1.2	Q07889	Q07889	Q07889	HUMAN	['unkown']	Eukaryota/Metazoa
PH	1pmsA00	1PMS	Q62245	SOS1_MOUSE	ASN	False	A	459	0.0	C	-	o	cathpdb	Solution NMR	999.0	0.9541162916192468	False	False	False	False		0	False	109	109.1	109.1.1	109.1.1.2	Q62245	Q62245	Q62245	MOUSE	['unkown']	Eukaryota/Metazoa
PH	3ksyA03	3KSY	Q07889	SOS1_HUMAN	ASN	False	A	442	233.12	C	S	b	cathpdb	X-ray diffraction	3.18	52.95934225806547	True	True	False	False		24	True	109	109.1	109.1.1	109.1.1.1	Q07889	Q07889	Q07889	HUMAN	['unkown']	Eukaryota/Metazoa
PH	1fgzA00	1FGZ	O08967	CYH3_MOUSE	ASN	False	A	264	34.67	C	S	i	cathpdb	X-ray diffraction	2.05	73.10251092226814	True	True	False	False		16	True	8	8.1	8.1.1	8.1.1.3	O08967	O08967	O08967	MOUSE	['Cytoplasm', 'Cytosol', 'Cell membrane', 'Cell junction', 'Adherens junction', 'Cell junction', 'Tight junction']	Eukaryota/Metazoa
PH	4kaxB00	4KAX	O43739	CYH3_HUMAN	ASN	False	B	264	26.24	C	S	i	cathpdb	X-ray diffraction	1.85	60.68210608334355	True	True	False	False		15	True	8	8.1	8.1.3	8.1.3.4	O43739	O43739	O43739	HUMAN	['Cytoplasm', 'Cytosol', 'Cell membrane', 'Cell junction', 'Adherens junction', 'Cell junction', 'Tight junction']	Eukaryota/Metazoa
PH	2lulA00	2LUL	P42680	TEC_HUMAN	ASN	False	A	14	4.34	C	S	d	cathpdb	Solution NMR	999.0	70.53256570207411	True	True	False	False		16	True	84	84.2	84.2.1	84.2.1.1	P42680	P42680	P42680	HUMAN	['Cytoplasm', 'Cell membrane', 'Cytoplasm', 'Cytoskeleton']	Eukaryota/Metazoa
PH	2r09A03	2R09	O08967	CYH3_MOUSE	ASN	False	A	264	22.26	C	-	Z	cathpdb	X-ray diffraction	1.9	79.71922307704666	True	True	False	False		10	True	8	8.1	8.1.3	8.1.3.3	O08967	O08967	O08967	MOUSE	['Cytoplasm', 'Cytosol', 'Cell membrane', 'Cell junction', 'Adherens junction', 'Cell junction', 'Tight junction']	Eukaryota/Metazoa
PH	1fhxA00	1FHX	O08967	CYH3_MOUSE	ASN	False	A	264	72.93	C	-	Z	cathpdb	X-ray diffraction	2.5	85.56827079652413	True	True	False	False		10	True	8	8.1	8.1.3	8.1.3.5	O08967	O08967	O08967	MOUSE	['Cytoplasm', 'Cytosol', 'Cell membrane', 'Cell junction', 'Adherens junction', 'Cell junction', 'Tight junction']	Eukaryota/Metazoa
PH	1fgyA00	1FGY	O08967	CYH3_MOUSE	ASN	False	A	264	27.81	C	S	i	cathpdb	X-ray diffraction	1.5	61.42848853000689	True	True	False	False		16	True	8	8.1	8.1.1	8.1.1.1	O08967	O08967	O08967	MOUSE	['Cytoplasm', 'Cytosol', 'Cell membrane', 'Cell junction', 'Adherens junction', 'Cell junction', 'Tight junction']	Eukaryota/Metazoa
PH	1u2bA00	1U2B	O08967	CYH3_MOUSE	ASN	False	A	264	28.73	C	S	i	cathpdb	X-ray diffraction	1.8	71.61297084350264	True	True	False	False		16	True	8	8.1	8.1.1	8.1.1.2	O08967	O08967	O08967	MOUSE	['Cytoplasm', 'Cytosol', 'Cell membrane', 'Cell junction', 'Adherens junction', 'Cell junction', 'Tight junction']	Eukaryota/Metazoa
PH	3fm8C03	3FM8	O75689	ADAP1_HUMAN	ASN	False	C	252	41.68	C	-	d	cathpdb	X-ray diffraction	2.3	75.72383921178391	True	True	False	False		13	True	37	37.1	37.1.1	37.1.1.1	O75689	O75689	O75689	HUMAN	['Nucleus', 'Cytoplasm']	Eukaryota/Metazoa
PH	1ntyA02	1NTY	O75962	TRIO_HUMAN	ASN	False	A	1420	44.37	C	-	f	cathpdb	X-ray diffraction	1.7	41.46245538215639	True	True	False	False		16	True	19	19.1	19.1.1	19.1.1.1	O75962	O75962	O75962	HUMAN	['Cytoplasm', 'Cell projection']	Eukaryota/Metazoa
PH	1fhxB00	1FHX	O08967	CYH3_MOUSE	ASN	False	B	264	61.75	C	-	Z	cathpdb	X-ray diffraction	2.5	48.64799039343574	False	False	False	False		0	True	8	8.1	8.1.3	8.1.3.6	O08967	O08967	O08967	MOUSE	['Cytoplasm', 'Cytosol', 'Cell membrane', 'Cell junction', 'Adherens junction', 'Cell junction', 'Tight junction']	Eukaryota/Metazoa
PH	2r09B03	2R09	O08967	CYH3_MOUSE	ASN	False	B	264	38.39	C	-	Z	cathpdb	X-ray diffraction	1.9	75.22336034512665	True	True	False	False		17	True	8	8.1	8.1.3	8.1.3.2	O08967	O08967	O08967	MOUSE	['Cytoplasm', 'Cytosol', 'Cell membrane', 'Cell junction', 'Adherens junction', 'Cell junction', 'Tight junction']	Eukaryota/Metazoa
PH	4gzuB03	4GZU	Q91VS8	FARP2_MOUSE	ASN	False	B	931	87.44	C	T	g	cathpdb	X-ray diffraction	3.2	16.32728099042004	False	False	False	False		0	False	114	114.1	114.1.1	114.1.1.1	Q91VS8	Q91VS8	Q91VS8	MOUSE	['unkown']	Eukaryota/Metazoa
PH	2d9xA01	2D9X	Q9BXB4	OSB11_HUMAN	ASN	False	A	9	0.0	C	-	d	cathpdb	Solution NMR	999.0	37.3627705474741	False	False	False	False		0	True	39	39.2	39.2.1	39.2.1.1	Q9BXB4	Q9BXB4	Q9BXB4	HUMAN	['Late endosome membrane', 'Golgi apparatus', 'trans-Golgi network membrane']	Eukaryota/Metazoa
PH	1zc4D00	1ZC4	O54924	EXOC8_RAT	ASN	False	D	177	35.88	E	E	c	cathpdb	X-ray diffraction	2.5	33.41271487570911	False	False	False	False		0	True	44	44.1	44.1.1	44.1.1.1	Q8IYI6	Q8IYI6	O54924	RAT	['Cytoplasm', 'Cytoplasm', 'Perinuclear region', 'Cell projection', 'Growth cone', 'Cell projection']	Eukaryota/Metazoa
PH	4k2pC01	4K2P	Q13009	TIAM1_HUMAN	ASN	False	C	444	37.14	E	E	f	cathpdb	X-ray diffraction	1.98	28.141059297142274	False	False	False	False		0	True	31	31.1	31.1.1	31.1.1.1	Q13009	Q13009	Q13009	HUMAN	['Cell junction', 'Cell membrane']	Eukaryota/Metazoa
PH	4k2oA01	4K2O	Q13009	TIAM1_HUMAN	ASN	False	A	444	41.75	E	E	f	cathpdb	X-ray diffraction	2.15	38.61006947815209	False	False	False	False		0	True	31	31.1	31.1.1	31.1.1.2	Q13009	Q13009	Q13009	HUMAN	['Cell junction', 'Cell membrane']	Eukaryota/Metazoa
PH	1v61A00	1V61	Q8K4I3	ARHG6_MOUSE	ASN	False	A	27	0.0	C	-	a	cathpdb	Solution NMR	999.0	58.89278479820474	False	False	False	False		0	True	138	138.1	138.1.1	138.1.1.1	Q15052	Q8K4I3	Q8K4I3	MOUSE	['Cell projection', 'Lamellipodium']	Eukaryota/Metazoa
PH	1mphA00	1MPH	Q62261	SPTB2_MOUSE	ASN	False	A	6	0.28	E	E	d	cathpdb	Solution NMR	999.0	18.007781234489517	False	False	False	False		0	False	50	50.1	50.1.1	50.1.1.1	Q01082	Q62261	Q62261	MOUSE	['Cytoplasm', 'Cytoskeleton', 'Endomembrane system', 'Cytoplasm', 'Myofibril', 'Sarcomere', 'M line']	Eukaryota/Metazoa
PH	2cofA00	2COF	Q8N4X5	AF1L2_HUMAN	ASN	False	A	15	0.0	E	E	d	cathpdb	Solution NMR	999.0	25.5476606274463	False	False	False	False		0	True	134	134.1	134.1.1	134.1.1.1	Q8N4X5	Q8N4X5	Q8N4X5	HUMAN	['Cytoplasm']	Eukaryota/Metazoa
PH	2p0hA00	2P0H	Q9BRR9	RHG09_HUMAN	ASN	False	A	330	15.4	E	E	d	cathpdb	X-ray diffraction	1.9	18.9134432178329	False	False	False	False		0	False	4	4.2	4.2.1	4.2.1.1	Q9BRR9	Q9BRR9	Q9BRR9	HUMAN	['unkown']	Eukaryota/Metazoa
PH	3tfmA02	3TFM	D3ZJP6	MYO10_RAT	ASN	False	A	54	35.63	E	E	d	cathpdb	X-ray diffraction	2.53	1.6530060701448592	False	False	False	False		0	False	82	82.1	82.1.1	82.1.1.1	F8VQB6	F8VQB6	D3ZJP6	RAT	['Cytoplasm', 'Cytosol', 'Cell projection', 'Lamellipodium', 'Cell projection', 'Ruffle', 'Cytoplasm', 'Cytoskeleton', 'Cell projection', 'Filopodium tip', 'Cytoplasm', 'Cell cortex', 'Cell projection', 'Filopodium membrane', 'Cell membrane']	Eukaryota/Metazoa
PH	2dynA00	2DYN	Q05193	DYN1_HUMAN	ASN	False	A	21	38.24	C	T	k	cathpdb	X-ray diffraction	2.3	16.606909008616704	False	False	False	False		0	False	51	51.1	51.1.1	51.1.1.2	P21575	P21575	Q05193	HUMAN	['Cytoplasm', 'Cytoplasm', 'Cytoskeleton']	Eukaryota/Metazoa
PH	2ys1A00	2YS1	P50570	DYN2_HUMAN	ASN	False	A	17	0.0	C	S	b	cathpdb	Solution NMR	999.0	36.76096930125476	False	False	False	False		0	True	128	128.1	128.1.1	128.1.1.1	P50570	P50570	P50570	HUMAN	['Cytoplasm', 'Cytoplasm', 'Cytoskeleton', 'Cell junction', 'Membrane', 'Clathrin-coated pit', 'Cell junction', 'Synapse', 'Postsynaptic density', 'Cell junction', 'Synapse', 'Midbody', 'Cell projection', 'Phagocytic cup', 'Cytoplasmic vesicle', 'Phagosome membrane']	Eukaryota/Metazoa
PH	3tfmA02	3TFM	D3ZJP6	MYO10_RAT	ASN	False	A	55	40.33	C	-	e	cathpdb	X-ray diffraction	2.53	1.0625427017506066	False	False	False	False		0	False	82	82.1	82.1.1	82.1.1.1	F8VQB6	F8VQB6	D3ZJP6	RAT	['Cytoplasm', 'Cytosol', 'Cell projection', 'Lamellipodium', 'Cell projection', 'Ruffle', 'Cytoplasm', 'Cytoskeleton', 'Cell projection', 'Filopodium tip', 'Cytoplasm', 'Cell cortex', 'Cell projection', 'Filopodium membrane', 'Cell membrane']	Eukaryota/Metazoa
PH	1dynB00	1DYN	Q05193	DYN1_HUMAN	ASN	False	B	21	27.56	C	-	k	cathpdb	X-ray diffraction	2.2	19.67341402919935	False	False	False	False		0	False	51	51.1	51.1.1	51.1.1.1	P21575	P21575	Q05193	HUMAN	['Cytoplasm', 'Cytoplasm', 'Cytoskeleton']	Eukaryota/Metazoa
PH	3zvrA03	3ZVR	P21575	DYN1_RAT	ASN	False	A	529	186.9	C	S	k	cathpdb	X-ray diffraction	3.1	27.868417311422938	False	False	False	False		0	True	51	51.1	51.1.2	51.1.2.1	P21575	P21575	P21575	RAT	['Cytoplasm', 'Cytoplasm', 'Cytoskeleton']	Eukaryota/Metazoa
PH	3snhA03	3SNH	Q05193	DYN1_HUMAN	ASN	False	A	529	150.18	C	-	h	cathpdb	X-ray diffraction	3.7	20.11406247587186	False	False	False	False		0	True	51	51.1	51.1.1	51.1.1.3	P21575	P21575	Q05193	HUMAN	['Cytoplasm', 'Cytoplasm', 'Cytoskeleton']	Eukaryota/Metazoa
PH	2dynA00	2DYN	Q05193	DYN1_HUMAN	ASN	False	A	22	46.86	C	T	b	cathpdb	X-ray diffraction	2.3	20.89962138151071	False	False	False	False		0	True	51	51.1	51.1.1	51.1.1.2	P21575	P21575	Q05193	HUMAN	['Cytoplasm', 'Cytoplasm', 'Cytoskeleton']	Eukaryota/Metazoa
PH	2lg1A02	2LG1	Q12802	AKP13_HUMAN	ASN	True	A	81	0.0	C	-	f	cathpdb	Solution NMR	999.0	19.278069775620448	False	False	False	False		0	False	59	59.1	59.1.2	59.1.2.1	Q12802	Q12802	Q12802	HUMAN	['Cytoplasm', 'Cytosol', 'Cytoplasm', 'Cytoplasm', 'Cell cortex', 'Nucleus', 'Membrane']	Eukaryota/Metazoa
PH	2ys1A00	2YS1	P50570	DYN2_HUMAN	ASN	False	A	18	0.0	C	S	a	cathpdb	Solution NMR	999.0	18.368076036937953	False	False	False	False		0	False	128	128.1	128.1.1	128.1.1.1	P50570	P50570	P50570	HUMAN	['Cytoplasm', 'Cytoplasm', 'Cytoskeleton', 'Cell junction', 'Membrane', 'Clathrin-coated pit', 'Cell junction', 'Synapse', 'Postsynaptic density', 'Cell junction', 'Synapse', 'Midbody', 'Cell projection', 'Phagocytic cup', 'Cytoplasmic vesicle', 'Phagosome membrane']	Eukaryota/Metazoa
PH	1dynB00	1DYN	Q05193	DYN1_HUMAN	ASN	False	B	22	36.1	C	S	l	cathpdb	X-ray diffraction	2.2	24.208531890538936	False	False	False	False		0	True	51	51.1	51.1.1	51.1.1.1	P21575	P21575	Q05193	HUMAN	['Cytoplasm', 'Cytoplasm', 'Cytoskeleton']	Eukaryota/Metazoa
PH	4d0nB02	4D0N	Q12802	AKP13_HUMAN	ASN	True	B	2246	32.65	C	-	f	cathpdb	X-ray diffraction	2.1	13.882071612687	False	False	False	False		0	False	59	59.1	59.1.1	59.1.1.1	Q12802	Q12802	Q12802	HUMAN	['Cytoplasm', 'Cytosol', 'Cytoplasm', 'Cytoplasm', 'Cell cortex', 'Nucleus', 'Membrane']	Eukaryota/Metazoa
PH	3zvrA03	3ZVR	P21575	DYN1_RAT	ASN	False	A	530	177.44	C	S	g	cathpdb	X-ray diffraction	3.1	17.044551454829048	False	False	False	False		0	False	51	51.1	51.1.2	51.1.2.1	P21575	P21575	P21575	RAT	['Cytoplasm', 'Cytoplasm', 'Cytoskeleton']	Eukaryota/Metazoa
PH	3snhA03	3SNH	Q05193	DYN1_HUMAN	ASN	True	A	530	249.8	C	-	i	cathpdb	X-ray diffraction	3.7	50.75202841114936	False	False	False	False		0	True	51	51.1	51.1.1	51.1.1.3	P21575	P21575	Q05193	HUMAN	['Cytoplasm', 'Cytoplasm', 'Cytoskeleton']	Eukaryota/Metazoa
PH	1ki1D02	1KI1	Q15811	ITSN1_HUMAN	ASN	True	D	1474	112.02	C	S	c	cathpdb	X-ray diffraction	2.3	61.887679609661404	False	False	False	False		0	True	89	89.1	89.1.1	89.1.1.2	Q15811	Q15811	Q15811	HUMAN	['Endomembrane system', 'Cell junction', 'Synapse', 'Synaptosome', 'Cell projection', 'Lamellipodium', 'Cell membrane', 'Membrane', 'Clathrin-coated pit', 'Recycling endosome', 'Endosome', 'Cytoplasmic vesicle']	Eukaryota/Metazoa
PH	5he2A05	5HE2	P21146	ARBK1_BOVIN	ASN	True	A	570	111.68	C	S	l	cathpdb	X-ray diffraction	2.79	37.97235882658949	False	False	False	False		0	True	74	74.1	74.1.1	74.1.1.2	P26817	P21146	P21146	BOVIN	['Cytoplasm', 'Cell membrane']	Eukaryota/Metazoa
PH	2kcjA00	2KCJ	Q9HB20	PKHA3_HUMAN	ASN	True	A	10	0.0	C	-	f	cathpdb	Solution NMR	999.0	31.020129545676	False	False	False	False		0	True	69	69.1	69.1.2	69.1.2.1	Q9HB20	Q9HB20	Q9HB20	HUMAN	['Golgi apparatus', 'trans-Golgi network membrane']	Eukaryota/Metazoa
PH	4k2pC01	4K2P	Q13009	TIAM1_HUMAN	ASN	True	C	451	75.36	C	T	o	cathpdb	X-ray diffraction	1.98	56.586628378250396	True	True	False	False		17	True	31	31.1	31.1.1	31.1.1.1	Q13009	Q13009	Q13009	HUMAN	['Cell junction', 'Cell membrane']	Eukaryota/Metazoa
PH	2rsgA00	2RSG	Q9Y5P4	CERT_HUMAN	ASN	True	A	35	43.45	C	S	l	cathpdb	Solution NMR	999.0	55.4403897907659	True	True	False	False		14	True	39	39.1	39.1.1	39.1.1.1	Q9Y5P4	Q9Y5P4	Q9Y5P4	HUMAN	['Cytoplasm', 'Golgi apparatus', 'Endoplasmic reticulum']	Eukaryota/Metazoa
PH	3rcpA00	3RCP	Q9HB20	PKHA3_HUMAN	ASN	True	A	10	22.85	C	-	f	cathpdb	X-ray diffraction	1.9	36.37396405617127	False	False	False	False		0	True	69	69.1	69.1.1	69.1.1.1	Q9HB20	Q9HB20	Q9HB20	HUMAN	['Golgi apparatus', 'trans-Golgi network membrane']	Eukaryota/Metazoa
PH	4mk0A05	4MK0	P25098	ARBK1_HUMAN	ASN	True	A	570	132.12	C	-	f	cathpdb	X-ray diffraction	2.4	32.983282111011	True	True	False	False		17	True	74	74.1	74.1.1	74.1.1.1	P25098	P25098	P25098	HUMAN	['Cytoplasm', 'Cell membrane']	Eukaryota/Metazoa
PH	2cofA00	2COF	Q8N4X5	AF1L2_HUMAN	ASN	True	A	19	0.0	C	T	h	cathpdb	Solution NMR	999.0	72.12826372436838	True	True	False	False		12	True	134	134.1	134.1.1	134.1.1.1	Q8N4X5	Q8N4X5	Q8N4X5	HUMAN	['Cytoplasm']	Eukaryota/Metazoa
PH	1bakA00	1BAK	P25098	ARBK1_HUMAN	ASN	False	A	570	1.0	C	S	k	cathpdb	Solution NMR	999.0	20.483476039814633	False	False	False	False		0	True	74	74.1	74.1.1	74.1.1.3	P25098	P25098	P25098	HUMAN	['Cytoplasm', 'Cell membrane']	Eukaryota/Metazoa
PH	2coaA01	2COA	Q9BZL6	KPCD2_HUMAN	ASN	False	A	19	0.0	C	S	k	cathpdb	Solution NMR	999.0	34.635973870509076	False	False	False	False		0	True	121	121.1	121.1.1	121.1.1.1	Q9BZL6	Q9BZL6	Q9BZL6	HUMAN	['Cytoplasm', 'Cell membrane', 'Nucleus', 'Golgi apparatus', 'trans-Golgi network']	Eukaryota/Metazoa
PH	2mdxA00	2MDX	Q9HB20	PKHA3_HUMAN	ASN	True	A	18	0.0	C	-	f	cathpdb	Solution NMR	999.0	38.268050197883795	False	False	False	False		0	True	69	69.1	69.1.2	69.1.2.2	Q9HB20	Q9HB20	Q9HB20	HUMAN	['Golgi apparatus', 'trans-Golgi network membrane']	Eukaryota/Metazoa
PH	2d9xA01	2D9X	Q9BXB4	OSB11_HUMAN	ASN	True	A	19	0.0	E	E	l	cathpdb	Solution NMR	999.0	36.85378284578236	False	False	False	False		0	True	39	39.2	39.2.1	39.2.1.1	Q9BXB4	Q9BXB4	Q9BXB4	HUMAN	['Late endosome membrane', 'Golgi apparatus', 'trans-Golgi network membrane']	Eukaryota/Metazoa
PH	1v5pA01	1V5P	Q9ERS5	PKHA2_MOUSE	ASN	True	A	26	0.0	C	T	b	cathpdb	Solution NMR	999.0	70.41635250191926	False	False	False	False		0	True	137	137.1	137.1.1	137.1.1.1	Q9ERS5	Q9ERS5	Q9ERS5	MOUSE	['Cytoplasm', 'Cell membrane', 'Nucleus']	Eukaryota/Metazoa
PH	4k2oA01	4K2O	Q13009	TIAM1_HUMAN	ASN	False	A	451	92.24	C	S	c	cathpdb	X-ray diffraction	2.15	59.92231985981282	True	True	False	False		12	True	31	31.1	31.1.1	31.1.1.2	Q13009	Q13009	Q13009	HUMAN	['Cell junction', 'Cell membrane']	Eukaryota/Metazoa
PH	4gzuB03	4GZU	Q91VS8	FARP2_MOUSE	ASN	True	B	945	132.13	C	-	Z	cathpdb	X-ray diffraction	3.2	50.49615071761133	True	True	False	False		12	True	114	114.1	114.1.1	114.1.1.1	Q91VS8	Q91VS8	Q91VS8	MOUSE	['unkown']	Eukaryota/Metazoa
PH	4nswB02	4NSW	Q15027	ACAP1_HUMAN	ASN	True	B	278	41.98	C	S	f	cathpdb	X-ray diffraction	2.2	45.50625818637418	True	True	False	False		15	True	66	66.1	66.1.1	66.1.1.1	Q15027	Q15027	Q15027	HUMAN	['Recycling endosome membrane']	Eukaryota/Metazoa
PH	1wi1A01	1WI1	Q9ULU8	CAPS1_HUMAN	ASN	False	A	20	0.0	C	S	g	cathpdb	Solution NMR	999.0	65.9727343226141	True	True	False	False		18	True	129	129.1	129.1.1	129.1.1.1	Q62717	Q62717	Q9ULU8	HUMAN	['Cell junction', 'Synapse', 'Cytoplasmic vesicle', 'Secretory vesicle', 'Neuronal dense core vesicle membrane']	Eukaryota/Metazoa
PH	5d3wB00	5D3W	Q8TCU6	PREX1_HUMAN	ASN	True	B	285	32.84	E	E	a	cathpdb	X-ray diffraction	1.85	40.35192776427751	False	False	False	False		0	True	63	63.1	63.1.1	63.1.1.1	Q8TCU6	Q8TCU6	Q8TCU6	HUMAN	['Cytoplasm', 'Cytosol', 'Cell membrane']	Eukaryota/Metazoa
PH	2i5fA00	2I5F	P08567	PLEK_HUMAN	ASN	True	A	260	19.91	C	-	a	cathpdb	X-ray diffraction	1.35	45.008102757894875	True	True	False	False		18	True	15	15.1	15.1.1	15.1.1.1	P08567	P08567	P08567	HUMAN	['unkown']	Eukaryota/Metazoa
PH	5fi0G02	5FI0	Q8TCU6	PREX1_HUMAN	ASN	True	G	285	176.82	C	-	c	cathpdb	X-ray diffraction	3.28	30.86152769703328	True	True	False	False		15	True	63	63.1	63.1.1	63.1.1.2	Q8TCU6	Q8TCU6	Q8TCU6	HUMAN	['Cytoplasm', 'Cytosol', 'Cell membrane']	Eukaryota/Metazoa
PH	2x18G00	2X18	Q9Y243	AKT3_HUMAN	ASN	True	G	21	12.28	C	-	d	cathpdb	X-ray diffraction	1.46	49.88280764455003	True	True	False	False		18	True	1	1.1	1.1.2	1.1.2.1	Q60823	Q9Y243	Q9Y243	HUMAN	['Nucleus', 'Cytoplasm', 'Membrane']	Eukaryota/Metazoa
PH	1b55B00	1B55	Q06187	BTK_HUMAN	ASN	True	B	24	41.09	C	-	d	cathpdb	X-ray diffraction	2.4	28.362910660139494	False	False	False	False		0	True	84	84.1	84.1.1	84.1.1.4	Q06187	Q06187	Q06187	HUMAN	['Cytoplasm', 'Cell membrane', 'Nucleus']	Eukaryota/Metazoa
PH	1eazA00	1EAZ	Q9HB21	PKHA1_HUMAN	ASN	True	A	207	17.06	C	-	a	cathpdb	X-ray diffraction	1.4	41.052051014821025	True	True	False	False		18	True	10	10.1	10.1.1	10.1.1.1	Q9HB21	Q9HB21	Q9HB21	HUMAN	['Cytoplasm', 'Cell membrane', 'Nucleus']	Eukaryota/Metazoa
PH	2dn6A00	2DN6	Q9UH65	SWP70_HUMAN	ASN	True	A	23	0.0	C	-	d	cathpdb	Solution NMR	999.0	47.863532534149726	True	True	False	False		20	True	124	124.1	124.1.1	124.1.1.1	Q6A028	Q6A028	Q9UH65	HUMAN	['Cytoplasm', 'Cell membrane', 'Nucleus', 'Cell projection', 'Lamellipodium', 'Cytoplasm', 'Cytoskeleton']	Eukaryota/Metazoa
PH	1bwnA00	1BWN	Q06187	BTK_HUMAN	ASN	True	A	24	23.45	C	-	d	cathpdb	X-ray diffraction	2.1	23.569406529137257	False	False	False	False		0	True	84	84.1	84.1.1	84.1.1.3	Q06187	Q06187	Q06187	HUMAN	['Cytoplasm', 'Cell membrane', 'Nucleus']	Eukaryota/Metazoa
PH	1x05A00	1X05	P08567	PLEK_HUMAN	ASN	True	A	33	0.0	C	-	j	cathpdb	Solution NMR	999.0	59.897419200729885	True	True	False	False		18	True	15	15.1	15.1.2	15.1.2.1	P08567	P08567	P08567	HUMAN	['unkown']	Eukaryota/Metazoa
PH	3tfmA02	3TFM	D3ZJP6	MYO10_RAT	ASN	True	A	66	51.77	H	G	m	cathpdb	X-ray diffraction	2.53	42.164966959181335	True	True	False	False		20	True	82	82.1	82.1.1	82.1.1.1	F8VQB6	F8VQB6	D3ZJP6	RAT	['Cytoplasm', 'Cytosol', 'Cell projection', 'Lamellipodium', 'Cell projection', 'Ruffle', 'Cytoplasm', 'Cytoskeleton', 'Cell projection', 'Filopodium tip', 'Cytoplasm', 'Cell cortex', 'Cell projection', 'Filopodium membrane', 'Cell membrane']	Eukaryota/Metazoa
PH	1x1gA00	1X1G	Q9NYT0	PLEK2_HUMAN	ASN	True	A	33	0.0	C	S	b	cathpdb	Solution NMR	999.0	53.93851599201634	False	False	False	False		0	True	15	15.2	15.2.1	15.2.1.1	Q9NYT0	Q9NYT0	Q9NYT0	HUMAN	['Cell projection', 'Lamellipodium membrane', 'Cytoplasm', 'Cytoskeleton']	Eukaryota/Metazoa
PH	1xx0A00	1XX0	P08567	PLEK_HUMAN	ASN	True	A	260	0.0	C	S	b	cathpdb	Solution NMR	999.0	30.531664918515556	False	False	False	False		0	True	15	15.1	15.1.1	15.1.1.3	P08567	P08567	P08567	HUMAN	['unkown']	Eukaryota/Metazoa
PH	2lulA00	2LUL	P42680	TEC_HUMAN	ASN	True	A	35	13.42	C	-	d	cathpdb	Solution NMR	999.0	26.353357526751818	False	False	False	False		0	True	84	84.2	84.2.1	84.2.1.1	P42680	P42680	P42680	HUMAN	['Cytoplasm', 'Cell membrane', 'Cytoplasm', 'Cytoskeleton']	Eukaryota/Metazoa
PH	1btkA00	1BTK	Q06187	BTK_HUMAN	ASN	True	A	24	26.84	C	-	d	cathpdb	X-ray diffraction	1.6	38.17720635702788	False	False	False	False		0	True	84	84.1	84.1.1	84.1.1.1	Q06187	Q06187	Q06187	HUMAN	['Cytoplasm', 'Cell membrane', 'Nucleus']	Eukaryota/Metazoa
PH	2p0hA00	2P0H	Q9BRR9	RHG09_HUMAN	ASN	True	A	344	18.44	C	-	d	cathpdb	X-ray diffraction	1.9	65.02474045366984	True	True	False	False		17	True	4	4.2	4.2.1	4.2.1.1	Q9BRR9	Q9BRR9	Q9BRR9	HUMAN	['unkown']	Eukaryota/Metazoa
PH	1zm0B00	1ZM0	P08567	PLEK_HUMAN	ASN	True	B	260	47.37	C	-	d	cathpdb	X-ray diffraction	2.1	34.5660013099733	True	True	False	False		17	True	15	15.1	15.1.1	15.1.1.2	P08567	P08567	P08567	HUMAN	['unkown']	Eukaryota/Metazoa
PH	1v89A00	1V89	P42331	RHG25_HUMAN	ASN	True	A	23	0.0	C	-	d	cathpdb	Solution NMR	999.0	36.05459658359505	True	True	False	False		21	True	120	120.1	120.1.1	120.1.1.1	P42331	P42331	P42331	HUMAN	['unkown']	Eukaryota/Metazoa
PH	3mpxA02	3MPX	Q6ZNL6	FGD5_HUMAN	ASN	True	A	1127	47.02	C	E	c	cathpdb	X-ray diffraction	2.8	31.421224183171216	True	True	False	False		14	True	110	110.1	110.1.1	110.1.1.1	Q6ZNL6	Q6ZNL6	Q6ZNL6	HUMAN	['Cytoplasm', 'Cytoskeleton', 'Cell projection', 'Ruffle membrane', 'Endoplasmic reticulum', 'Golgi apparatus', 'Early endosome']	Eukaryota/Metazoa
PH	4mt7A02	4MT7	Q9QX73	ARHG9_RAT	ASN	True	A	282	137.2	C	-	d	cathpdb	X-ray diffraction	3.5	42.35762812140806	False	False	False	False		0	True	86	86.1	86.1.1	86.1.1.1	Q9QX73	Q9QX73	Q9QX73	RAT	['Cytoplasm', 'Cell junction', 'Synapse', 'Postsynaptic density']	Eukaryota/Metazoa
PH	1ki1D02	1KI1	Q15811	ITSN1_HUMAN	ASN	True	D	1475	112.52	C	-	e	cathpdb	X-ray diffraction	2.3	34.52451823102431	True	True	False	False		17	True	89	89.1	89.1.1	89.1.1.2	Q15811	Q15811	Q15811	HUMAN	['Endomembrane system', 'Cell junction', 'Synapse', 'Synaptosome', 'Cell projection', 'Lamellipodium', 'Cell membrane', 'Membrane', 'Clathrin-coated pit', 'Recycling endosome', 'Endosome', 'Cytoplasmic vesicle']	Eukaryota/Metazoa
PH	2d9yA00	2D9Y	Q9Y2H5	PKHA6_HUMAN	ASN	True	A	29	0.0	E	E	d	cathpdb	Solution NMR	999.0	36.046019638266316	False	False	False	False		0	True	118	118.1	118.1.1	118.1.1.1	Q9Y2H5	Q9Y2H5	Q9Y2H5	HUMAN	['unkown']	Eukaryota/Metazoa
PH	2yryA00	2YRY	Q9Y2H5	PKHA6_HUMAN	ASN	True	A	40	0.0	E	E	d	cathpdb	Solution NMR	999.0	26.105245564035833	False	False	False	False		0	True	118	118.1	118.1.2	118.1.2.1	Q9Y2H5	Q9Y2H5	Q9Y2H5	HUMAN	['unkown']	Eukaryota/Metazoa
PH	1mphA00	1MPH	Q62261	SPTB2_MOUSE	ASN	True	A	25	0.44	E	E	d	cathpdb	Solution NMR	999.0	46.599949746180584	True	True	False	False		23	True	50	50.1	50.1.1	50.1.1.1	Q01082	Q62261	Q62261	MOUSE	['Cytoplasm', 'Cytoskeleton', 'Endomembrane system', 'Cytoplasm', 'Myofibril', 'Sarcomere', 'M line']	Eukaryota/Metazoa
PH	1wjmA00	1WJM	O15020	SPTN2_HUMAN	ASN	True	A	34	0.0	E	E	d	cathpdb	Solution NMR	999.0	50.605523190834276	True	False	False	False		26	True	50	50.1	50.1.2	50.1.2.1	O15020	O15020	O15020	HUMAN	['Cytoplasm', 'Cytoskeleton', 'Cytoplasm', 'Cell cortex']	Eukaryota/Metazoa
PH	3aj4B00	3AJ4	Q96CS7	PKHB2_HUMAN	ASN	False	B	22	4.72	E	E	d	cathpdb	X-ray diffraction	1.0	0.05210725202330483	False	False	False	False		0	False	2	2.1	2.1.1	2.1.1.1	Q96CS7	Q96CS7	Q96CS7	HUMAN	['Recycling endosome membrane']	Eukaryota/Metazoa
PH	2dhiA00	2DHI	Q9QZC7	PKHB2_MOUSE	ASN	False	A	27	0.0	E	E	d	cathpdb	Solution NMR	999.0	0.17357016411849768	False	False	False	False		0	False	2	2.1	2.1.2	2.1.2.1	Q9QZC7	Q9QZC7	Q9QZC7	MOUSE	['Recycling endosome membrane']	Eukaryota/Metazoa
PH	2d9vA01	2D9V	Q9QYE9	PKHB1_MOUSE	ASN	False	A	27	0.0	E	E	d	cathpdb	Solution NMR	999.0	0.40942005634037354	False	False	False	False		0	False	2	2.2	2.2.1	2.2.1.1	Q9UF11	Q9UF11	Q9QYE9	MOUSE	['Membrane', 'Cytoplasm']	Eukaryota/Metazoa
PH	1mphA00	1MPH	Q62261	SPTB2_MOUSE	ASN	False	A	31	0.73	E	E	e	cathpdb	Solution NMR	999.0	42.91248485148146	False	False	False	False		0	True	50	50.1	50.1.1	50.1.1.1	Q01082	Q62261	Q62261	MOUSE	['Cytoplasm', 'Cytoskeleton', 'Endomembrane system', 'Cytoplasm', 'Myofibril', 'Sarcomere', 'M line']	Eukaryota/Metazoa
PH	2d9xA01	2D9X	Q9BXB4	OSB11_HUMAN	ASN	False	A	32	0.0	C	-	f	cathpdb	Solution NMR	999.0	23.591864744495357	False	False	False	False		0	True	39	39.2	39.2.1	39.2.1.1	Q9BXB4	Q9BXB4	Q9BXB4	HUMAN	['Late endosome membrane', 'Golgi apparatus', 'trans-Golgi network membrane']	Eukaryota/Metazoa
PH	1unpA00	1UNP	P31749	AKT1_HUMAN	ASN	False	A	31	17.52	C	T	k	cathpdb	X-ray diffraction	1.65	45.61436972408164	False	False	False	False		0	True	1	1.1	1.1.1	1.1.1.1	P31749	P31749	P31749	HUMAN	['Cytoplasm', 'Nucleus', 'Cell membrane']	Eukaryota/Metazoa
PH	2kcjA00	2KCJ	Q9HB20	PKHA3_HUMAN	ASN	False	A	24	0.0	C	T	h	cathpdb	Solution NMR	999.0	66.49503459849807	True	True	False	False		18	True	69	69.1	69.1.2	69.1.2.1	Q9HB20	Q9HB20	Q9HB20	HUMAN	['Golgi apparatus', 'trans-Golgi network membrane']	Eukaryota/Metazoa
PH	5kcvA01	5KCV	P31749	AKT1_HUMAN	ASN	False	A	31	90.1	C	T	k	cathpdb	X-ray diffraction	2.7	48.83935522910651	True	True	False	False		14	True	81	81.1	81.1.1	81.1.1.1	P31749	P31749	P31749	HUMAN	['Cytoplasm', 'Nucleus', 'Cell membrane']	Eukaryota/Metazoa
PH	5c6rA00	5C6R	Q9QWY8	ASAP1_MOUSE	ASN	False	A	366	39.83	C	T	h	cathpdb	X-ray diffraction	1.8	60.9517879560361	True	True	False	False		25	True	26	26.1	26.1.1	26.1.1.1	Q9QWY8	Q9QWY8	Q9QWY8	MOUSE	['Cytoplasm', 'Membrane']	Eukaryota/Metazoa
PH	1mphA00	1MPH	Q62261	SPTB2_MOUSE	ASN	False	A	32	1.24	C	T	h	cathpdb	Solution NMR	999.0	62.38330236046302	True	True	False	False		17	True	50	50.1	50.1.1	50.1.1.1	Q01082	Q62261	Q62261	MOUSE	['Cytoplasm', 'Cytoskeleton', 'Endomembrane system', 'Cytoplasm', 'Myofibril', 'Sarcomere', 'M line']	Eukaryota/Metazoa
PH	2rsgA00	2RSG	Q9Y5P4	CERT_HUMAN	ASN	False	A	49	65.13	C	T	j	cathpdb	Solution NMR	999.0	57.08815488868451	True	False	False	False		27	True	39	39.1	39.1.1	39.1.1.1	Q9Y5P4	Q9Y5P4	Q9Y5P4	HUMAN	['Cytoplasm', 'Golgi apparatus', 'Endoplasmic reticulum']	Eukaryota/Metazoa
PH	3rcpA00	3RCP	Q9HB20	PKHA3_HUMAN	ASN	False	A	24	27.69	C	T	h	cathpdb	X-ray diffraction	1.9	76.49437624997222	True	True	False	False		9	True	69	69.1	69.1.1	69.1.1.1	Q9HB20	Q9HB20	Q9HB20	HUMAN	['Golgi apparatus', 'trans-Golgi network membrane']	Eukaryota/Metazoa
PH	1unrA00	1UNR	P31749	AKT1_HUMAN	ASN	False	A	31	16.69	C	T	k	cathpdb	X-ray diffraction	1.25	37.06070263902547	False	False	False	False		0	True	1	1.1	1.1.1	1.1.1.2	P31749	P31749	P31749	HUMAN	['Cytoplasm', 'Nucleus', 'Cell membrane']	Eukaryota/Metazoa
PH	4gzuB03	4GZU	Q91VS8	FARP2_MOUSE	ASN	False	B	956	94.08	C	T	h	cathpdb	X-ray diffraction	3.2	60.26387341381945	True	True	False	False		23	True	114	114.1	114.1.1	114.1.1.1	Q91VS8	Q91VS8	Q91VS8	MOUSE	['unkown']	Eukaryota/Metazoa
PH	1wgqA00	1WGQ	Q69ZL1	FGD6_MOUSE	ASN	False	A	33	0.0	C	T	h	cathpdb	Solution NMR	999.0	64.25222430939996	True	True	False	False		21	True	117	117.2	117.2.1	117.2.1.1	Q69ZL1	Q69ZL1	Q69ZL1	MOUSE	['Cytoplasm', 'Cytoplasm', 'Cytoskeleton']	Eukaryota/Metazoa
PH	2uzsA00	2UZS	P31749	AKT1_HUMAN	ASN	False	A	31	22.84	C	T	k	cathpdb	X-ray diffraction	2.46	20.008521764713862	False	False	False	False		0	True	1	1.1	1.1.1	1.1.1.4	P31749	P31749	P31749	HUMAN	['Cytoplasm', 'Nucleus', 'Cell membrane']	Eukaryota/Metazoa
PH	1zc4D00	1ZC4	O54924	EXOC8_RAT	ASN	False	D	200	40.51	C	T	k	cathpdb	X-ray diffraction	2.5	14.923590605704417	False	False	False	False		0	False	44	44.1	44.1.1	44.1.1.1	Q8IYI6	Q8IYI6	O54924	RAT	['Cytoplasm', 'Cytoplasm', 'Perinuclear region', 'Cell projection', 'Growth cone', 'Cell projection']	Eukaryota/Metazoa
PH	1h10A00	1H10	P31749	AKT1_HUMAN	ASN	False	A	31	10.0	C	T	k	cathpdb	X-ray diffraction	1.4	28.45040139470428	False	False	False	False		0	True	1	1.1	1.1.1	1.1.1.3	P31749	P31749	P31749	HUMAN	['Cytoplasm', 'Nucleus', 'Cell membrane']	Eukaryota/Metazoa
PH	2mdxA00	2MDX	Q9HB20	PKHA3_HUMAN	ASN	False	A	32	0.0	C	T	h	cathpdb	Solution NMR	999.0	44.82055509154671	False	False	False	False		0	True	69	69.1	69.1.2	69.1.2.2	Q9HB20	Q9HB20	Q9HB20	HUMAN	['Golgi apparatus', 'trans-Golgi network membrane']	Eukaryota/Metazoa
PH	2d9xA01	2D9X	Q9BXB4	OSB11_HUMAN	ASN	False	A	33	0.0	C	T	k	cathpdb	Solution NMR	999.0	36.87852794201455	False	False	False	False		0	True	39	39.2	39.2.1	39.2.1.1	Q9BXB4	Q9BXB4	Q9BXB4	HUMAN	['Late endosome membrane', 'Golgi apparatus', 'trans-Golgi network membrane']	Eukaryota/Metazoa
PH	2da0A00	2DA0	Q9ULH1	ASAP1_HUMAN	ASN	False	A	36	0.0	C	T	h	cathpdb	Solution NMR	999.0	60.522732027352845	True	True	False	False		23	True	26	26.1	26.1.2	26.1.2.1	Q9QWY8	Q9ULH1	Q9ULH1	HUMAN	['Cytoplasm', 'Membrane']	Eukaryota/Metazoa
PH	3mpxA02	3MPX	Q6ZNL6	FGD5_HUMAN	ASN	False	A	1137	40.9	C	-	Z	cathpdb	X-ray diffraction	2.8	32.123882066832046	False	False	False	False		0	True	110	110.1	110.1.1	110.1.1.1	Q6ZNL6	Q6ZNL6	Q6ZNL6	HUMAN	['Cytoplasm', 'Cytoskeleton', 'Cell projection', 'Ruffle membrane', 'Endoplasmic reticulum', 'Golgi apparatus', 'Early endosome']	Eukaryota/Metazoa
PH	3hw2B00	3HW2	Q8IWE5	PKHM2_HUMAN	ASN	False	B	802	46.95	C	T	j	cathpdb	X-ray diffraction	3.3	63.61935317783038	True	True	False	False		22	True	96	96.1	96.1.1	96.1.1.2	Q8IWE5	Q8IWE5	Q8IWE5	HUMAN	['Cytoplasm']	Eukaryota/Metazoa
PH	3o96A01	3O96	P31749	AKT1_HUMAN	ASN	False	A	31	64.18	C	T	e	cathpdb	X-ray diffraction	2.7	40.775940283693835	False	False	False	False		0	True	81	81.1	81.1.1	81.1.1.2	P31749	P31749	P31749	HUMAN	['Cytoplasm', 'Nucleus', 'Cell membrane']	Eukaryota/Metazoa
PH	5d3wB00	5D3W	Q8TCU6	PREX1_HUMAN	ASN	False	B	296	31.26	C	T	i	cathpdb	X-ray diffraction	1.85	23.828321682216636	False	False	False	False		0	True	63	63.1	63.1.1	63.1.1.1	Q8TCU6	Q8TCU6	Q8TCU6	HUMAN	['Cytoplasm', 'Cytosol', 'Cell membrane']	Eukaryota/Metazoa
PH	1fgzA00	1FGZ	O08967	CYH3_MOUSE	ASN	False	A	291	11.48	C	T	i	cathpdb	X-ray diffraction	2.05	12.771305090399999	False	False	False	False		0	False	8	8.1	8.1.1	8.1.1.3	O08967	O08967	O08967	MOUSE	['Cytoplasm', 'Cytosol', 'Cell membrane', 'Cell junction', 'Adherens junction', 'Cell junction', 'Tight junction']	Eukaryota/Metazoa
PH	5fi0G02	5FI0	Q8TCU6	PREX1_HUMAN	ASN	False	G	296	130.52	C	S	i	cathpdb	X-ray diffraction	3.28	25.392207488715464	False	False	False	False		0	True	63	63.1	63.1.1	63.1.1.2	Q8TCU6	Q8TCU6	Q8TCU6	HUMAN	['Cytoplasm', 'Cytosol', 'Cell membrane']	Eukaryota/Metazoa
PH	4a6kB00	4A6K	P40485	SLM1_YEAST	ASN	False	B	495	18.68	C	S	b	cathpdb	X-ray diffraction	1.8	51.098758770297515	True	False	False	False		26	True	7	7.1	7.1.1	7.1.1.1	P40485	P40485	P40485	YEAST	['Cell membrane']	Eukaryota/Fungi
PH	5he2A05	5HE2	P21146	ARBK1_BOVIN	ASN	False	A	586	45.27	C	S	b	cathpdb	X-ray diffraction	2.79	43.17732382014442	False	False	False	False		0	True	74	74.1	74.1.1	74.1.1.2	P26817	P21146	P21146	BOVIN	['Cytoplasm', 'Cell membrane']	Eukaryota/Metazoa
PH	1eazA00	1EAZ	Q9HB21	PKHA1_HUMAN	ASN	False	A	218	34.55	C	S	b	cathpdb	X-ray diffraction	1.4	34.3228952401019	False	False	False	False		0	True	10	10.1	10.1.1	10.1.1.1	Q9HB21	Q9HB21	Q9HB21	HUMAN	['Cytoplasm', 'Cell membrane', 'Nucleus']	Eukaryota/Metazoa
PH	2dn6A00	2DN6	Q9UH65	SWP70_HUMAN	ASN	False	A	34	0.0	C	S	b	cathpdb	Solution NMR	999.0	46.466357858691595	False	False	False	False		0	True	124	124.1	124.1.1	124.1.1.1	Q6A028	Q6A028	Q9UH65	HUMAN	['Cytoplasm', 'Cell membrane', 'Nucleus', 'Cell projection', 'Lamellipodium', 'Cytoplasm', 'Cytoskeleton']	Eukaryota/Metazoa
PH	1fhwA00	1FHW	O08967	CYH3_MOUSE	ASN	False	A	291	19.27	C	T	i	cathpdb	X-ray diffraction	1.9	15.07733189753325	False	False	False	False		0	False	8	8.1	8.1.3	8.1.3.1	O08967	O08967	O08967	MOUSE	['Cytoplasm', 'Cytosol', 'Cell membrane', 'Cell junction', 'Adherens junction', 'Cell junction', 'Tight junction']	Eukaryota/Metazoa
PH	2rsgA00	2RSG	Q9Y5P4	CERT_HUMAN	ASN	False	A	50	22.1	C	T	a	cathpdb	Solution NMR	999.0	13.615205458809045	False	False	False	False		0	False	39	39.1	39.1.1	39.1.1.1	Q9Y5P4	Q9Y5P4	Q9Y5P4	HUMAN	['Cytoplasm', 'Golgi apparatus', 'Endoplasmic reticulum']	Eukaryota/Metazoa
PH	4mk0A05	4MK0	P25098	ARBK1_HUMAN	ASN	False	A	586	56.82	C	T	b	cathpdb	X-ray diffraction	2.4	43.847960809323624	False	False	False	False		0	True	74	74.1	74.1.1	74.1.1.1	P25098	P25098	P25098	HUMAN	['Cytoplasm', 'Cell membrane']	Eukaryota/Metazoa
PH	1faoA00	1FAO	Q9UN19	DAPP1_HUMAN	ASN	False	A	191	13.81	C	T	b	cathpdb	X-ray diffraction	1.8	25.057384514399793	False	False	False	False		0	True	49	49.1	49.1.1	49.1.1.1	Q9UN19	Q9UN19	Q9UN19	HUMAN	['Cytoplasm', 'Membrane']	Eukaryota/Metazoa
PH	4kaxB00	4KAX	O43739	CYH3_HUMAN	ASN	False	B	291	26.19	C	T	i	cathpdb	X-ray diffraction	1.85	35.68445148812869	False	False	False	False		0	True	8	8.1	8.1.3	8.1.3.4	O43739	O43739	O43739	HUMAN	['Cytoplasm', 'Cytosol', 'Cell membrane', 'Cell junction', 'Adherens junction', 'Cell junction', 'Tight junction']	Eukaryota/Metazoa
PH	2cofA00	2COF	Q8N4X5	AF1L2_HUMAN	ASN	False	A	32	0.0	C	S	i	cathpdb	Solution NMR	999.0	23.19288821661406	False	False	False	False		0	True	134	134.1	134.1.1	134.1.1.1	Q8N4X5	Q8N4X5	Q8N4X5	HUMAN	['Cytoplasm']	Eukaryota/Metazoa
PH	1u29A00	1U29	P63034	CYH2_MOUSE	ASN	False	A	287	29.45	C	T	i	cathpdb	X-ray diffraction	1.8	15.31339329744961	False	False	False	False		0	False	8	8.1	8.1.2	8.1.2.1	Q99418	P63034	P63034	MOUSE	['Cell membrane', 'Cytoplasm', 'Cell projection', 'Cell projection', 'Growth cone', 'Cell junction', 'Tight junction', 'Cell junction', 'Adherens junction']	Eukaryota/Metazoa
PH	1bakA00	1BAK	P25098	ARBK1_HUMAN	ASN	False	A	586	1.0	C	S	b	cathpdb	Solution NMR	999.0	34.304365481629794	False	False	False	False		0	True	74	74.1	74.1.1	74.1.1.3	P25098	P25098	P25098	HUMAN	['Cytoplasm', 'Cell membrane']	Eukaryota/Metazoa
PH	2r09A03	2R09	O08967	CYH3_MOUSE	ASN	False	A	291	23.37	C	T	i	cathpdb	X-ray diffraction	1.9	14.098349067047925	False	False	False	False		0	False	8	8.1	8.1.3	8.1.3.3	O08967	O08967	O08967	MOUSE	['Cytoplasm', 'Cytosol', 'Cell membrane', 'Cell junction', 'Adherens junction', 'Cell junction', 'Tight junction']	Eukaryota/Metazoa
PH	1fhxA00	1FHX	O08967	CYH3_MOUSE	ASN	False	A	291	43.78	C	T	i	cathpdb	X-ray diffraction	2.5	10.586474730361864	False	False	False	False		0	False	8	8.1	8.1.3	8.1.3.5	O08967	O08967	O08967	MOUSE	['Cytoplasm', 'Cytosol', 'Cell membrane', 'Cell junction', 'Adherens junction', 'Cell junction', 'Tight junction']	Eukaryota/Metazoa
PH	2p0hA00	2P0H	Q9BRR9	RHG09_HUMAN	ASN	False	A	355	18.15	C	S	b	cathpdb	X-ray diffraction	1.9	15.42262181878111	False	False	False	False		0	False	4	4.2	4.2.1	4.2.1.1	Q9BRR9	Q9BRR9	Q9BRR9	HUMAN	['unkown']	Eukaryota/Metazoa
PH	4a6fB00	4A6F	P40485	SLM1_YEAST	ASN	False	B	495	21.07	C	S	b	cathpdb	X-ray diffraction	1.68	50.78305489779352	True	False	False	False		28	True	7	7.1	7.1.1	7.1.1.2	P40485	P40485	P40485	YEAST	['Cell membrane']	Eukaryota/Fungi
PH	1fgyA00	1FGY	O08967	CYH3_MOUSE	ASN	False	A	291	9.23	C	T	i	cathpdb	X-ray diffraction	1.5	13.022196364514876	False	False	False	False		0	False	8	8.1	8.1.1	8.1.1.1	O08967	O08967	O08967	MOUSE	['Cytoplasm', 'Cytosol', 'Cell membrane', 'Cell junction', 'Adherens junction', 'Cell junction', 'Tight junction']	Eukaryota/Metazoa
PH	1u2bA00	1U2B	O08967	CYH3_MOUSE	ASN	False	A	292	17.09	C	T	i	cathpdb	X-ray diffraction	1.8	12.51239968730458	False	False	False	False		0	False	8	8.1	8.1.1	8.1.1.2	O08967	O08967	O08967	MOUSE	['Cytoplasm', 'Cytosol', 'Cell membrane', 'Cell junction', 'Adherens junction', 'Cell junction', 'Tight junction']	Eukaryota/Metazoa
PH	4nswB02	4NSW	Q15027	ACAP1_HUMAN	ASN	False	B	293	88.01	C	T	i	cathpdb	X-ray diffraction	2.2	18.721951753092227	False	False	False	False		0	False	66	66.1	66.1.1	66.1.1.1	Q15027	Q15027	Q15027	HUMAN	['Recycling endosome membrane']	Eukaryota/Metazoa
PH	1v5pA01	1V5P	Q9ERS5	PKHA2_MOUSE	ASN	False	A	44	0.0	C	T	p	cathpdb	Solution NMR	999.0	34.44473335248282	True	True	False	False		25	True	137	137.1	137.1.1	137.1.1.1	Q9ERS5	Q9ERS5	Q9ERS5	MOUSE	['Cytoplasm', 'Cell membrane', 'Nucleus']	Eukaryota/Metazoa
PH	1fhxB00	1FHX	O08967	CYH3_MOUSE	ASN	False	B	291	23.73	C	T	a	cathpdb	X-ray diffraction	2.5	1.8473111331781522	False	False	False	False		0	False	8	8.1	8.1.3	8.1.3.6	O08967	O08967	O08967	MOUSE	['Cytoplasm', 'Cytosol', 'Cell membrane', 'Cell junction', 'Adherens junction', 'Cell junction', 'Tight junction']	Eukaryota/Metazoa
PH	2r09B03	2R09	O08967	CYH3_MOUSE	ASN	False	B	291	32.97	C	T	i	cathpdb	X-ray diffraction	1.9	7.933501215714149	False	False	False	False		0	False	8	8.1	8.1.3	8.1.3.2	O08967	O08967	O08967	MOUSE	['Cytoplasm', 'Cytosol', 'Cell membrane', 'Cell junction', 'Adherens junction', 'Cell junction', 'Tight junction']	Eukaryota/Metazoa
PH	2y7bA00	2Y7B	Q9NQW6	ANLN_HUMAN	ASN	False	A	1012	31.6	C	T	b	cathpdb	X-ray diffraction	1.9	33.2360943934992	False	False	False	False		0	True	64	64.1	64.1.1	64.1.1.1	Q9NQW6	Q9NQW6	Q9NQW6	HUMAN	['Nucleus', 'Cytoplasm', 'Cytoskeleton', 'Cytoplasm', 'Cell cortex', 'Cell projection', 'Bleb']	Eukaryota/Metazoa
PH	2dynA00	2DYN	Q05193	DYN1_HUMAN	ASN	False	A	41	38.9	E	E	c	cathpdb	X-ray diffraction	2.3	20.64397721789365	False	False	False	False		0	True	51	51.1	51.1.1	51.1.1.2	P21575	P21575	Q05193	HUMAN	['Cytoplasm', 'Cytoplasm', 'Cytoskeleton']	Eukaryota/Metazoa
PH	1dynB00	1DYN	Q05193	DYN1_HUMAN	ASN	False	B	41	31.85	E	E	c	cathpdb	X-ray diffraction	2.2	15.629830171449893	False	False	False	False		0	False	51	51.1	51.1.1	51.1.1.1	P21575	P21575	Q05193	HUMAN	['Cytoplasm', 'Cytoplasm', 'Cytoskeleton']	Eukaryota/Metazoa
PH	3zvrA03	3ZVR	P21575	DYN1_RAT	ASN	False	A	549	97.31	E	E	c	cathpdb	X-ray diffraction	3.1	19.794050363536453	False	False	False	False		0	False	51	51.1	51.1.2	51.1.2.1	P21575	P21575	P21575	RAT	['Cytoplasm', 'Cytoplasm', 'Cytoskeleton']	Eukaryota/Metazoa
PH	3snhA03	3SNH	Q05193	DYN1_HUMAN	ASN	False	A	549	133.53	C	-	c	cathpdb	X-ray diffraction	3.7	20.43040993831515	False	False	False	False		0	True	51	51.1	51.1.1	51.1.1.3	P21575	P21575	Q05193	HUMAN	['Cytoplasm', 'Cytoplasm', 'Cytoskeleton']	Eukaryota/Metazoa
PH	2codA01	2COD	Q8WZ64	ARAP2_HUMAN	ASN	True	A	41	0.0	E	E	f	cathpdb	Solution NMR	999.0	30.508481584550562	False	False	False	False		0	True	143	143.1	143.1.1	143.1.1.1	Q8WZ64	Q8WZ64	Q8WZ64	HUMAN	['Cytoplasm']	Eukaryota/Metazoa
PH	3fehA02	3FEH	O75689	ADAP1_HUMAN	ASN	True	A	164	39.68	C	-	d	cathpdb	X-ray diffraction	1.9	27.67209486720529	False	False	False	False		0	True	30	30.1	30.1.1	30.1.1.2	O75689	O75689	O75689	HUMAN	['Nucleus', 'Cytoplasm']	Eukaryota/Metazoa
PH	3fm8C02	3FM8	O75689	ADAP1_HUMAN	ASN	True	C	164	51.54	C	-	Z	cathpdb	X-ray diffraction	2.3	30.308101131035688	False	False	False	False		0	True	30	30.1	30.1.1	30.1.1.1	O75689	O75689	O75689	HUMAN	['Nucleus', 'Cytoplasm']	Eukaryota/Metazoa
PH	1u5dD00	1U5D	Q86WV1	SKAP1_HUMAN	ASN	True	D	145	22.56	C	S	l	cathpdb	X-ray diffraction	1.7	32.061486164615275	False	False	False	False		0	True	24	24.1	24.1.1	24.1.1.1	Q86WV1	Q86WV1	Q86WV1	HUMAN	['Cytoplasm', 'Nucleus', 'Cell membrane']	Eukaryota/Metazoa
PH	4bbkA00	4BBK	P59113	FERM1_MOUSE	ASN	True	A	406	39.2	C	S	l	cathpdb	X-ray diffraction	2.1	28.956897198157005	True	True	False	False		22	True	45	45.1	45.1.1	45.1.1.1	Q9BQL6	P59113	P59113	MOUSE	['Cytoplasm', 'Cytoskeleton', 'Cell junction', 'Focal adhesion', 'Cell projection', 'Ruffle membrane']	Eukaryota/Metazoa
PH	1qqgA01	1QQG	P35568	IRS1_HUMAN	ASN	True	A	49	26.42	C	S	l	cathpdb	X-ray diffraction	2.3	22.397220570194524	False	False	False	False		0	True	79	79.1	79.1.1	79.1.1.1	P35568	P35568	P35568	HUMAN	['unkown']	Eukaryota/Metazoa
PH	3tfmA02	3TFM	D3ZJP6	MYO10_RAT	ASN	True	A	84	31.26	C	S	l	cathpdb	X-ray diffraction	2.53	29.37327750838019	True	True	False	False		22	True	82	82.1	82.1.1	82.1.1.1	F8VQB6	F8VQB6	D3ZJP6	RAT	['Cytoplasm', 'Cytosol', 'Cell projection', 'Lamellipodium', 'Cell projection', 'Ruffle', 'Cytoplasm', 'Cytoskeleton', 'Cell projection', 'Filopodium tip', 'Cytoplasm', 'Cell cortex', 'Cell projection', 'Filopodium membrane', 'Cell membrane']	Eukaryota/Metazoa
PH	2codA01	2COD	Q8WZ64	ARAP2_HUMAN	ASN	True	A	42	0.0	C	S	b	cathpdb	Solution NMR	999.0	42.86119183812106	False	False	False	False		0	True	143	143.1	143.1.1	143.1.1.1	Q8WZ64	Q8WZ64	Q8WZ64	HUMAN	['Cytoplasm']	Eukaryota/Metazoa
PH	2coaA01	2COA	Q9BZL6	KPCD2_HUMAN	ASN	True	A	41	0.0	C	S	l	cathpdb	Solution NMR	999.0	32.49155299144734	False	False	False	False		0	True	121	121.1	121.1.1	121.1.1.1	Q9BZL6	Q9BZL6	Q9BZL6	HUMAN	['Cytoplasm', 'Cell membrane', 'Nucleus', 'Golgi apparatus', 'trans-Golgi network']	Eukaryota/Metazoa
PH	2d9xA01	2D9X	Q9BXB4	OSB11_HUMAN	ASN	True	A	43	0.0	C	S	l	cathpdb	Solution NMR	999.0	31.425311166504887	False	False	False	False		0	True	39	39.2	39.2.1	39.2.1.1	Q9BXB4	Q9BXB4	Q9BXB4	HUMAN	['Late endosome membrane', 'Golgi apparatus', 'trans-Golgi network membrane']	Eukaryota/Metazoa
PH	2d9zA01	2D9Z	O94806	KPCD3_HUMAN	ASN	True	A	41	0.0	C	-	l	cathpdb	Solution NMR	999.0	31.792835687724473	False	False	False	False		0	True	121	121.1	121.1.2	121.1.2.1	O94806	O94806	O94806	HUMAN	['Cytoplasm', 'Membrane']	Eukaryota/Metazoa
PH	1dbhA02	1DBH	Q07889	SOS1_HUMAN	ASN	True	A	474	45.8	C	-	e	cathpdb	X-ray diffraction	2.3	14.427602681829782	False	False	False	False		0	False	72	72.1	72.1.1	72.1.1.1	Q07889	Q07889	Q07889	HUMAN	['unkown']	Eukaryota/Metazoa
PH	1xd4A02	1XD4	Q07889	SOS1_HUMAN	ASN	True	A	474	172.39	C	-	e	cathpdb	X-ray diffraction	3.64	14.428824230411475	False	False	False	False		0	False	72	72.1	72.1.1	72.1.1.2	Q07889	Q07889	Q07889	HUMAN	['unkown']	Eukaryota/Metazoa
PH	1pmsA00	1PMS	Q62245	SOS1_MOUSE	ASN	True	A	491	0.0	C	S	k	cathpdb	Solution NMR	999.0	39.069872690291646	False	False	False	False		0	True	109	109.1	109.1.1	109.1.1.2	Q62245	Q62245	Q62245	MOUSE	['unkown']	Eukaryota/Metazoa
PH	3ksyA03	3KSY	Q07889	SOS1_HUMAN	ASN	True	A	474	259.26	C	-	e	cathpdb	X-ray diffraction	3.18	15.657928026680915	False	False	False	False		0	False	109	109.1	109.1.1	109.1.1.1	Q07889	Q07889	Q07889	HUMAN	['unkown']	Eukaryota/Metazoa
PH	2coaA01	2COA	Q9BZL6	KPCD2_HUMAN	ASN	False	A	42	0.0	C	S	m	cathpdb	Solution NMR	999.0	48.666613579852466	False	False	False	False		0	True	121	121.1	121.1.1	121.1.1.1	Q9BZL6	Q9BZL6	Q9BZL6	HUMAN	['Cytoplasm', 'Cell membrane', 'Nucleus', 'Golgi apparatus', 'trans-Golgi network']	Eukaryota/Metazoa
PH	3fehA02	3FEH	O75689	ADAP1_HUMAN	ASN	True	A	166	49.05	C	S	f	cathpdb	X-ray diffraction	1.9	48.9387245904041	True	True	False	False		14	True	30	30.1	30.1.1	30.1.1.2	O75689	O75689	O75689	HUMAN	['Nucleus', 'Cytoplasm']	Eukaryota/Metazoa
PH	1v5pA01	1V5P	Q9ERS5	PKHA2_MOUSE	ASN	False	A	52	0.0	C	-	f	cathpdb	Solution NMR	999.0	26.691028980206188	False	False	False	False		0	True	137	137.1	137.1.1	137.1.1.1	Q9ERS5	Q9ERS5	Q9ERS5	MOUSE	['Cytoplasm', 'Cell membrane', 'Nucleus']	Eukaryota/Metazoa
PH	3aj4B00	3AJ4	Q96CS7	PKHB2_HUMAN	ASN	True	B	42	6.44	C	S	c	cathpdb	X-ray diffraction	1.0	48.503412497136885	True	True	False	False		22	True	2	2.1	2.1.1	2.1.1.1	Q96CS7	Q96CS7	Q96CS7	HUMAN	['Recycling endosome membrane']	Eukaryota/Metazoa
PH	4k2pC01	4K2P	Q13009	TIAM1_HUMAN	ASN	False	C	488	63.25	C	-	Z	cathpdb	X-ray diffraction	1.98	74.64334711476826	True	True	False	False		9	True	31	31.1	31.1.1	31.1.1.1	Q13009	Q13009	Q13009	HUMAN	['Cell junction', 'Cell membrane']	Eukaryota/Metazoa
PH	1v88A00	1V88	Q9BZF1	OSBL8_HUMAN	ASN	True	A	43	0.0	C	S	o	cathpdb	Solution NMR	999.0	64.03885788055436	True	True	False	False		17	True	136	136.1	136.1.1	136.1.1.1	Q9BZF1	Q9BZF1	Q9BZF1	HUMAN	['Endoplasmic reticulum membrane', 'Nucleus membrane']	Eukaryota/Metazoa
PH	2d9xA01	2D9X	Q9BXB4	OSB11_HUMAN	ASN	False	A	48	0.0	C	S	p	cathpdb	Solution NMR	999.0	73.12706578129247	True	True	False	False		14	True	39	39.2	39.2.1	39.2.1.1	Q9BXB4	Q9BXB4	Q9BXB4	HUMAN	['Late endosome membrane', 'Golgi apparatus', 'trans-Golgi network membrane']	Eukaryota/Metazoa
PH	1plsA00	1PLS	P08567	PLEK_HUMAN	ASN	True	A	42	0.0	C	S	p	cathpdb	Solution NMR	999.0	69.24362528850517	True	True	False	False		16	True	127	127.1	127.1.1	127.1.1.1	P08567	P08567	P08567	HUMAN	['unkown']	Eukaryota/Metazoa
PH	5c6rA00	5C6R	Q9QWY8	ASAP1_MOUSE	ASN	True	A	377	99.19	C	S	i	cathpdb	X-ray diffraction	1.8	74.65837442292137	True	True	False	False		14	True	26	26.1	26.1.1	26.1.1.1	Q9QWY8	Q9QWY8	Q9QWY8	MOUSE	['Cytoplasm', 'Membrane']	Eukaryota/Metazoa
PH	1x1gA00	1X1G	Q9NYT0	PLEK2_HUMAN	ASN	True	A	58	0.0	C	S	b	cathpdb	Solution NMR	999.0	75.11632438201885	False	False	False	False		0	True	15	15.2	15.2.1	15.2.1.1	Q9NYT0	Q9NYT0	Q9NYT0	HUMAN	['Cell projection', 'Lamellipodium membrane', 'Cytoplasm', 'Cytoskeleton']	Eukaryota/Metazoa
PH	2coaA01	2COA	Q9BZL6	KPCD2_HUMAN	ASN	True	A	45	0.0	C	S	b	cathpdb	Solution NMR	999.0	78.93850745050024	True	True	False	False		14	True	121	121.1	121.1.1	121.1.1.1	Q9BZL6	Q9BZL6	Q9BZL6	HUMAN	['Cytoplasm', 'Cell membrane', 'Nucleus', 'Golgi apparatus', 'trans-Golgi network']	Eukaryota/Metazoa
PH	2da0A00	2DA0	Q9ULH1	ASAP1_HUMAN	ASN	True	A	47	0.0	C	-	f	cathpdb	Solution NMR	999.0	82.70751078616047	True	True	False	False		17	True	26	26.1	26.1.2	26.1.2.1	Q9QWY8	Q9ULH1	Q9ULH1	HUMAN	['Cytoplasm', 'Membrane']	Eukaryota/Metazoa
PH	2dhkA01	2DHK	Q9BYX2	TBD2A_HUMAN	ASN	True	A	50	0.0	C	S	a	cathpdb	Solution NMR	999.0	61.41241389160859	True	True	False	False		19	True	140	140.1	140.1.1	140.1.1.1	Q9BYX2	Q9BYX2	Q9BYX2	HUMAN	['Cytoplasm', 'Cytoplasmic vesicle', 'Cell junction']	Eukaryota/Metazoa
PH	2y7bA00	2Y7B	Q9NQW6	ANLN_HUMAN	ASN	True	A	1027	30.37	C	-	c	cathpdb	X-ray diffraction	1.9	66.50787622792883	False	False	False	False		0	True	64	64.1	64.1.1	64.1.1.1	Q9NQW6	Q9NQW6	Q9NQW6	HUMAN	['Nucleus', 'Cytoplasm', 'Cytoskeleton', 'Cytoplasm', 'Cell cortex', 'Cell projection', 'Bleb']	Eukaryota/Metazoa
PH	1zc4D00	1ZC4	O54924	EXOC8_RAT	ASN	True	D	219	32.71	E	E	d	cathpdb	X-ray diffraction	2.5	40.80799897826298	False	False	False	False		0	True	44	44.1	44.1.1	44.1.1.1	Q8IYI6	Q8IYI6	O54924	RAT	['Cytoplasm', 'Cytoplasm', 'Perinuclear region', 'Cell projection', 'Growth cone', 'Cell projection']	Eukaryota/Metazoa
PH	1unpA00	1UNP	P31749	AKT1_HUMAN	ASN	False	A	53	19.73	E	E	d	cathpdb	X-ray diffraction	1.65	8.440840558194987	False	False	False	False		0	False	1	1.1	1.1.1	1.1.1.1	P31749	P31749	P31749	HUMAN	['Cytoplasm', 'Nucleus', 'Cell membrane']	Eukaryota/Metazoa
PH	2x18G00	2X18	Q9Y243	AKT3_HUMAN	ASN	False	G	52	9.7	E	E	d	cathpdb	X-ray diffraction	1.46	6.741221754787557	False	False	False	False		0	False	1	1.1	1.1.2	1.1.2.1	Q60823	Q9Y243	Q9Y243	HUMAN	['Nucleus', 'Cytoplasm', 'Membrane']	Eukaryota/Metazoa
PH	5kcvA01	5KCV	P31749	AKT1_HUMAN	ASN	False	A	53	65.57	H	G	k	cathpdb	X-ray diffraction	2.7	66.7118843261293	False	False	False	False		0	True	81	81.1	81.1.1	81.1.1.1	P31749	P31749	P31749	HUMAN	['Cytoplasm', 'Nucleus', 'Cell membrane']	Eukaryota/Metazoa
PH	1unrA00	1UNR	P31749	AKT1_HUMAN	ASN	False	A	53	21.01	E	E	d	cathpdb	X-ray diffraction	1.25	13.40145098690462	False	False	False	False		0	False	1	1.1	1.1.1	1.1.1.2	P31749	P31749	P31749	HUMAN	['Cytoplasm', 'Nucleus', 'Cell membrane']	Eukaryota/Metazoa
PH	1p6sA00	1P6S	P31751	AKT2_HUMAN	ASN	False	A	53	0.0	E	E	d	cathpdb	Solution NMR	999.0	3.4052431681248807	False	False	False	False		0	False	81	81.1	81.1.2	81.1.2.1	P31751	P31751	P31751	HUMAN	['Cytoplasm', 'Nucleus', 'Cell membrane', 'Early endosome']	Eukaryota/Metazoa
PH	2uzsA00	2UZS	P31749	AKT1_HUMAN	ASN	False	A	53	25.13	E	E	d	cathpdb	X-ray diffraction	2.46	9.517890047294614	False	False	False	False		0	False	1	1.1	1.1.1	1.1.1.4	P31749	P31749	P31749	HUMAN	['Cytoplasm', 'Nucleus', 'Cell membrane']	Eukaryota/Metazoa
PH	1h10A00	1H10	P31749	AKT1_HUMAN	ASN	False	A	53	6.58	E	E	d	cathpdb	X-ray diffraction	1.4	10.54034685529732	False	False	False	False		0	False	1	1.1	1.1.1	1.1.1.3	P31749	P31749	P31749	HUMAN	['Cytoplasm', 'Nucleus', 'Cell membrane']	Eukaryota/Metazoa
PH	2rgnB02	2RGN	Q86VW2	ARHGP_HUMAN	ASN	False	B	410	143.94	E	E	d	cathpdb	X-ray diffraction	3.5	21.498071731708304	False	False	False	False		0	True	112	112.1	112.1.1	112.1.1.1	Q86VW2	Q86VW2	Q86VW2	HUMAN	['Cell membrane', 'Cytoplasm', 'Myofibril', 'Sarcomere']	Eukaryota/Metazoa
PH	3mpxA02	3MPX	Q6ZNL6	FGD5_HUMAN	ASN	False	A	1155	36.98	E	E	d	cathpdb	X-ray diffraction	2.8	33.436596767598225	False	False	False	False		0	True	110	110.1	110.1.1	110.1.1.1	Q6ZNL6	Q6ZNL6	Q6ZNL6	HUMAN	['Cytoplasm', 'Cytoskeleton', 'Cell projection', 'Ruffle membrane', 'Endoplasmic reticulum', 'Golgi apparatus', 'Early endosome']	Eukaryota/Metazoa
PH	3o96A01	3O96	P31749	AKT1_HUMAN	ASN	False	A	53	51.11	H	G	k	cathpdb	X-ray diffraction	2.7	69.21312579244653	False	False	False	False		0	True	81	81.1	81.1.1	81.1.1.2	P31749	P31749	P31749	HUMAN	['Cytoplasm', 'Nucleus', 'Cell membrane']	Eukaryota/Metazoa
PH	1unpA00	1UNP	P31749	AKT1_HUMAN	ASN	False	A	54	12.66	E	E	c	cathpdb	X-ray diffraction	1.65	53.939394763923566	False	False	False	False		0	True	1	1.1	1.1.1	1.1.1.1	P31749	P31749	P31749	HUMAN	['Cytoplasm', 'Nucleus', 'Cell membrane']	Eukaryota/Metazoa
PH	2x18G00	2X18	Q9Y243	AKT3_HUMAN	ASN	False	G	53	13.8	E	E	c	cathpdb	X-ray diffraction	1.46	53.69203733382955	False	False	False	False		0	True	1	1.1	1.1.2	1.1.2.1	Q60823	Q9Y243	Q9Y243	HUMAN	['Nucleus', 'Cytoplasm', 'Membrane']	Eukaryota/Metazoa
PH	5kcvA01	5KCV	P31749	AKT1_HUMAN	ASN	False	A	54	53.85	H	G	l	cathpdb	X-ray diffraction	2.7	47.48414095645246	False	False	False	False		0	True	81	81.1	81.1.1	81.1.1.1	P31749	P31749	P31749	HUMAN	['Cytoplasm', 'Nucleus', 'Cell membrane']	Eukaryota/Metazoa
PH	1unrA00	1UNR	P31749	AKT1_HUMAN	ASN	False	A	54	16.27	E	E	c	cathpdb	X-ray diffraction	1.25	51.973924345709186	False	False	False	False		0	True	1	1.1	1.1.1	1.1.1.2	P31749	P31749	P31749	HUMAN	['Cytoplasm', 'Nucleus', 'Cell membrane']	Eukaryota/Metazoa
PH	1p6sA00	1P6S	P31751	AKT2_HUMAN	ASN	False	A	54	0.0	E	E	c	cathpdb	Solution NMR	999.0	36.25505911418671	False	False	False	False		0	True	81	81.1	81.1.2	81.1.2.1	P31751	P31751	P31751	HUMAN	['Cytoplasm', 'Nucleus', 'Cell membrane', 'Early endosome']	Eukaryota/Metazoa
PH	2uzsA00	2UZS	P31749	AKT1_HUMAN	ASN	False	A	54	25.3	E	E	c	cathpdb	X-ray diffraction	2.46	50.618144058936885	False	False	False	False		0	True	1	1.1	1.1.1	1.1.1.4	P31749	P31749	P31749	HUMAN	['Cytoplasm', 'Nucleus', 'Cell membrane']	Eukaryota/Metazoa
PH	1h10A00	1H10	P31749	AKT1_HUMAN	ASN	False	A	54	12.46	E	E	c	cathpdb	X-ray diffraction	1.4	40.68504041069763	False	False	False	False		0	True	1	1.1	1.1.1	1.1.1.3	P31749	P31749	P31749	HUMAN	['Cytoplasm', 'Nucleus', 'Cell membrane']	Eukaryota/Metazoa
PH	3o96A01	3O96	P31749	AKT1_HUMAN	ASN	False	A	54	40.86	H	G	l	cathpdb	X-ray diffraction	2.7	42.51289925736651	False	False	False	False		0	True	81	81.1	81.1.1	81.1.1.2	P31749	P31749	P31749	HUMAN	['Cytoplasm', 'Nucleus', 'Cell membrane']	Eukaryota/Metazoa
PH	5d3wB00	5D3W	Q8TCU6	PREX1_HUMAN	ASN	False	B	332	28.57	E	E	f	cathpdb	X-ray diffraction	1.85	38.886677936992484	False	False	False	False		0	True	63	63.1	63.1.1	63.1.1.1	Q8TCU6	Q8TCU6	Q8TCU6	HUMAN	['Cytoplasm', 'Cytosol', 'Cell membrane']	Eukaryota/Metazoa
PH	5fi0G02	5FI0	Q8TCU6	PREX1_HUMAN	ASN	False	G	332	141.83	E	E	f	cathpdb	X-ray diffraction	3.28	33.12404080549812	False	False	False	False		0	True	63	63.1	63.1.1	63.1.1.2	Q8TCU6	Q8TCU6	Q8TCU6	HUMAN	['Cytoplasm', 'Cytosol', 'Cell membrane']	Eukaryota/Metazoa
PH	3bjiB02	3BJI	P15498	VAV_HUMAN	ASN	False	B	448	49.77	E	E	f	cathpdb	X-ray diffraction	2.6	38.508330102078034	False	False	False	False		0	True	28	28.1	28.1.1	28.1.1.2	P15498	P15498	P15498	HUMAN	['unkown']	Eukaryota/Metazoa
PH	5c6rA00	5C6R	Q9QWY8	ASAP1_MOUSE	ASN	False	A	384	29.58	E	E	f	cathpdb	X-ray diffraction	1.8	39.744495631197374	False	False	False	False		0	True	26	26.1	26.1.1	26.1.1.1	Q9QWY8	Q9QWY8	Q9QWY8	MOUSE	['Cytoplasm', 'Membrane']	Eukaryota/Metazoa
PH	4bbkA00	4BBK	P59113	FERM1_MOUSE	ASN	False	A	419	43.48	E	E	f	cathpdb	X-ray diffraction	2.1	40.76448513579941	False	False	False	False		0	True	45	45.1	45.1.1	45.1.1.1	Q9BQL6	P59113	P59113	MOUSE	['Cytoplasm', 'Cytoskeleton', 'Cell junction', 'Focal adhesion', 'Cell projection', 'Ruffle membrane']	Eukaryota/Metazoa
PH	1rj2J02	1RJ2	Q64096	MCF2L_MOUSE	ASN	False	J	896	131.28	C	-	f	cathpdb	X-ray diffraction	3.0	23.159936275713545	False	False	False	False		0	True	88	88.1	88.1.1	88.1.1.3	O15068	Q64096	Q64096	MOUSE	['Cytoplasm', 'Cell membrane']	Eukaryota/Metazoa
PH	2ys3A00	2YS3	Q86UX7	URP2_HUMAN	ASN	False	A	58	0.0	C	-	f	cathpdb	Solution NMR	999.0	47.73422951035891	False	False	False	False		0	True	45	45.2	45.2.2	45.2.2.1	Q86UX7	Q86UX7	Q86UX7	HUMAN	['Cell projection', 'Podosome']	Eukaryota/Metazoa
PH	1kz7C02	1KZ7	Q64096	MCF2L_MOUSE	ASN	False	C	1896	41.47	C	-	Z	cathpdb	X-ray diffraction	2.4	38.25228321166711	False	False	False	False		0	True	88	88.1	88.1.1	88.1.1.1	O15068	Q64096	Q64096	MOUSE	['Cytoplasm', 'Cell membrane']	Eukaryota/Metazoa
PH	5l81A00	5L81	Q8K1B8	URP2_MOUSE	ASN	False	A	399	72.67	E	E	f	cathpdb	X-ray diffraction	2.23	41.13048411660034	False	False	False	False		0	True	45	45.2	45.2.1	45.2.1.1	Q86UX7	Q8K1B8	Q8K1B8	MOUSE	['Cell projection', 'Podosome']	Eukaryota/Metazoa
PH	1kz7A02	1KZ7	Q64096	MCF2L_MOUSE	ASN	False	A	896	37.71	C	-	Z	cathpdb	X-ray diffraction	2.4	37.747213066119386	False	False	False	False		0	True	88	88.1	88.1.1	88.1.1.2	O15068	Q64096	Q64096	MOUSE	['Cytoplasm', 'Cell membrane']	Eukaryota/Metazoa
PH	2lkoA00	2LKO	Q96AC1	FERM2_HUMAN	ASN	False	A	422	0.0	C	-	f	cathpdb	Solution NMR	999.0	29.088632868417275	False	False	False	False		0	True	45	45.1	45.1.2	45.1.2.2	Q96AC1	Q96AC1	Q96AC1	HUMAN	['Cytoplasm', 'Cytoplasm', 'Cell cortex', 'Cytoplasm', 'Cytoskeleton', 'Cytoplasm', 'Cytoskeleton', 'Stress fiber', 'Cell junction', 'Focal adhesion', 'Membrane', 'Cell projection', 'Lamellipodium membrane', 'Nucleus', 'Cytoplasm', 'Myofibril', 'Sarcomere', 'I band', 'Cell surface']	Eukaryota/Metazoa
PH	1kzgC02	1KZG	Q64096	MCF2L_MOUSE	ASN	False	C	1896	64.42	E	E	f	cathpdb	X-ray diffraction	2.6	37.509745943332945	False	False	False	False		0	True	88	88.1	88.1.1	88.1.1.4	O15068	Q64096	Q64096	MOUSE	['Cytoplasm', 'Cell membrane']	Eukaryota/Metazoa
PH	4f7hA00	4F7H	Q96AC1	FERM2_HUMAN	ASN	False	A	422	25.57	E	E	f	cathpdb	X-ray diffraction	1.9	40.44762850266036	False	False	False	False		0	True	45	45.1	45.1.2	45.1.2.1	Q96AC1	Q96AC1	Q96AC1	HUMAN	['Cytoplasm', 'Cytoplasm', 'Cell cortex', 'Cytoplasm', 'Cytoskeleton', 'Cytoplasm', 'Cytoskeleton', 'Stress fiber', 'Cell junction', 'Focal adhesion', 'Membrane', 'Cell projection', 'Lamellipodium membrane', 'Nucleus', 'Cytoplasm', 'Myofibril', 'Sarcomere', 'I band', 'Cell surface']	Eukaryota/Metazoa
PH	2da0A00	2DA0	Q9ULH1	ASAP1_HUMAN	ASN	False	A	54	0.0	E	E	f	cathpdb	Solution NMR	999.0	35.27419298905677	False	False	False	False		0	True	26	26.1	26.1.2	26.1.2.1	Q9QWY8	Q9ULH1	Q9ULH1	HUMAN	['Cytoplasm', 'Membrane']	Eukaryota/Metazoa
PH	3hw2B00	3HW2	Q8IWE5	PKHM2_HUMAN	ASN	False	B	821	51.38	E	E	f	cathpdb	X-ray diffraction	3.3	34.55387019492943	False	False	False	False		0	True	96	96.1	96.1.1	96.1.1.2	Q8IWE5	Q8IWE5	Q8IWE5	HUMAN	['Cytoplasm']	Eukaryota/Metazoa
PH	2d9vA01	2D9V	Q9QYE9	PKHB1_MOUSE	ASN	False	A	57	0.0	C	T	b	cathpdb	Solution NMR	999.0	6.701842235394588	False	False	False	False		0	False	2	2.2	2.2.1	2.2.1.1	Q9UF11	Q9UF11	Q9QYE9	MOUSE	['Membrane', 'Cytoplasm']	Eukaryota/Metazoa
PH	2y7bA00	2Y7B	Q9NQW6	ANLN_HUMAN	ASN	False	A	1033	19.97	E	E	f	cathpdb	X-ray diffraction	1.9	27.33855380153561	False	False	False	False		0	True	64	64.1	64.1.1	64.1.1.1	Q9NQW6	Q9NQW6	Q9NQW6	HUMAN	['Nucleus', 'Cytoplasm', 'Cytoskeleton', 'Cytoplasm', 'Cell cortex', 'Cell projection', 'Bleb']	Eukaryota/Metazoa
PH	2vrwB02	2VRW	P27870	VAV_MOUSE	ASN	False	B	448	34.89	E	E	f	cathpdb	X-ray diffraction	1.85	37.528789234678186	False	False	False	False		0	True	28	28.1	28.1.1	28.1.1.1	P15498	P27870	P27870	MOUSE	['unkown']	Eukaryota/Metazoa
PH	3t06A02	3T06	O15085	ARHGB_HUMAN	ASN	False	A	1029	87.89	H	G	l	cathpdb	X-ray diffraction	2.84	60.36823038900017	True	False	False	False		26	True	47	47.2	47.2.1	47.2.1.2	O15085	O15085	O15085	HUMAN	['Cytoplasm', 'Membrane']	Eukaryota/Metazoa
PH	3kz1B02	3KZ1	O15085	ARHGB_HUMAN	ASN	False	B	1029	62.89	H	G	l	cathpdb	X-ray diffraction	2.7	56.92984926029864	True	False	False	False		27	True	47	47.2	47.2.1	47.2.1.1	O15085	O15085	O15085	HUMAN	['Cytoplasm', 'Membrane']	Eukaryota/Metazoa
PH	1v88A00	1V88	Q9BZF1	OSBL8_HUMAN	ASN	False	A	53	0.0	C	S	b	cathpdb	Solution NMR	999.0	57.434819144628335	False	False	False	False		0	True	136	136.1	136.1.1	136.1.1.1	Q9BZF1	Q9BZF1	Q9BZF1	HUMAN	['Endoplasmic reticulum membrane', 'Nucleus membrane']	Eukaryota/Metazoa
PH	2j59N00	2J59	Q5T5U3	RHG21_HUMAN	ASN	False	N	991	23.54	C	S	b	cathpdb	X-ray diffraction	2.1	13.7733810806496	False	False	False	False		0	False	42	42.1	42.1.1	42.1.1.1	Q5T5U3	Q5T5U3	Q5T5U3	HUMAN	['Golgi apparatus membrane', 'Cell junction', 'Cytoplasmic vesicle membrane', 'Cytoplasm', 'Cytoskeleton']	Eukaryota/Metazoa
PH	2dhjA00	2DHJ	Q5T5U3	RHG21_HUMAN	ASN	False	A	69	0.0	C	T	l	cathpdb	Solution NMR	999.0	41.703945524163565	False	False	False	False		0	True	42	42.1	42.1.2	42.1.2.1	Q5T5U3	Q5T5U3	Q5T5U3	HUMAN	['Golgi apparatus membrane', 'Cell junction', 'Cytoplasmic vesicle membrane', 'Cytoplasm', 'Cytoskeleton']	Eukaryota/Metazoa
PH	1fgzA00	1FGZ	O08967	CYH3_MOUSE	ASN	False	A	312	37.43	C	T	p	cathpdb	X-ray diffraction	2.05	36.16597729842505	False	False	False	False		0	True	8	8.1	8.1.1	8.1.1.3	O08967	O08967	O08967	MOUSE	['Cytoplasm', 'Cytosol', 'Cell membrane', 'Cell junction', 'Adherens junction', 'Cell junction', 'Tight junction']	Eukaryota/Metazoa
PH	2dynA00	2DYN	Q05193	DYN1_HUMAN	ASN	False	A	61	51.83	C	T	i	cathpdb	X-ray diffraction	2.3	41.86188735324801	False	False	False	False		0	True	51	51.1	51.1.1	51.1.1.2	P21575	P21575	Q05193	HUMAN	['Cytoplasm', 'Cytoplasm', 'Cytoskeleton']	Eukaryota/Metazoa
PH	1ki1D02	1KI1	Q15811	ITSN1_HUMAN	ASN	False	D	1522	67.82	H	G	l	cathpdb	X-ray diffraction	2.3	27.644879101193503	False	False	False	False		0	True	89	89.1	89.1.1	89.1.1.2	Q15811	Q15811	Q15811	HUMAN	['Endomembrane system', 'Cell junction', 'Synapse', 'Synaptosome', 'Cell projection', 'Lamellipodium', 'Cell membrane', 'Membrane', 'Clathrin-coated pit', 'Recycling endosome', 'Endosome', 'Cytoplasmic vesicle']	Eukaryota/Metazoa
PH	5efxA00	5EFX	Q92974	ARHG2_HUMAN	ASN	False	A	525	28.84	C	T	p	cathpdb	X-ray diffraction	2.45	54.63435146296636	True	False	False	False		27	True	107	107.1	107.1.1	107.1.1.1	Q92974	Q92974	Q92974	HUMAN	['Cytoplasm', 'Cytoskeleton', 'Cytoplasm', 'Cell junction', 'Tight junction', 'Golgi apparatus', 'Cytoplasm', 'Cytoskeleton', 'Spindle', 'Cell projection', 'Ruffle membrane', 'Cytoplasmic vesicle']	Eukaryota/Metazoa
PH	1droA00	1DRO	Q00963	SPTCB_DROME	ASN	False	A	71	0.0	C	S	b	cathpdb	Solution NMR	999.0	61.23493198530872	True	False	False	False		33	True	50	50.2	50.2.1	50.2.1.1	Q00963	Q00963	Q00963	DROME	['Cytoplasm', 'Cytoskeleton', 'Cytoplasm', 'Cell cortex']	Eukaryota/Metazoa
PH	1fhwA00	1FHW	O08967	CYH3_MOUSE	ASN	False	A	312	21.02	C	T	p	cathpdb	X-ray diffraction	1.9	57.698948164300035	False	False	False	False		0	True	8	8.1	8.1.3	8.1.3.1	O08967	O08967	O08967	MOUSE	['Cytoplasm', 'Cytosol', 'Cell membrane', 'Cell junction', 'Adherens junction', 'Cell junction', 'Tight junction']	Eukaryota/Metazoa
PH	4k2pC01	4K2P	Q13009	TIAM1_HUMAN	ASN	False	C	499	31.82	C	T	i	cathpdb	X-ray diffraction	1.98	42.83075792843558	False	False	False	False		0	True	31	31.1	31.1.1	31.1.1.1	Q13009	Q13009	Q13009	HUMAN	['Cell junction', 'Cell membrane']	Eukaryota/Metazoa
PH	4kaxB00	4KAX	O43739	CYH3_HUMAN	ASN	False	B	312	32.02	C	S	i	cathpdb	X-ray diffraction	1.85	9.847881498081586	False	False	False	False		0	False	8	8.1	8.1.3	8.1.3.4	O43739	O43739	O43739	HUMAN	['Cytoplasm', 'Cytosol', 'Cell membrane', 'Cell junction', 'Adherens junction', 'Cell junction', 'Tight junction']	Eukaryota/Metazoa
PH	2ys1A00	2YS1	P50570	DYN2_HUMAN	ASN	False	A	57	0.0	C	S	g	cathpdb	Solution NMR	999.0	22.322761413722635	False	False	False	False		0	True	128	128.1	128.1.1	128.1.1.1	P50570	P50570	P50570	HUMAN	['Cytoplasm', 'Cytoplasm', 'Cytoskeleton', 'Cell junction', 'Membrane', 'Clathrin-coated pit', 'Cell junction', 'Synapse', 'Postsynaptic density', 'Cell junction', 'Synapse', 'Midbody', 'Cell projection', 'Phagocytic cup', 'Cytoplasmic vesicle', 'Phagosome membrane']	Eukaryota/Metazoa
PH	1u29A00	1U29	P63034	CYH2_MOUSE	ASN	False	A	308	26.35	C	T	p	cathpdb	X-ray diffraction	1.8	66.13622801488451	False	False	False	False		0	True	8	8.1	8.1.2	8.1.2.1	Q99418	P63034	P63034	MOUSE	['Cell membrane', 'Cytoplasm', 'Cell projection', 'Cell projection', 'Growth cone', 'Cell junction', 'Tight junction', 'Cell junction', 'Adherens junction']	Eukaryota/Metazoa
PH	1dynB00	1DYN	Q05193	DYN1_HUMAN	ASN	False	B	61	42.2	C	T	p	cathpdb	X-ray diffraction	2.2	37.07749586298868	False	False	False	False		0	True	51	51.1	51.1.1	51.1.1.1	P21575	P21575	Q05193	HUMAN	['Cytoplasm', 'Cytoplasm', 'Cytoskeleton']	Eukaryota/Metazoa
PH	2r09A03	2R09	O08967	CYH3_MOUSE	ASN	False	A	312	25.7	C	T	i	cathpdb	X-ray diffraction	1.9	53.11094116105984	False	False	False	False		0	True	8	8.1	8.1.3	8.1.3.3	O08967	O08967	O08967	MOUSE	['Cytoplasm', 'Cytosol', 'Cell membrane', 'Cell junction', 'Adherens junction', 'Cell junction', 'Tight junction']	Eukaryota/Metazoa
PH	1fhxA00	1FHX	O08967	CYH3_MOUSE	ASN	False	A	312	39.22	C	T	i	cathpdb	X-ray diffraction	2.5	46.29416433349534	False	False	False	False		0	True	8	8.1	8.1.3	8.1.3.5	O08967	O08967	O08967	MOUSE	['Cytoplasm', 'Cytosol', 'Cell membrane', 'Cell junction', 'Adherens junction', 'Cell junction', 'Tight junction']	Eukaryota/Metazoa
PH	4k81E02	4K81	Q14449	GRB14_HUMAN	ASN	False	E	285	65.4	C	S	a	cathpdb	X-ray diffraction	2.4	42.57120615381198	False	False	False	False		0	True	105	105.1	105.1.2	105.1.2.1	Q14449	Q14449	Q14449	HUMAN	['Cytoplasm', 'Endosome membrane']	Eukaryota/Metazoa
PH	1fgyA00	1FGY	O08967	CYH3_MOUSE	ASN	False	A	312	31.99	C	T	i	cathpdb	X-ray diffraction	1.5	45.705695028637784	False	False	False	False		0	True	8	8.1	8.1.1	8.1.1.1	O08967	O08967	O08967	MOUSE	['Cytoplasm', 'Cytosol', 'Cell membrane', 'Cell junction', 'Adherens junction', 'Cell junction', 'Tight junction']	Eukaryota/Metazoa
PH	3zvrA03	3ZVR	P21575	DYN1_RAT	ASN	False	A	569	126.26	C	T	p	cathpdb	X-ray diffraction	3.1	32.24921158355136	False	False	False	False		0	True	51	51.1	51.1.2	51.1.2.1	P21575	P21575	P21575	RAT	['Cytoplasm', 'Cytoplasm', 'Cytoskeleton']	Eukaryota/Metazoa
PH	1u2bA00	1U2B	O08967	CYH3_MOUSE	ASN	False	A	313	32.16	C	T	p	cathpdb	X-ray diffraction	1.8	35.4867246982691	False	False	False	False		0	True	8	8.1	8.1.1	8.1.1.2	O08967	O08967	O08967	MOUSE	['Cytoplasm', 'Cytosol', 'Cell membrane', 'Cell junction', 'Adherens junction', 'Cell junction', 'Tight junction']	Eukaryota/Metazoa
PH	1fhxB00	1FHX	O08967	CYH3_MOUSE	ASN	False	B	312	22.25	C	T	p	cathpdb	X-ray diffraction	2.5	55.12125990427344	False	False	False	False		0	True	8	8.1	8.1.3	8.1.3.6	O08967	O08967	O08967	MOUSE	['Cytoplasm', 'Cytosol', 'Cell membrane', 'Cell junction', 'Adherens junction', 'Cell junction', 'Tight junction']	Eukaryota/Metazoa
PH	2r09B03	2R09	O08967	CYH3_MOUSE	ASN	False	B	312	38.64	C	T	i	cathpdb	X-ray diffraction	1.9	55.72593644097441	False	False	False	False		0	True	8	8.1	8.1.3	8.1.3.2	O08967	O08967	O08967	MOUSE	['Cytoplasm', 'Cytosol', 'Cell membrane', 'Cell junction', 'Adherens junction', 'Cell junction', 'Tight junction']	Eukaryota/Metazoa
PH	4kvgD02	4KVG	Q8R5A3	AB1IP_MOUSE	ASN	False	D	364	23.97	H	G	p	cathpdb	X-ray diffraction	1.65	39.97740822462921	False	False	False	False		0	True	83	83.1	83.1.1	83.1.1.1	Q8R5A3	Q8R5A3	Q8R5A3	MOUSE	['Cell membrane', 'Cell projection', 'Lamellipodium', 'Cell junction', 'Focal adhesion', 'Cytoplasm', 'Cytoskeleton']	Eukaryota/Metazoa
PH	3snhA03	3SNH	Q05193	DYN1_HUMAN	ASN	False	A	569	140.83	C	T	p	cathpdb	X-ray diffraction	3.7	37.868311758574905	False	False	False	False		0	True	51	51.1	51.1.1	51.1.1.3	P21575	P21575	Q05193	HUMAN	['Cytoplasm', 'Cytoplasm', 'Cytoskeleton']	Eukaryota/Metazoa
PH	2y7bA00	2Y7B	Q9NQW6	ANLN_HUMAN	ASN	False	A	1036	17.08	H	G	p	cathpdb	X-ray diffraction	1.9	22.74261871799207	False	False	False	False		0	True	64	64.1	64.1.1	64.1.1.1	Q9NQW6	Q9NQW6	Q9NQW6	HUMAN	['Nucleus', 'Cytoplasm', 'Cytoskeleton', 'Cytoplasm', 'Cell cortex', 'Cell projection', 'Bleb']	Eukaryota/Metazoa
PH	4k2oA01	4K2O	Q13009	TIAM1_HUMAN	ASN	False	A	499	40.05	C	T	i	cathpdb	X-ray diffraction	2.15	43.306326612463366	False	False	False	False		0	True	31	31.1	31.1.1	31.1.1.2	Q13009	Q13009	Q13009	HUMAN	['Cell junction', 'Cell membrane']	Eukaryota/Metazoa
PH	2dn6A00	2DN6	Q9UH65	SWP70_HUMAN	ASN	False	A	56	0.0	C	T	l	cathpdb	Solution NMR	999.0	39.257116615404705	False	False	False	False		0	True	124	124.1	124.1.1	124.1.1.1	Q6A028	Q6A028	Q9UH65	HUMAN	['Cytoplasm', 'Cell membrane', 'Nucleus', 'Cell projection', 'Lamellipodium', 'Cytoplasm', 'Cytoskeleton']	Eukaryota/Metazoa
PH	3aj4B00	3AJ4	Q96CS7	PKHB2_HUMAN	ASN	False	B	55	5.3	E	E	d	cathpdb	X-ray diffraction	1.0	35.46922128197302	True	True	False	False		23	True	2	2.1	2.1.1	2.1.1.1	Q96CS7	Q96CS7	Q96CS7	HUMAN	['Recycling endosome membrane']	Eukaryota/Metazoa
PH	2dhiA00	2DHI	Q9QZC7	PKHB2_MOUSE	ASN	False	A	60	0.0	E	E	d	cathpdb	Solution NMR	999.0	32.241750353346525	True	True	False	False		23	True	2	2.1	2.1.2	2.1.2.1	Q9QZC7	Q9QZC7	Q9QZC7	MOUSE	['Recycling endosome membrane']	Eukaryota/Metazoa
PH	4gn1D02	4GN1	Q70E73	RAPH1_HUMAN	ASN	False	D	449	25.89	E	E	c	cathpdb	X-ray diffraction	2.4	21.60562754719684	False	False	False	False		0	True	83	83.1	83.1.2	83.1.2.1	Q70E73	Q70E73	Q70E73	HUMAN	['Cell membrane', 'Cell projection', 'Lamellipodium', 'Cell projection', 'Filopodium', 'Cytoplasm', 'Cytoskeleton']	Eukaryota/Metazoa
PH	1uprA00	1UPR	Q9H4M7	PKHA4_HUMAN	ASN	False	A	1105	31.75	E	E	c	cathpdb	X-ray diffraction	2.27	35.259511701174	False	False	False	False		0	True	9	9.1	9.1.1	9.1.1.1	Q9H4M7	Q9H4M7	Q9H4M7	HUMAN	['Cytoplasm', 'Membrane']	Eukaryota/Metazoa
PH	3fehA02	3FEH	O75689	ADAP1_HUMAN	ASN	False	A	181	23.23	E	E	c	cathpdb	X-ray diffraction	1.9	1.814784264808678	False	False	False	False		0	False	30	30.1	30.1.1	30.1.1.2	O75689	O75689	O75689	HUMAN	['Nucleus', 'Cytoplasm']	Eukaryota/Metazoa
PH	3hk0A02	3HK0	Q13322	GRB10_HUMAN	ASN	False	A	285	49.28	E	E	d	cathpdb	X-ray diffraction	2.6	22.375153720311484	False	False	False	False		0	True	105	105.1	105.1.1	105.1.1.1	Q13322	Q13322	Q13322	HUMAN	['Cytoplasm']	Eukaryota/Metazoa
PH	3fm8C02	3FM8	O75689	ADAP1_HUMAN	ASN	False	C	181	34.15	E	E	c	cathpdb	X-ray diffraction	2.3	46.38621305438006	False	False	False	False		0	True	30	30.1	30.1.1	30.1.1.1	O75689	O75689	O75689	HUMAN	['Nucleus', 'Cytoplasm']	Eukaryota/Metazoa
PH	4kvgD02	4KVG	Q8R5A3	AB1IP_MOUSE	ASN	False	D	366	13.24	E	E	c	cathpdb	X-ray diffraction	1.65	21.721017189487792	False	False	False	False		0	True	83	83.1	83.1.1	83.1.1.1	Q8R5A3	Q8R5A3	Q8R5A3	MOUSE	['Cell membrane', 'Cell projection', 'Lamellipodium', 'Cell junction', 'Focal adhesion', 'Cytoplasm', 'Cytoskeleton']	Eukaryota/Metazoa
PH	1qqgA01	1QQG	P35568	IRS1_HUMAN	ASN	False	A	71	39.01	E	E	d	cathpdb	X-ray diffraction	2.3	27.689143812042154	True	True	False	False		21	True	79	79.1	79.1.1	79.1.1.1	P35568	P35568	P35568	HUMAN	['unkown']	Eukaryota/Metazoa
PH	1dbhA02	1DBH	Q07889	SOS1_HUMAN	ASN	False	A	502	40.95	E	E	d	cathpdb	X-ray diffraction	2.3	52.65773401610502	False	False	False	False		0	True	72	72.1	72.1.1	72.1.1.1	Q07889	Q07889	Q07889	HUMAN	['unkown']	Eukaryota/Metazoa
PH	1xd4A02	1XD4	Q07889	SOS1_HUMAN	ASN	False	A	502	172.4	E	E	d	cathpdb	X-ray diffraction	3.64	37.74843640464464	False	False	False	False		0	True	72	72.1	72.1.1	72.1.1.2	Q07889	Q07889	Q07889	HUMAN	['unkown']	Eukaryota/Metazoa
PH	1pmsA00	1PMS	Q62245	SOS1_MOUSE	ASN	False	A	519	0.0	E	E	d	cathpdb	Solution NMR	999.0	36.34840480152846	False	False	False	False		0	True	109	109.1	109.1.1	109.1.1.2	Q62245	Q62245	Q62245	MOUSE	['unkown']	Eukaryota/Metazoa
PH	1v61A00	1V61	Q8K4I3	ARHG6_MOUSE	ASN	False	A	82	0.0	C	S	e	cathpdb	Solution NMR	999.0	39.42472937235959	False	False	False	False		0	True	138	138.1	138.1.1	138.1.1.1	Q15052	Q8K4I3	Q8K4I3	MOUSE	['Cell projection', 'Lamellipodium']	Eukaryota/Metazoa
PH	3ksyA03	3KSY	Q07889	SOS1_HUMAN	ASN	False	A	502	210.22	C	-	d	cathpdb	X-ray diffraction	3.18	48.50871861175617	True	True	False	False		21	True	109	109.1	109.1.1	109.1.1.1	Q07889	Q07889	Q07889	HUMAN	['unkown']	Eukaryota/Metazoa
PH	5d3wB00	5D3W	Q8TCU6	PREX1_HUMAN	ASN	False	B	340	28.29	E	E	d	cathpdb	X-ray diffraction	1.85	49.68080496333092	False	False	False	False		0	True	63	63.1	63.1.1	63.1.1.1	Q8TCU6	Q8TCU6	Q8TCU6	HUMAN	['Cytoplasm', 'Cytosol', 'Cell membrane']	Eukaryota/Metazoa
PH	5fi0G02	5FI0	Q8TCU6	PREX1_HUMAN	ASN	False	G	340	146.48	E	E	d	cathpdb	X-ray diffraction	3.28	43.26011339751101	False	False	False	False		0	True	63	63.1	63.1.1	63.1.1.2	Q8TCU6	Q8TCU6	Q8TCU6	HUMAN	['Cytoplasm', 'Cytosol', 'Cell membrane']	Eukaryota/Metazoa
PH	1qqgA01	1QQG	P35568	IRS1_HUMAN	ASN	False	A	73	36.33	E	E	d	cathpdb	X-ray diffraction	2.3	20.400787246229154	True	True	False	False		25	True	79	79.1	79.1.1	79.1.1.1	P35568	P35568	P35568	HUMAN	['unkown']	Eukaryota/Metazoa
PH	1zc4D00	1ZC4	O54924	EXOC8_RAT	ASN	False	D	231	25.89	E	E	d	cathpdb	X-ray diffraction	2.5	31.92726632111455	False	False	False	False		0	True	44	44.1	44.1.1	44.1.1.1	Q8IYI6	Q8IYI6	O54924	RAT	['Cytoplasm', 'Cytoplasm', 'Perinuclear region', 'Cell projection', 'Growth cone', 'Cell projection']	Eukaryota/Metazoa
PH	1x1fA00	1X1F	Q9ULZ2	STAP1_HUMAN	ASN	False	A	73	0.0	C	-	k	cathpdb	Solution NMR	999.0	73.9691283487598	True	True	False	False		13	True	146	146.1	146.1.1	146.1.1.1	Q9ULZ2	Q9ULZ2	Q9ULZ2	HUMAN	['Nucleus', 'Cytoplasm', 'Mitochondrion']	Eukaryota/Metazoa
PH	5c6rA00	5C6R	Q9QWY8	ASAP1_MOUSE	ASN	False	A	393	38.54	C	-	f	cathpdb	X-ray diffraction	1.8	25.533643043980252	False	False	False	False		0	True	26	26.1	26.1.1	26.1.1.1	Q9QWY8	Q9QWY8	Q9QWY8	MOUSE	['Cytoplasm', 'Membrane']	Eukaryota/Metazoa
PH	1rj2J02	1RJ2	Q64096	MCF2L_MOUSE	ASN	False	J	905	132.08	C	-	d	cathpdb	X-ray diffraction	3.0	39.874207558957906	True	False	False	False		30	True	88	88.1	88.1.1	88.1.1.3	O15068	Q64096	Q64096	MOUSE	['Cytoplasm', 'Cell membrane']	Eukaryota/Metazoa
PH	1u5fA01	1U5F	Q3UND0	SKAP2_MOUSE	ASN	False	A	174	40.49	C	-	f	cathpdb	X-ray diffraction	1.9	10.682518318652821	False	False	False	False		0	False	24	24.2	24.2.1	24.2.1.1	O75563	Q3UND0	Q3UND0	MOUSE	['Cytoplasm']	Eukaryota/Metazoa
PH	1kz7C02	1KZ7	Q64096	MCF2L_MOUSE	ASN	False	C	1905	64.43	C	-	a	cathpdb	X-ray diffraction	2.4	57.72639682293027	True	True	False	False		23	True	88	88.1	88.1.1	88.1.1.1	O15068	Q64096	Q64096	MOUSE	['Cytoplasm', 'Cell membrane']	Eukaryota/Metazoa
PH	1u5gB01	1U5G	Q3UND0	SKAP2_MOUSE	ASN	False	B	174	34.1	C	-	f	cathpdb	X-ray diffraction	2.1	12.74762303762967	False	False	False	False		0	False	24	24.2	24.2.1	24.2.1.2	O75563	Q3UND0	Q3UND0	MOUSE	['Cytoplasm']	Eukaryota/Metazoa
PH	1kz7A02	1KZ7	Q64096	MCF2L_MOUSE	ASN	False	A	905	46.22	C	-	a	cathpdb	X-ray diffraction	2.4	56.47893704328375	True	True	False	False		23	True	88	88.1	88.1.1	88.1.1.2	O15068	Q64096	Q64096	MOUSE	['Cytoplasm', 'Cell membrane']	Eukaryota/Metazoa
PH	1kzgC02	1KZG	Q64096	MCF2L_MOUSE	ASN	False	C	1905	80.87	C	-	a	cathpdb	X-ray diffraction	2.6	59.55514267551468	True	True	False	False		23	True	88	88.1	88.1.1	88.1.1.4	O15068	Q64096	Q64096	MOUSE	['Cytoplasm', 'Cell membrane']	Eukaryota/Metazoa
PH	2rgnB02	2RGN	Q86VW2	ARHGP_HUMAN	ASN	False	B	422	144.14	C	S	i	cathpdb	X-ray diffraction	3.5	29.841117945084783	False	False	False	False		0	True	112	112.1	112.1.1	112.1.1.1	Q86VW2	Q86VW2	Q86VW2	HUMAN	['Cell membrane', 'Cytoplasm', 'Myofibril', 'Sarcomere']	Eukaryota/Metazoa
PH	2da0A00	2DA0	Q9ULH1	ASAP1_HUMAN	ASN	False	A	63	0.0	C	-	f	cathpdb	Solution NMR	999.0	18.10760359371206	False	False	False	False		0	False	26	26.1	26.1.2	26.1.2.1	Q9QWY8	Q9ULH1	Q9ULH1	HUMAN	['Cytoplasm', 'Membrane']	Eukaryota/Metazoa
PH	1u5fA01	1U5F	Q3UND0	SKAP2_MOUSE	ASN	False	A	175	43.23	C	T	k	cathpdb	X-ray diffraction	1.9	51.24640150901604	True	False	False	False		27	True	24	24.2	24.2.1	24.2.1.1	O75563	Q3UND0	Q3UND0	MOUSE	['Cytoplasm']	Eukaryota/Metazoa
PH	3tfmA02	3TFM	D3ZJP6	MYO10_RAT	ASN	False	A	105	42.44	E	E	k	cathpdb	X-ray diffraction	2.53	14.82869204166359	False	False	False	False		0	False	82	82.1	82.1.1	82.1.1.1	F8VQB6	F8VQB6	D3ZJP6	RAT	['Cytoplasm', 'Cytosol', 'Cell projection', 'Lamellipodium', 'Cell projection', 'Ruffle', 'Cytoplasm', 'Cytoskeleton', 'Cell projection', 'Filopodium tip', 'Cytoplasm', 'Cell cortex', 'Cell projection', 'Filopodium membrane', 'Cell membrane']	Eukaryota/Metazoa
PH	1u5gB01	1U5G	Q3UND0	SKAP2_MOUSE	ASN	False	B	175	40.46	C	T	k	cathpdb	X-ray diffraction	2.1	45.068986430407755	True	False	False	False		30	True	24	24.2	24.2.1	24.2.1.2	O75563	Q3UND0	Q3UND0	MOUSE	['Cytoplasm']	Eukaryota/Metazoa
PH	5efxA00	5EFX	Q92974	ARHG2_HUMAN	ASN	False	A	533	38.64	C	T	i	cathpdb	X-ray diffraction	2.45	75.56404010544682	True	True	False	False		12	True	107	107.1	107.1.1	107.1.1.1	Q92974	Q92974	Q92974	HUMAN	['Cytoplasm', 'Cytoskeleton', 'Cytoplasm', 'Cell junction', 'Tight junction', 'Golgi apparatus', 'Cytoplasm', 'Cytoskeleton', 'Spindle', 'Cell projection', 'Ruffle membrane', 'Cytoplasmic vesicle']	Eukaryota/Metazoa
PH	4bbkA00	4BBK	P59113	FERM1_MOUSE	ASN	False	A	430	38.64	E	E	f	cathpdb	X-ray diffraction	2.1	39.08526136826373	True	True	False	False		18	True	45	45.1	45.1.1	45.1.1.1	Q9BQL6	P59113	P59113	MOUSE	['Cytoplasm', 'Cytoskeleton', 'Cell junction', 'Focal adhesion', 'Cell projection', 'Ruffle membrane']	Eukaryota/Metazoa
PH	4gzuB02	4GZU	Q91VS8	FARP2_MOUSE	ASN	False	B	816	169.79	C	S	f	cathpdb	X-ray diffraction	3.2	57.385946652794786	True	True	False	False		15	True	116	116.1	116.1.1	116.1.1.1	Q91VS8	Q91VS8	Q91VS8	MOUSE	['unkown']	Eukaryota/Metazoa
PH	2ys3A00	2YS3	Q86UX7	URP2_HUMAN	ASN	False	A	69	0.0	C	B	f	cathpdb	Solution NMR	999.0	45.930076554385884	False	False	False	False		0	True	45	45.2	45.2.2	45.2.2.1	Q86UX7	Q86UX7	Q86UX7	HUMAN	['Cell projection', 'Podosome']	Eukaryota/Metazoa
PH	5l81A00	5L81	Q8K1B8	URP2_MOUSE	ASN	False	A	410	64.91	E	E	f	cathpdb	X-ray diffraction	2.23	30.99483265373629	True	True	False	False		20	True	45	45.2	45.2.1	45.2.1.1	Q86UX7	Q8K1B8	Q8K1B8	MOUSE	['Cell projection', 'Podosome']	Eukaryota/Metazoa
PH	2lkoA00	2LKO	Q96AC1	FERM2_HUMAN	ASN	False	A	433	0.0	C	E	f	cathpdb	Solution NMR	999.0	41.9598672870436	False	False	False	False		0	True	45	45.1	45.1.2	45.1.2.2	Q96AC1	Q96AC1	Q96AC1	HUMAN	['Cytoplasm', 'Cytoplasm', 'Cell cortex', 'Cytoplasm', 'Cytoskeleton', 'Cytoplasm', 'Cytoskeleton', 'Stress fiber', 'Cell junction', 'Focal adhesion', 'Membrane', 'Cell projection', 'Lamellipodium membrane', 'Nucleus', 'Cytoplasm', 'Myofibril', 'Sarcomere', 'I band', 'Cell surface']	Eukaryota/Metazoa
PH	4f7hA00	4F7H	Q96AC1	FERM2_HUMAN	ASN	False	A	433	33.68	E	E	f	cathpdb	X-ray diffraction	1.9	37.539443642238005	False	False	False	False		0	True	45	45.1	45.1.2	45.1.2.1	Q96AC1	Q96AC1	Q96AC1	HUMAN	['Cytoplasm', 'Cytoplasm', 'Cell cortex', 'Cytoplasm', 'Cytoskeleton', 'Cytoplasm', 'Cytoskeleton', 'Stress fiber', 'Cell junction', 'Focal adhesion', 'Membrane', 'Cell projection', 'Lamellipodium membrane', 'Nucleus', 'Cytoplasm', 'Myofibril', 'Sarcomere', 'I band', 'Cell surface']	Eukaryota/Metazoa
PH	1x05A00	1X05	P08567	PLEK_HUMAN	ASN	False	A	76	0.0	C	-	o	cathpdb	Solution NMR	999.0	69.60572037556919	True	True	False	False		19	True	15	15.1	15.1.2	15.1.2.1	P08567	P08567	P08567	HUMAN	['unkown']	Eukaryota/Metazoa
PH	3tfmA02	3TFM	D3ZJP6	MYO10_RAT	ASN	False	A	107	51.76	C	T	m	cathpdb	X-ray diffraction	2.53	78.83928776317946	True	True	False	False		18	True	82	82.1	82.1.1	82.1.1.1	F8VQB6	F8VQB6	D3ZJP6	RAT	['Cytoplasm', 'Cytosol', 'Cell projection', 'Lamellipodium', 'Cell projection', 'Ruffle', 'Cytoplasm', 'Cytoskeleton', 'Cell projection', 'Filopodium tip', 'Cytoplasm', 'Cell cortex', 'Cell projection', 'Filopodium membrane', 'Cell membrane']	Eukaryota/Metazoa
PH	1zc4D00	1ZC4	O54924	EXOC8_RAT	ASN	False	D	235	54.5	C	B	h	cathpdb	X-ray diffraction	2.5	39.98149041886382	True	True	False	False		17	True	44	44.1	44.1.1	44.1.1.1	Q8IYI6	Q8IYI6	O54924	RAT	['Cytoplasm', 'Cytoplasm', 'Perinuclear region', 'Cell projection', 'Growth cone', 'Cell projection']	Eukaryota/Metazoa
PH	1x1gA00	1X1G	Q9NYT0	PLEK2_HUMAN	ASN	False	A	77	0.0	C	S	h	cathpdb	Solution NMR	999.0	69.84456430449946	True	True	False	False		19	True	15	15.2	15.2.1	15.2.1.1	Q9NYT0	Q9NYT0	Q9NYT0	HUMAN	['Cell projection', 'Lamellipodium membrane', 'Cytoplasm', 'Cytoskeleton']	Eukaryota/Metazoa
PH	1xx0A00	1XX0	P08567	PLEK_HUMAN	ASN	False	A	303	0.0	C	-	a	cathpdb	Solution NMR	999.0	37.39765484333407	False	False	False	False		0	True	15	15.1	15.1.1	15.1.1.3	P08567	P08567	P08567	HUMAN	['unkown']	Eukaryota/Metazoa
PH	2lulA00	2LUL	P42680	TEC_HUMAN	ASN	False	A	77	74.14	C	-	f	cathpdb	Solution NMR	999.0	22.653696206440763	False	False	False	False		0	True	84	84.2	84.2.1	84.2.1.1	P42680	P42680	P42680	HUMAN	['Cytoplasm', 'Cell membrane', 'Cytoplasm', 'Cytoskeleton']	Eukaryota/Metazoa
PH	2coaA01	2COA	Q9BZL6	KPCD2_HUMAN	ASN	False	A	64	0.0	C	-	f	cathpdb	Solution NMR	999.0	29.627577486476092	False	False	False	False		0	True	121	121.1	121.1.1	121.1.1.1	Q9BZL6	Q9BZL6	Q9BZL6	HUMAN	['Cytoplasm', 'Cell membrane', 'Nucleus', 'Golgi apparatus', 'trans-Golgi network']	Eukaryota/Metazoa
PH	1v89A00	1V89	P42331	RHG25_HUMAN	ASN	False	A	64	0.0	C	-	f	cathpdb	Solution NMR	999.0	39.87992510311594	False	False	False	False		0	True	120	120.1	120.1.1	120.1.1.1	P42331	P42331	P42331	HUMAN	['unkown']	Eukaryota/Metazoa
PH	1dbhA02	1DBH	Q07889	SOS1_HUMAN	ASN	False	A	508	87.13	C	S	l	cathpdb	X-ray diffraction	2.3	59.23212588143636	False	False	False	False		0	True	72	72.1	72.1.1	72.1.1.1	Q07889	Q07889	Q07889	HUMAN	['unkown']	Eukaryota/Metazoa
PH	1xd4A02	1XD4	Q07889	SOS1_HUMAN	ASN	False	A	508	305.63	C	S	l	cathpdb	X-ray diffraction	3.64	46.52884250893929	False	False	False	False		0	True	72	72.1	72.1.1	72.1.1.2	Q07889	Q07889	Q07889	HUMAN	['unkown']	Eukaryota/Metazoa
PH	4a6kB00	4A6K	P40485	SLM1_YEAST	ASN	False	B	529	39.37	C	-	Z	cathpdb	X-ray diffraction	1.8	85.06606026455766	True	True	False	False		12	True	7	7.1	7.1.1	7.1.1.1	P40485	P40485	P40485	YEAST	['Cell membrane']	Eukaryota/Fungi
PH	1wgqA00	1WGQ	Q69ZL1	FGD6_MOUSE	ASN	False	A	65	0.0	C	S	b	cathpdb	Solution NMR	999.0	54.29387691497129	False	False	False	False		0	True	117	117.2	117.2.1	117.2.1.1	Q69ZL1	Q69ZL1	Q69ZL1	MOUSE	['Cytoplasm', 'Cytoplasm', 'Cytoskeleton']	Eukaryota/Metazoa
PH	3ksyA03	3KSY	Q07889	SOS1_HUMAN	ASN	False	A	508	236.66	C	S	l	cathpdb	X-ray diffraction	3.18	44.935147818898855	True	True	False	False		16	True	109	109.1	109.1.1	109.1.1.1	Q07889	Q07889	Q07889	HUMAN	['unkown']	Eukaryota/Metazoa
PH	4a6fB00	4A6F	P40485	SLM1_YEAST	ASN	False	B	529	31.49	C	T	l	cathpdb	X-ray diffraction	1.68	60.04842655156044	True	True	False	False		16	True	7	7.1	7.1.1	7.1.1.2	P40485	P40485	P40485	YEAST	['Cell membrane']	Eukaryota/Fungi
PH	3hw2B00	3HW2	Q8IWE5	PKHM2_HUMAN	ASN	False	B	834	50.27	C	-	d	cathpdb	X-ray diffraction	3.3	51.176089679333955	True	True	False	False		18	True	96	96.1	96.1.1	96.1.1.2	Q8IWE5	Q8IWE5	Q8IWE5	HUMAN	['Cytoplasm']	Eukaryota/Metazoa
PH	2y7bA00	2Y7B	Q9NQW6	ANLN_HUMAN	ASN	False	A	1046	21.37	C	-	f	cathpdb	X-ray diffraction	1.9	35.994534115086445	False	False	False	False		0	True	64	64.1	64.1.1	64.1.1.1	Q9NQW6	Q9NQW6	Q9NQW6	HUMAN	['Nucleus', 'Cytoplasm', 'Cytoskeleton', 'Cytoplasm', 'Cell cortex', 'Cell projection', 'Bleb']	Eukaryota/Metazoa
PH	4gn1D02	4GN1	Q70E73	RAPH1_HUMAN	ASN	False	D	458	51.3	H	H	m	cathpdb	X-ray diffraction	2.4	59.757665614900446	True	True	False	False		19	True	83	83.1	83.1.2	83.1.2.1	Q70E73	Q70E73	Q70E73	HUMAN	['Cell membrane', 'Cell projection', 'Lamellipodium', 'Cell projection', 'Filopodium', 'Cytoplasm', 'Cytoskeleton']	Eukaryota/Metazoa
PH	1x05A00	1X05	P08567	PLEK_HUMAN	ASN	False	A	78	0.0	C	-	a	cathpdb	Solution NMR	999.0	76.53856201364836	True	True	False	False		12	True	15	15.1	15.1.2	15.1.2.1	P08567	P08567	P08567	HUMAN	['unkown']	Eukaryota/Metazoa
PH	2d9yA00	2D9Y	Q9Y2H5	PKHA6_HUMAN	ASN	False	A	70	0.0	C	T	p	cathpdb	Solution NMR	999.0	52.7218423634565	True	True	False	False		17	True	118	118.1	118.1.1	118.1.1.1	Q9Y2H5	Q9Y2H5	Q9Y2H5	HUMAN	['unkown']	Eukaryota/Metazoa
PH	2yryA00	2YRY	Q9Y2H5	PKHA6_HUMAN	ASN	False	A	81	0.0	C	S	b	cathpdb	Solution NMR	999.0	76.2887676665611	False	False	False	False		0	True	118	118.1	118.1.2	118.1.2.1	Q9Y2H5	Q9Y2H5	Q9Y2H5	HUMAN	['unkown']	Eukaryota/Metazoa
PH	1xx0A00	1XX0	P08567	PLEK_HUMAN	ASN	False	A	305	0.0	C	-	h	cathpdb	Solution NMR	999.0	56.16572265140647	True	True	False	False		14	True	15	15.1	15.1.1	15.1.1.3	P08567	P08567	P08567	HUMAN	['unkown']	Eukaryota/Metazoa
PH	1b55B00	1B55	Q06187	BTK_HUMAN	ASN	False	B	72	84.31	C	S	l	cathpdb	X-ray diffraction	2.4	63.94977562919279	True	True	False	False		13	True	84	84.1	84.1.1	84.1.1.4	Q06187	Q06187	Q06187	HUMAN	['Cytoplasm', 'Cell membrane', 'Nucleus']	Eukaryota/Metazoa
PH	1bwnA00	1BWN	Q06187	BTK_HUMAN	ASN	True	A	72	41.59	C	S	d	cathpdb	X-ray diffraction	2.1	71.45663258496653	True	True	False	False		15	True	84	84.1	84.1.1	84.1.1.3	Q06187	Q06187	Q06187	HUMAN	['Cytoplasm', 'Cell membrane', 'Nucleus']	Eukaryota/Metazoa
PH	1btkA00	1BTK	Q06187	BTK_HUMAN	ASN	False	A	72	23.33	C	S	d	cathpdb	X-ray diffraction	1.6	72.72525379412946	True	True	False	False		14	True	84	84.1	84.1.1	84.1.1.1	Q06187	Q06187	Q06187	HUMAN	['Cytoplasm', 'Cell membrane', 'Nucleus']	Eukaryota/Metazoa
PH	2d9zA01	2D9Z	O94806	KPCD3_HUMAN	ASN	False	A	67	0.0	C	-	b	cathpdb	Solution NMR	999.0	11.22636397786853	False	False	False	False		0	False	121	121.1	121.1.2	121.1.2.1	O94806	O94806	O94806	HUMAN	['Cytoplasm', 'Membrane']	Eukaryota/Metazoa
PH	3bjiB02	3BJI	P15498	VAV_HUMAN	ASN	False	B	464	62.76	C	-	Z	cathpdb	X-ray diffraction	2.6	72.79900137913916	True	True	False	False		12	True	28	28.1	28.1.1	28.1.1.2	P15498	P15498	P15498	HUMAN	['unkown']	Eukaryota/Metazoa
PH	2dkpA01	2DKP	Q9HAU0	PKHA5_HUMAN	ASN	False	A	82	0.0	C	S	b	cathpdb	Solution NMR	999.0	70.33381795658464	True	True	False	False		10	True	118	118.2	118.2.1	118.2.1.1	Q9HAU0	Q9HAU0	Q9HAU0	HUMAN	['Cytoplasm']	Eukaryota/Metazoa
PH	3hk0A02	3HK0	Q13322	GRB10_HUMAN	ASN	True	A	297	43.02	C	-	p	cathpdb	X-ray diffraction	2.6	53.81985677986224	True	True	False	False		25	True	105	105.1	105.1.1	105.1.1.1	Q13322	Q13322	Q13322	HUMAN	['Cytoplasm']	Eukaryota/Metazoa
PH	4mt7A02	4MT7	Q9QX73	ARHG9_RAT	ASN	True	A	332	281.2	C	-	i	cathpdb	X-ray diffraction	3.5	50.94144721677378	True	True	False	False		19	True	86	86.1	86.1.1	86.1.1.1	Q9QX73	Q9QX73	Q9QX73	RAT	['Cytoplasm', 'Cell junction', 'Synapse', 'Postsynaptic density']	Eukaryota/Metazoa
PH	5d3wB00	5D3W	Q8TCU6	PREX1_HUMAN	ASN	True	B	351	22.7	C	T	o	cathpdb	X-ray diffraction	1.85	24.01636733631288	False	False	False	False		0	True	63	63.1	63.1.1	63.1.1.1	Q8TCU6	Q8TCU6	Q8TCU6	HUMAN	['Cytoplasm', 'Cytosol', 'Cell membrane']	Eukaryota/Metazoa
PH	5fi0G02	5FI0	Q8TCU6	PREX1_HUMAN	ASN	True	G	351	170.72	C	T	o	cathpdb	X-ray diffraction	3.28	34.105314134872835	False	False	False	False		0	True	63	63.1	63.1.1	63.1.1.2	Q8TCU6	Q8TCU6	Q8TCU6	HUMAN	['Cytoplasm', 'Cytosol', 'Cell membrane']	Eukaryota/Metazoa
PH	2z0qA02	2Z0Q	Q91X46	ARHG3_MOUSE	ASN	False	A	297	46.69	H	H	l	cathpdb	X-ray diffraction	1.79	48.159068982110604	True	True	False	False		19	True	38	38.1	38.1.1	38.1.1.1	Q91X46	Q91X46	Q91X46	MOUSE	['Cytoplasm']	Eukaryota/Metazoa
PH	1x1gA00	1X1G	Q9NYT0	PLEK2_HUMAN	ASN	False	A	86	0.0	C	-	a	cathpdb	Solution NMR	999.0	50.8635424394841	True	True	False	False		19	True	15	15.2	15.2.1	15.2.1.1	Q9NYT0	Q9NYT0	Q9NYT0	HUMAN	['Cell projection', 'Lamellipodium membrane', 'Cytoplasm', 'Cytoskeleton']	Eukaryota/Metazoa
PH	1qqgA01	1QQG	P35568	IRS1_HUMAN	ASN	False	A	80	39.66	C	-	m	cathpdb	X-ray diffraction	2.3	6.084297142218562	False	False	False	False		0	False	79	79.1	79.1.1	79.1.1.1	P35568	P35568	P35568	HUMAN	['unkown']	Eukaryota/Metazoa
PH	2ys1A00	2YS1	P50570	DYN2_HUMAN	ASN	False	A	70	0.0	C	-	b	cathpdb	Solution NMR	999.0	73.64739760153206	True	True	False	False		18	True	128	128.1	128.1.1	128.1.1.1	P50570	P50570	P50570	HUMAN	['Cytoplasm', 'Cytoplasm', 'Cytoskeleton', 'Cell junction', 'Membrane', 'Clathrin-coated pit', 'Cell junction', 'Synapse', 'Postsynaptic density', 'Cell junction', 'Synapse', 'Midbody', 'Cell projection', 'Phagocytic cup', 'Cytoplasmic vesicle', 'Phagosome membrane']	Eukaryota/Metazoa
PH	2lulA00	2LUL	P42680	TEC_HUMAN	ASN	False	A	86	22.53	C	S	e	cathpdb	Solution NMR	999.0	7.9987695981934985	False	False	False	False		0	False	84	84.2	84.2.1	84.2.1.1	P42680	P42680	P42680	HUMAN	['Cytoplasm', 'Cell membrane', 'Cytoplasm', 'Cytoskeleton']	Eukaryota/Metazoa
PH	2coaA01	2COA	Q9BZL6	KPCD2_HUMAN	ASN	False	A	73	0.0	C	-	c	cathpdb	Solution NMR	999.0	26.543803121249915	False	False	False	False		0	True	121	121.1	121.1.1	121.1.1.1	Q9BZL6	Q9BZL6	Q9BZL6	HUMAN	['Cytoplasm', 'Cell membrane', 'Nucleus', 'Golgi apparatus', 'trans-Golgi network']	Eukaryota/Metazoa
PH	2d9zA01	2D9Z	O94806	KPCD3_HUMAN	ASN	False	A	73	0.0	C	-	d	cathpdb	Solution NMR	999.0	22.500439330363246	False	False	False	False		0	True	121	121.1	121.1.2	121.1.2.1	O94806	O94806	O94806	HUMAN	['Cytoplasm', 'Membrane']	Eukaryota/Metazoa
PH	1x1fA00	1X1F	Q9ULZ2	STAP1_HUMAN	ASN	False	A	78	0.0	C	-	c	cathpdb	Solution NMR	999.0	75.25262535777377	True	True	False	False		17	True	146	146.1	146.1.1	146.1.1.1	Q9ULZ2	Q9ULZ2	Q9ULZ2	HUMAN	['Nucleus', 'Cytoplasm', 'Mitochondrion']	Eukaryota/Metazoa
PH	2kcjA00	2KCJ	Q9HB20	PKHA3_HUMAN	ASN	False	A	58	0.0	C	S	f	cathpdb	Solution NMR	999.0	36.24715411136808	True	False	False	False		27	True	69	69.1	69.1.2	69.1.2.1	Q9HB20	Q9HB20	Q9HB20	HUMAN	['Golgi apparatus', 'trans-Golgi network membrane']	Eukaryota/Metazoa
PH	3rcpA00	3RCP	Q9HB20	PKHA3_HUMAN	ASN	False	A	58	37.51	C	S	k	cathpdb	X-ray diffraction	1.9	48.87233449935991	False	False	False	False		0	True	69	69.1	69.1.1	69.1.1.1	Q9HB20	Q9HB20	Q9HB20	HUMAN	['Golgi apparatus', 'trans-Golgi network membrane']	Eukaryota/Metazoa
PH	4k81E02	4K81	Q14449	GRB14_HUMAN	ASN	False	E	303	65.29	C	S	c	cathpdb	X-ray diffraction	2.4	43.81287072953216	True	False	False	False		33	True	105	105.1	105.1.2	105.1.2.1	Q14449	Q14449	Q14449	HUMAN	['Cytoplasm', 'Endosome membrane']	Eukaryota/Metazoa
PH	2mdxA00	2MDX	Q9HB20	PKHA3_HUMAN	ASN	False	A	66	0.0	C	S	h	cathpdb	Solution NMR	999.0	48.74571223944314	True	False	False	False		27	True	69	69.1	69.1.2	69.1.2.2	Q9HB20	Q9HB20	Q9HB20	HUMAN	['Golgi apparatus', 'trans-Golgi network membrane']	Eukaryota/Metazoa
PH	5d3wB00	5D3W	Q8TCU6	PREX1_HUMAN	ASN	False	B	357	30.24	C	S	i	cathpdb	X-ray diffraction	1.85	12.487680429033373	False	False	False	False		0	False	63	63.1	63.1.1	63.1.1.1	Q8TCU6	Q8TCU6	Q8TCU6	HUMAN	['Cytoplasm', 'Cytosol', 'Cell membrane']	Eukaryota/Metazoa
PH	1fgzA00	1FGZ	O08967	CYH3_MOUSE	ASN	False	A	325	18.95	C	S	i	cathpdb	X-ray diffraction	2.05	14.418890834760429	False	False	False	False		0	False	8	8.1	8.1.1	8.1.1.3	O08967	O08967	O08967	MOUSE	['Cytoplasm', 'Cytosol', 'Cell membrane', 'Cell junction', 'Adherens junction', 'Cell junction', 'Tight junction']	Eukaryota/Metazoa
PH	2i5fA00	2I5F	P08567	PLEK_HUMAN	ASN	False	A	313	19.17	C	S	i	cathpdb	X-ray diffraction	1.35	9.051532487940273	False	False	False	False		0	False	15	15.1	15.1.1	15.1.1.1	P08567	P08567	P08567	HUMAN	['unkown']	Eukaryota/Metazoa
PH	1unpA00	1UNP	P31749	AKT1_HUMAN	ASN	False	A	71	12.13	C	S	i	cathpdb	X-ray diffraction	1.65	6.578397612306578	False	False	False	False		0	False	1	1.1	1.1.1	1.1.1.1	P31749	P31749	P31749	HUMAN	['Cytoplasm', 'Nucleus', 'Cell membrane']	Eukaryota/Metazoa
PH	5fi0G02	5FI0	Q8TCU6	PREX1_HUMAN	ASN	False	G	357	144.96	C	S	i	cathpdb	X-ray diffraction	3.28	17.5687577737654	False	False	False	False		0	False	63	63.1	63.1.1	63.1.1.2	Q8TCU6	Q8TCU6	Q8TCU6	HUMAN	['Cytoplasm', 'Cytosol', 'Cell membrane']	Eukaryota/Metazoa
PH	2x18G00	2X18	Q9Y243	AKT3_HUMAN	ASN	False	G	70	7.7	C	T	i	cathpdb	X-ray diffraction	1.46	7.683457242695502	False	False	False	False		0	False	1	1.1	1.1.2	1.1.2.1	Q60823	Q9Y243	Q9Y243	HUMAN	['Nucleus', 'Cytoplasm', 'Membrane']	Eukaryota/Metazoa
PH	2z0qA02	2Z0Q	Q91X46	ARHG3_MOUSE	ASN	False	A	302	20.03	C	S	i	cathpdb	X-ray diffraction	1.79	6.774804349055041	False	False	False	False		0	False	38	38.1	38.1.1	38.1.1.1	Q91X46	Q91X46	Q91X46	MOUSE	['Cytoplasm']	Eukaryota/Metazoa
PH	5kcvA01	5KCV	P31749	AKT1_HUMAN	ASN	False	A	71	68.01	C	T	i	cathpdb	X-ray diffraction	2.7	9.950989316666268	False	False	False	False		0	False	81	81.1	81.1.1	81.1.1.1	P31749	P31749	P31749	HUMAN	['Cytoplasm', 'Nucleus', 'Cell membrane']	Eukaryota/Metazoa
PH	3pp2B00	3PP2	Q6ZUM4	RHG27_HUMAN	ASN	False	B	578	25.71	C	S	i	cathpdb	X-ray diffraction	1.42	23.772248538779706	False	False	False	False		0	True	4	4.1	4.1.1	4.1.1.1	Q6ZUM4	Q6ZUM4	Q6ZUM4	HUMAN	['Cytoplasm', 'Membrane']	Eukaryota/Metazoa
PH	1eazA00	1EAZ	Q9HB21	PKHA1_HUMAN	ASN	False	A	256	23.91	C	S	i	cathpdb	X-ray diffraction	1.4	18.27680360310503	False	False	False	False		0	False	10	10.1	10.1.1	10.1.1.1	Q9HB21	Q9HB21	Q9HB21	HUMAN	['Cytoplasm', 'Cell membrane', 'Nucleus']	Eukaryota/Metazoa
PH	1fhwA00	1FHW	O08967	CYH3_MOUSE	ASN	False	A	325	31.66	C	S	i	cathpdb	X-ray diffraction	1.9	18.29521243836271	False	False	False	False		0	False	8	8.1	8.1.3	8.1.3.1	O08967	O08967	O08967	MOUSE	['Cytoplasm', 'Cytosol', 'Cell membrane', 'Cell junction', 'Adherens junction', 'Cell junction', 'Tight junction']	Eukaryota/Metazoa
PH	1v5mA00	1V5M	Q9JID9	SH2B2_MOUSE	ASN	False	A	96	0.0	C	T	b	cathpdb	Solution NMR	999.0	7.740841633620459	False	False	False	False		0	False	142	142.1	142.1.1	142.1.1.1	Q9JID9	Q9JID9	Q9JID9	MOUSE	['Cytoplasm', 'Cell membrane']	Eukaryota/Metazoa
PH	1unrA00	1UNR	P31749	AKT1_HUMAN	ASN	False	A	71	18.33	C	T	i	cathpdb	X-ray diffraction	1.25	8.480216184309786	False	False	False	False		0	False	1	1.1	1.1.1	1.1.1.2	P31749	P31749	P31749	HUMAN	['Cytoplasm', 'Nucleus', 'Cell membrane']	Eukaryota/Metazoa
PH	1faoA00	1FAO	Q9UN19	DAPP1_HUMAN	ASN	False	A	226	16.78	C	S	d	cathpdb	X-ray diffraction	1.8	19.154730536035856	False	False	False	False		0	False	49	49.1	49.1.1	49.1.1.1	Q9UN19	Q9UN19	Q9UN19	HUMAN	['Cytoplasm', 'Membrane']	Eukaryota/Metazoa
PH	4kaxB00	4KAX	O43739	CYH3_HUMAN	ASN	False	B	325	27.99	C	S	i	cathpdb	X-ray diffraction	1.85	16.526186374547777	False	False	False	False		0	False	8	8.1	8.1.3	8.1.3.4	O43739	O43739	O43739	HUMAN	['Cytoplasm', 'Cytosol', 'Cell membrane', 'Cell junction', 'Adherens junction', 'Cell junction', 'Tight junction']	Eukaryota/Metazoa
PH	1x05A00	1X05	P08567	PLEK_HUMAN	ASN	False	A	86	0.0	C	S	i	cathpdb	Solution NMR	999.0	13.913840909707092	False	False	False	False		0	False	15	15.1	15.1.2	15.1.2.1	P08567	P08567	P08567	HUMAN	['unkown']	Eukaryota/Metazoa
PH	3tfmA02	3TFM	D3ZJP6	MYO10_RAT	ASN	False	A	110	38.59	C	S	p	cathpdb	X-ray diffraction	2.53	19.661791169492528	False	False	False	False		0	False	82	82.1	82.1.1	82.1.1.1	F8VQB6	F8VQB6	D3ZJP6	RAT	['Cytoplasm', 'Cytosol', 'Cell projection', 'Lamellipodium', 'Cell projection', 'Ruffle', 'Cytoplasm', 'Cytoskeleton', 'Cell projection', 'Filopodium tip', 'Cytoplasm', 'Cell cortex', 'Cell projection', 'Filopodium membrane', 'Cell membrane']	Eukaryota/Metazoa
PH	1p6sA00	1P6S	P31751	AKT2_HUMAN	ASN	False	A	71	0.0	C	S	i	cathpdb	Solution NMR	999.0	19.01358900335604	False	False	False	False		0	False	81	81.1	81.1.2	81.1.2.1	P31751	P31751	P31751	HUMAN	['Cytoplasm', 'Nucleus', 'Cell membrane', 'Early endosome']	Eukaryota/Metazoa
PH	2uzsA00	2UZS	P31749	AKT1_HUMAN	ASN	False	A	71	21.92	C	T	i	cathpdb	X-ray diffraction	2.46	8.462175136115759	False	False	False	False		0	False	1	1.1	1.1.1	1.1.1.4	P31749	P31749	P31749	HUMAN	['Cytoplasm', 'Nucleus', 'Cell membrane']	Eukaryota/Metazoa
PH	1u29A00	1U29	P63034	CYH2_MOUSE	ASN	False	A	321	26.12	C	S	i	cathpdb	X-ray diffraction	1.8	16.666636794258192	False	False	False	False		0	False	8	8.1	8.1.2	8.1.2.1	Q99418	P63034	P63034	MOUSE	['Cell membrane', 'Cytoplasm', 'Cell projection', 'Cell projection', 'Growth cone', 'Cell junction', 'Tight junction', 'Cell junction', 'Adherens junction']	Eukaryota/Metazoa
PH	2codA01	2COD	Q8WZ64	ARAP2_HUMAN	ASN	False	A	66	0.0	C	T	i	cathpdb	Solution NMR	999.0	33.88036193464249	False	False	False	False		0	True	143	143.1	143.1.1	143.1.1.1	Q8WZ64	Q8WZ64	Q8WZ64	HUMAN	['Cytoplasm']	Eukaryota/Metazoa
PH	1x1gA00	1X1G	Q9NYT0	PLEK2_HUMAN	ASN	False	A	90	0.0	C	S	i	cathpdb	Solution NMR	999.0	39.08721375858427	False	False	False	False		0	True	15	15.2	15.2.1	15.2.1.1	Q9NYT0	Q9NYT0	Q9NYT0	HUMAN	['Cell projection', 'Lamellipodium membrane', 'Cytoplasm', 'Cytoskeleton']	Eukaryota/Metazoa
PH	1xx0A00	1XX0	P08567	PLEK_HUMAN	ASN	False	A	313	0.0	C	S	g	cathpdb	Solution NMR	999.0	9.905790701276436	False	False	False	False		0	False	15	15.1	15.1.1	15.1.1.3	P08567	P08567	P08567	HUMAN	['unkown']	Eukaryota/Metazoa
PH	1h10A00	1H10	P31749	AKT1_HUMAN	ASN	False	A	71	6.99	C	T	i	cathpdb	X-ray diffraction	1.4	11.033359031420536	False	False	False	False		0	False	1	1.1	1.1.1	1.1.1.3	P31749	P31749	P31749	HUMAN	['Cytoplasm', 'Nucleus', 'Cell membrane']	Eukaryota/Metazoa
PH	2j59N00	2J59	Q5T5U3	RHG21_HUMAN	ASN	False	N	1006	18.27	C	S	i	cathpdb	X-ray diffraction	2.1	14.7581512833553	False	False	False	False		0	False	42	42.1	42.1.1	42.1.1.1	Q5T5U3	Q5T5U3	Q5T5U3	HUMAN	['Golgi apparatus membrane', 'Cell junction', 'Cytoplasmic vesicle membrane', 'Cytoplasm', 'Cytoskeleton']	Eukaryota/Metazoa
PH	2r09A03	2R09	O08967	CYH3_MOUSE	ASN	False	A	325	25.74	C	S	i	cathpdb	X-ray diffraction	1.9	16.31264986081182	False	False	False	False		0	False	8	8.1	8.1.3	8.1.3.3	O08967	O08967	O08967	MOUSE	['Cytoplasm', 'Cytosol', 'Cell membrane', 'Cell junction', 'Adherens junction', 'Cell junction', 'Tight junction']	Eukaryota/Metazoa
PH	1fhxA00	1FHX	O08967	CYH3_MOUSE	ASN	False	A	325	50.38	C	S	i	cathpdb	X-ray diffraction	2.5	18.908561636115458	False	False	False	False		0	False	8	8.1	8.1.3	8.1.3.5	O08967	O08967	O08967	MOUSE	['Cytoplasm', 'Cytosol', 'Cell membrane', 'Cell junction', 'Adherens junction', 'Cell junction', 'Tight junction']	Eukaryota/Metazoa
PH	2p0hA00	2P0H	Q9BRR9	RHG09_HUMAN	ASN	False	A	401	15.35	C	S	a	cathpdb	X-ray diffraction	1.9	6.628187120358856	False	False	False	False		0	False	4	4.2	4.2.1	4.2.1.1	Q9BRR9	Q9BRR9	Q9BRR9	HUMAN	['unkown']	Eukaryota/Metazoa
PH	4mt7A02	4MT7	Q9QX73	ARHG9_RAT	ASN	False	A	337	138.59	C	S	i	cathpdb	X-ray diffraction	3.5	15.483144536336743	False	False	False	False		0	False	86	86.1	86.1.1	86.1.1.1	Q9QX73	Q9QX73	Q9QX73	RAT	['Cytoplasm', 'Cell junction', 'Synapse', 'Postsynaptic density']	Eukaryota/Metazoa
PH	1zm0B00	1ZM0	P08567	PLEK_HUMAN	ASN	False	B	313	40.37	C	S	i	cathpdb	X-ray diffraction	2.1	10.354252411780122	False	False	False	False		0	False	15	15.1	15.1.1	15.1.1.2	P08567	P08567	P08567	HUMAN	['unkown']	Eukaryota/Metazoa
PH	2dhjA00	2DHJ	Q5T5U3	RHG21_HUMAN	ASN	False	A	84	0.0	C	S	i	cathpdb	Solution NMR	999.0	23.81748532924382	False	False	False	False		0	True	42	42.1	42.1.2	42.1.2.1	Q5T5U3	Q5T5U3	Q5T5U3	HUMAN	['Golgi apparatus membrane', 'Cell junction', 'Cytoplasmic vesicle membrane', 'Cytoplasm', 'Cytoskeleton']	Eukaryota/Metazoa
PH	2dx1A03	2DX1	Q9NR80	ARHG4_HUMAN	ASN	False	A	500	90.09	E	E	d	cathpdb	X-ray diffraction	2.36	6.282811281667258	False	False	False	False		0	False	60	60.1	60.1.1	60.1.1.2	Q9NR80	Q9NR80	Q9NR80	HUMAN	['Cytoplasm', 'Cell projection', 'Ruffle membrane']	Eukaryota/Metazoa
PH	1fgyA00	1FGY	O08967	CYH3_MOUSE	ASN	False	A	325	12.66	C	S	i	cathpdb	X-ray diffraction	1.5	15.75302997388302	False	False	False	False		0	False	8	8.1	8.1.1	8.1.1.1	O08967	O08967	O08967	MOUSE	['Cytoplasm', 'Cytosol', 'Cell membrane', 'Cell junction', 'Adherens junction', 'Cell junction', 'Tight junction']	Eukaryota/Metazoa
PH	1u2bA00	1U2B	O08967	CYH3_MOUSE	ASN	False	A	326	24.81	C	S	i	cathpdb	X-ray diffraction	1.8	14.872239538291884	False	False	False	False		0	False	8	8.1	8.1.1	8.1.1.2	O08967	O08967	O08967	MOUSE	['Cytoplasm', 'Cytosol', 'Cell membrane', 'Cell junction', 'Adherens junction', 'Cell junction', 'Tight junction']	Eukaryota/Metazoa
PH	1fhxB00	1FHX	O08967	CYH3_MOUSE	ASN	False	B	325	21.73	C	S	i	cathpdb	X-ray diffraction	2.5	21.040333835601796	False	False	False	False		0	True	8	8.1	8.1.3	8.1.3.6	O08967	O08967	O08967	MOUSE	['Cytoplasm', 'Cytosol', 'Cell membrane', 'Cell junction', 'Adherens junction', 'Cell junction', 'Tight junction']	Eukaryota/Metazoa
PH	2r09B03	2R09	O08967	CYH3_MOUSE	ASN	False	B	325	26.36	C	S	i	cathpdb	X-ray diffraction	1.9	15.796863698382014	False	False	False	False		0	False	8	8.1	8.1.3	8.1.3.2	O08967	O08967	O08967	MOUSE	['Cytoplasm', 'Cytosol', 'Cell membrane', 'Cell junction', 'Adherens junction', 'Cell junction', 'Tight junction']	Eukaryota/Metazoa
PH	3o96A01	3O96	P31749	AKT1_HUMAN	ASN	False	A	71	97.29	C	S	d	cathpdb	X-ray diffraction	2.7	35.48298739190721	False	False	False	False		0	True	81	81.1	81.1.1	81.1.1.2	P31749	P31749	P31749	HUMAN	['Cytoplasm', 'Nucleus', 'Cell membrane']	Eukaryota/Metazoa
PH	2pz1A03	2PZ1	Q9NR80	ARHG4_HUMAN	ASN	False	A	571	58.57	E	E	d	cathpdb	X-ray diffraction	2.25	15.659193420171622	False	False	False	False		0	False	60	60.1	60.1.1	60.1.1.1	Q9NR80	Q9NR80	Q9NR80	HUMAN	['Cytoplasm', 'Cell projection', 'Ruffle membrane']	Eukaryota/Metazoa
PH	2y7bA00	2Y7B	Q9NQW6	ANLN_HUMAN	ASN	False	A	1054	12.66	C	T	i	cathpdb	X-ray diffraction	1.9	11.383672153475631	False	False	False	False		0	False	64	64.1	64.1.1	64.1.1.1	Q9NQW6	Q9NQW6	Q9NQW6	HUMAN	['Nucleus', 'Cytoplasm', 'Cytoskeleton', 'Cytoplasm', 'Cell cortex', 'Cell projection', 'Bleb']	Eukaryota/Metazoa
PH	2lkoA00	2LKO	Q96AC1	FERM2_HUMAN	ASN	False	A	440	0.0	C	-	d	cathpdb	Solution NMR	999.0	53.094964758846686	False	False	False	False		0	True	45	45.1	45.1.2	45.1.2.2	Q96AC1	Q96AC1	Q96AC1	HUMAN	['Cytoplasm', 'Cytoplasm', 'Cell cortex', 'Cytoplasm', 'Cytoskeleton', 'Cytoplasm', 'Cytoskeleton', 'Stress fiber', 'Cell junction', 'Focal adhesion', 'Membrane', 'Cell projection', 'Lamellipodium membrane', 'Nucleus', 'Cytoplasm', 'Myofibril', 'Sarcomere', 'I band', 'Cell surface']	Eukaryota/Metazoa
PH	4f7hA00	4F7H	Q96AC1	FERM2_HUMAN	ASN	False	A	440	22.59	E	E	d	cathpdb	X-ray diffraction	1.9	4.091539816457452	False	False	False	False		0	False	45	45.1	45.1.2	45.1.2.1	Q96AC1	Q96AC1	Q96AC1	HUMAN	['Cytoplasm', 'Cytoplasm', 'Cell cortex', 'Cytoplasm', 'Cytoskeleton', 'Cytoplasm', 'Cytoskeleton', 'Stress fiber', 'Cell junction', 'Focal adhesion', 'Membrane', 'Cell projection', 'Lamellipodium membrane', 'Nucleus', 'Cytoplasm', 'Myofibril', 'Sarcomere', 'I band', 'Cell surface']	Eukaryota/Metazoa
PH	1wi1A01	1WI1	Q9ULU8	CAPS1_HUMAN	ASN	False	A	80	0.0	E	E	d	cathpdb	Solution NMR	999.0	9.30746347848431	False	False	False	False		0	False	129	129.1	129.1.1	129.1.1.1	Q62717	Q62717	Q9ULU8	HUMAN	['Cell junction', 'Synapse', 'Cytoplasmic vesicle', 'Secretory vesicle', 'Neuronal dense core vesicle membrane']	Eukaryota/Metazoa
PH	2dtcB00	2DTC	A2AR50	RGPS1_MOUSE	ASN	False	B	82	17.35	E	E	d	cathpdb	X-ray diffraction	1.7	8.173302430899092	False	False	False	False		0	False	11	11.1	11.1.1	11.1.1.2	Q5JS13	Q5JS13	A2AR50	MOUSE	['Cytoplasm', 'Cell membrane']	Eukaryota/Metazoa
PH	2dtcA00	2DTC	A2AR50	RGPS1_MOUSE	ASN	False	A	82	16.58	E	E	d	cathpdb	X-ray diffraction	1.7	9.741560809845302	False	False	False	False		0	False	11	11.1	11.1.1	11.1.1.1	Q5JS13	Q5JS13	A2AR50	MOUSE	['Cytoplasm', 'Cell membrane']	Eukaryota/Metazoa
PH	2d9xA01	2D9X	Q9BXB4	OSB11_HUMAN	ASN	False	A	75	0.0	C	-	d	cathpdb	Solution NMR	999.0	25.140651479158045	False	False	False	False		0	True	39	39.2	39.2.1	39.2.1.1	Q9BXB4	Q9BXB4	Q9BXB4	HUMAN	['Late endosome membrane', 'Golgi apparatus', 'trans-Golgi network membrane']	Eukaryota/Metazoa
PH	1v5pA01	1V5P	Q9ERS5	PKHA2_MOUSE	ASN	False	A	92	0.0	E	E	d	cathpdb	Solution NMR	999.0	27.98976776179346	False	False	False	False		0	True	137	137.1	137.1.1	137.1.1.1	Q9ERS5	Q9ERS5	Q9ERS5	MOUSE	['Cytoplasm', 'Cell membrane', 'Nucleus']	Eukaryota/Metazoa
PH	2d9vA01	2D9V	Q9QYE9	PKHB1_MOUSE	ASN	False	A	85	0.0	E	E	d	cathpdb	Solution NMR	999.0	18.303814642029145	False	False	False	False		0	False	2	2.2	2.2.1	2.2.1.1	Q9UF11	Q9UF11	Q9QYE9	MOUSE	['Membrane', 'Cytoplasm']	Eukaryota/Metazoa
PH	5d3wB00	5D3W	Q8TCU6	PREX1_HUMAN	ASN	False	B	363	32.59	E	E	f	cathpdb	X-ray diffraction	1.85	6.004382692684412	False	False	False	False		0	False	63	63.1	63.1.1	63.1.1.1	Q8TCU6	Q8TCU6	Q8TCU6	HUMAN	['Cytoplasm', 'Cytosol', 'Cell membrane']	Eukaryota/Metazoa
PH	1fgzA00	1FGZ	O08967	CYH3_MOUSE	ASN	False	A	331	42.73	C	-	f	cathpdb	X-ray diffraction	2.05	13.457619027026016	False	False	False	False		0	False	8	8.1	8.1.1	8.1.1.3	O08967	O08967	O08967	MOUSE	['Cytoplasm', 'Cytosol', 'Cell membrane', 'Cell junction', 'Adherens junction', 'Cell junction', 'Tight junction']	Eukaryota/Metazoa
PH	2dynA00	2DYN	Q05193	DYN1_HUMAN	ASN	False	A	82	40.49	E	E	f	cathpdb	X-ray diffraction	2.3	16.907516678066155	False	False	False	False		0	False	51	51.1	51.1.1	51.1.1.2	P21575	P21575	Q05193	HUMAN	['Cytoplasm', 'Cytoplasm', 'Cytoskeleton']	Eukaryota/Metazoa
PH	5fi0G02	5FI0	Q8TCU6	PREX1_HUMAN	ASN	False	G	363	153.08	E	E	f	cathpdb	X-ray diffraction	3.28	4.010644563070401	False	False	False	False		0	False	63	63.1	63.1.1	63.1.1.2	Q8TCU6	Q8TCU6	Q8TCU6	HUMAN	['Cytoplasm', 'Cytosol', 'Cell membrane']	Eukaryota/Metazoa
PH	2dtcB00	2DTC	A2AR50	RGPS1_MOUSE	ASN	False	B	83	15.3	C	-	f	cathpdb	X-ray diffraction	1.7	13.095915571726529	False	False	False	False		0	False	11	11.1	11.1.1	11.1.1.2	Q5JS13	Q5JS13	A2AR50	MOUSE	['Cytoplasm', 'Cell membrane']	Eukaryota/Metazoa
PH	3a8pA01	3A8P	Q6ZPF3	TIAM2_MOUSE	ASN	False	A	590	31.5	C	-	f	cathpdb	X-ray diffraction	2.1	11.953272502164861	False	False	False	False		0	False	31	31.1	31.1.2	31.1.2.1	Q6ZPF3	Q6ZPF3	Q6ZPF3	MOUSE	['Cytoplasm', 'Cell projection', 'Lamellipodium', 'Cell projection', 'Filopodium', 'Cell projection', 'Growth cone', 'Cell projection', 'Neuron projection', 'Perikaryon']	Eukaryota/Metazoa
PH	1fhwA00	1FHW	O08967	CYH3_MOUSE	ASN	False	A	331	28.65	C	-	f	cathpdb	X-ray diffraction	1.9	18.41973795102792	False	False	False	False		0	False	8	8.1	8.1.3	8.1.3.1	O08967	O08967	O08967	MOUSE	['Cytoplasm', 'Cytosol', 'Cell membrane', 'Cell junction', 'Adherens junction', 'Cell junction', 'Tight junction']	Eukaryota/Metazoa
PH	4k2pC01	4K2P	Q13009	TIAM1_HUMAN	ASN	False	C	519	30.34	C	-	f	cathpdb	X-ray diffraction	1.98	8.86051282237849	False	False	False	False		0	False	31	31.1	31.1.1	31.1.1.1	Q13009	Q13009	Q13009	HUMAN	['Cell junction', 'Cell membrane']	Eukaryota/Metazoa
PH	4kaxB00	4KAX	O43739	CYH3_HUMAN	ASN	False	B	331	38.05	C	-	f	cathpdb	X-ray diffraction	1.85	15.601142997514863	False	False	False	False		0	False	8	8.1	8.1.3	8.1.3.4	O43739	O43739	O43739	HUMAN	['Cytoplasm', 'Cytosol', 'Cell membrane', 'Cell junction', 'Adherens junction', 'Cell junction', 'Tight junction']	Eukaryota/Metazoa
PH	2dtcA00	2DTC	A2AR50	RGPS1_MOUSE	ASN	False	A	83	13.62	C	-	f	cathpdb	X-ray diffraction	1.7	13.302306625062558	False	False	False	False		0	False	11	11.1	11.1.1	11.1.1.1	Q5JS13	Q5JS13	A2AR50	MOUSE	['Cytoplasm', 'Cell membrane']	Eukaryota/Metazoa
PH	2ys1A00	2YS1	P50570	DYN2_HUMAN	ASN	False	A	78	0.0	E	E	f	cathpdb	Solution NMR	999.0	5.261579429043637	False	False	False	False		0	False	128	128.1	128.1.1	128.1.1.1	P50570	P50570	P50570	HUMAN	['Cytoplasm', 'Cytoplasm', 'Cytoskeleton', 'Cell junction', 'Membrane', 'Clathrin-coated pit', 'Cell junction', 'Synapse', 'Postsynaptic density', 'Cell junction', 'Synapse', 'Midbody', 'Cell projection', 'Phagocytic cup', 'Cytoplasmic vesicle', 'Phagosome membrane']	Eukaryota/Metazoa
PH	1dynB00	1DYN	Q05193	DYN1_HUMAN	ASN	False	B	82	35.0	E	E	f	cathpdb	X-ray diffraction	2.2	8.708664039092346	False	False	False	False		0	False	51	51.1	51.1.1	51.1.1.1	P21575	P21575	Q05193	HUMAN	['Cytoplasm', 'Cytoplasm', 'Cytoskeleton']	Eukaryota/Metazoa
PH	2r09A03	2R09	O08967	CYH3_MOUSE	ASN	False	A	331	24.68	C	-	f	cathpdb	X-ray diffraction	1.9	11.126624132403121	False	False	False	False		0	False	8	8.1	8.1.3	8.1.3.3	O08967	O08967	O08967	MOUSE	['Cytoplasm', 'Cytosol', 'Cell membrane', 'Cell junction', 'Adherens junction', 'Cell junction', 'Tight junction']	Eukaryota/Metazoa
PH	1fhxA00	1FHX	O08967	CYH3_MOUSE	ASN	False	A	331	37.96	C	-	f	cathpdb	X-ray diffraction	2.5	11.197501285657847	False	False	False	False		0	False	8	8.1	8.1.3	8.1.3.5	O08967	O08967	O08967	MOUSE	['Cytoplasm', 'Cytosol', 'Cell membrane', 'Cell junction', 'Adherens junction', 'Cell junction', 'Tight junction']	Eukaryota/Metazoa
PH	4mt7A02	4MT7	Q9QX73	ARHG9_RAT	ASN	False	A	343	182.98	E	E	f	cathpdb	X-ray diffraction	3.5	1.288121644490955	False	False	False	False		0	False	86	86.1	86.1.1	86.1.1.1	Q9QX73	Q9QX73	Q9QX73	RAT	['Cytoplasm', 'Cell junction', 'Synapse', 'Postsynaptic density']	Eukaryota/Metazoa
PH	1fgyA00	1FGY	O08967	CYH3_MOUSE	ASN	False	A	331	23.42	C	-	f	cathpdb	X-ray diffraction	1.5	10.352492881143768	False	False	False	False		0	False	8	8.1	8.1.1	8.1.1.1	O08967	O08967	O08967	MOUSE	['Cytoplasm', 'Cytosol', 'Cell membrane', 'Cell junction', 'Adherens junction', 'Cell junction', 'Tight junction']	Eukaryota/Metazoa
PH	3zvrA03	3ZVR	P21575	DYN1_RAT	ASN	False	A	590	124.73	E	E	f	cathpdb	X-ray diffraction	3.1	11.527488654744108	False	False	False	False		0	False	51	51.1	51.1.2	51.1.2.1	P21575	P21575	P21575	RAT	['Cytoplasm', 'Cytoplasm', 'Cytoskeleton']	Eukaryota/Metazoa
PH	1u2bA00	1U2B	O08967	CYH3_MOUSE	ASN	False	A	332	38.6	C	-	f	cathpdb	X-ray diffraction	1.8	11.636807515393691	False	False	False	False		0	False	8	8.1	8.1.1	8.1.1.2	O08967	O08967	O08967	MOUSE	['Cytoplasm', 'Cytosol', 'Cell membrane', 'Cell junction', 'Adherens junction', 'Cell junction', 'Tight junction']	Eukaryota/Metazoa
PH	1fhxB00	1FHX	O08967	CYH3_MOUSE	ASN	False	B	331	33.87	C	-	f	cathpdb	X-ray diffraction	2.5	14.013266808788421	False	False	False	False		0	False	8	8.1	8.1.3	8.1.3.6	O08967	O08967	O08967	MOUSE	['Cytoplasm', 'Cytosol', 'Cell membrane', 'Cell junction', 'Adherens junction', 'Cell junction', 'Tight junction']	Eukaryota/Metazoa
PH	2r09B03	2R09	O08967	CYH3_MOUSE	ASN	False	B	331	39.86	C	-	f	cathpdb	X-ray diffraction	1.9	15.93584680227235	False	False	False	False		0	False	8	8.1	8.1.3	8.1.3.2	O08967	O08967	O08967	MOUSE	['Cytoplasm', 'Cytosol', 'Cell membrane', 'Cell junction', 'Adherens junction', 'Cell junction', 'Tight junction']	Eukaryota/Metazoa
PH	3snhA03	3SNH	Q05193	DYN1_HUMAN	ASN	False	A	590	116.12	E	E	f	cathpdb	X-ray diffraction	3.7	10.156565778630773	False	False	False	False		0	False	51	51.1	51.1.1	51.1.1.3	P21575	P21575	Q05193	HUMAN	['Cytoplasm', 'Cytoplasm', 'Cytoskeleton']	Eukaryota/Metazoa
PH	4k2oA01	4K2O	Q13009	TIAM1_HUMAN	ASN	False	A	519	28.38	C	-	f	cathpdb	X-ray diffraction	2.15	11.72650737634315	False	False	False	False		0	False	31	31.1	31.1.1	31.1.1.2	Q13009	Q13009	Q13009	HUMAN	['Cell junction', 'Cell membrane']	Eukaryota/Metazoa
PH	2rsgA00	2RSG	Q9Y5P4	CERT_HUMAN	ASN	False	A	91	61.21	C	T	h	cathpdb	Solution NMR	999.0	69.3016571109248	True	True	False	False		20	True	39	39.1	39.1.1	39.1.1.1	Q9Y5P4	Q9Y5P4	Q9Y5P4	HUMAN	['Cytoplasm', 'Golgi apparatus', 'Endoplasmic reticulum']	Eukaryota/Metazoa
PH	1rj2J02	1RJ2	Q64096	MCF2L_MOUSE	ASN	False	J	918	133.5	C	T	j	cathpdb	X-ray diffraction	3.0	38.75101810867085	False	False	False	False		0	True	88	88.1	88.1.1	88.1.1.3	O15068	Q64096	Q64096	MOUSE	['Cytoplasm', 'Cell membrane']	Eukaryota/Metazoa
PH	1kz7C02	1KZ7	Q64096	MCF2L_MOUSE	ASN	False	C	1918	67.04	C	T	h	cathpdb	X-ray diffraction	2.4	33.668820563039205	False	False	False	False		0	True	88	88.1	88.1.1	88.1.1.1	O15068	Q64096	Q64096	MOUSE	['Cytoplasm', 'Cell membrane']	Eukaryota/Metazoa
PH	4k81E02	4K81	Q14449	GRB14_HUMAN	ASN	False	E	311	82.82	C	-	f	cathpdb	X-ray diffraction	2.4	22.026229005621772	False	False	False	False		0	True	105	105.1	105.1.2	105.1.2.1	Q14449	Q14449	Q14449	HUMAN	['Cytoplasm', 'Endosome membrane']	Eukaryota/Metazoa
PH	1kz7A02	1KZ7	Q64096	MCF2L_MOUSE	ASN	False	A	918	47.73	C	T	h	cathpdb	X-ray diffraction	2.4	34.701825352756124	False	False	False	False		0	True	88	88.1	88.1.1	88.1.1.2	O15068	Q64096	Q64096	MOUSE	['Cytoplasm', 'Cell membrane']	Eukaryota/Metazoa
PH	3hk0A02	3HK0	Q13322	GRB10_HUMAN	ASN	False	A	309	47.77	C	T	k	cathpdb	X-ray diffraction	2.6	26.03796523776906	False	False	False	False		0	True	105	105.1	105.1.1	105.1.1.1	Q13322	Q13322	Q13322	HUMAN	['Cytoplasm']	Eukaryota/Metazoa
PH	1kzgC02	1KZG	Q64096	MCF2L_MOUSE	ASN	False	C	1918	72.73	H	G	h	cathpdb	X-ray diffraction	2.6	31.25849502619617	False	False	False	False		0	True	88	88.1	88.1.1	88.1.1.4	O15068	Q64096	Q64096	MOUSE	['Cytoplasm', 'Cell membrane']	Eukaryota/Metazoa
PH	2z0qA02	2Z0Q	Q91X46	ARHG3_MOUSE	ASN	False	A	310	25.86	C	-	h	cathpdb	X-ray diffraction	1.79	31.479715745824556	False	False	False	False		0	True	38	38.1	38.1.1	38.1.1.1	Q91X46	Q91X46	Q91X46	MOUSE	['Cytoplasm']	Eukaryota/Metazoa
PH	1droA00	1DRO	Q00963	SPTCB_DROME	ASN	False	A	93	0.0	C	S	o	cathpdb	Solution NMR	999.0	45.83823491880891	True	True	False	False		23	True	50	50.2	50.2.1	50.2.1.1	Q00963	Q00963	Q00963	DROME	['Cytoplasm', 'Cytoskeleton', 'Cytoplasm', 'Cell cortex']	Eukaryota/Metazoa
PH	5c6rA00	5C6R	Q9QWY8	ASAP1_MOUSE	ASN	False	A	406	67.49	C	S	b	cathpdb	X-ray diffraction	1.8	59.962747251596525	True	True	False	False		16	True	26	26.1	26.1.1	26.1.1.1	Q9QWY8	Q9QWY8	Q9QWY8	MOUSE	['Cytoplasm', 'Membrane']	Eukaryota/Metazoa
PH	1v5mA00	1V5M	Q9JID9	SH2B2_MOUSE	ASN	False	A	104	0.0	C	T	o	cathpdb	Solution NMR	999.0	64.41516662877508	False	False	False	False		0	True	142	142.1	142.1.1	142.1.1.1	Q9JID9	Q9JID9	Q9JID9	MOUSE	['Cytoplasm', 'Cell membrane']	Eukaryota/Metazoa
PH	1u29A00	1U29	P63034	CYH2_MOUSE	ASN	False	A	329	28.49	C	T	i	cathpdb	X-ray diffraction	1.8	73.24009765328896	True	True	False	False		12	True	8	8.1	8.1.2	8.1.2.1	Q99418	P63034	P63034	MOUSE	['Cell membrane', 'Cytoplasm', 'Cell projection', 'Cell projection', 'Growth cone', 'Cell junction', 'Tight junction', 'Cell junction', 'Adherens junction']	Eukaryota/Metazoa
PH	2coaA01	2COA	Q9BZL6	KPCD2_HUMAN	ASN	False	A	83	0.0	C	S	b	cathpdb	Solution NMR	999.0	57.90284492075053	True	True	False	False		21	True	121	121.1	121.1.1	121.1.1.1	Q9BZL6	Q9BZL6	Q9BZL6	HUMAN	['Cytoplasm', 'Cell membrane', 'Nucleus', 'Golgi apparatus', 'trans-Golgi network']	Eukaryota/Metazoa
PH	2dkpA01	2DKP	Q9HAU0	PKHA5_HUMAN	ASN	False	A	93	0.0	C	S	l	cathpdb	Solution NMR	999.0	70.27034754637168	True	True	False	False		13	True	118	118.2	118.2.1	118.2.1.1	Q9HAU0	Q9HAU0	Q9HAU0	HUMAN	['Cytoplasm']	Eukaryota/Metazoa
PH	2da0A00	2DA0	Q9ULH1	ASAP1_HUMAN	ASN	False	A	76	0.0	C	T	i	cathpdb	Solution NMR	999.0	75.75953556456037	True	True	False	False		11	True	26	26.1	26.1.2	26.1.2.1	Q9QWY8	Q9ULH1	Q9ULH1	HUMAN	['Cytoplasm', 'Membrane']	Eukaryota/Metazoa
PH	4a6kB00	4A6K	P40485	SLM1_YEAST	ASN	False	B	550	29.93	C	S	f	cathpdb	X-ray diffraction	1.8	49.22986757280754	True	True	False	False		21	True	7	7.1	7.1.1	7.1.1.1	P40485	P40485	P40485	YEAST	['Cell membrane']	Eukaryota/Fungi
PH	1u29A00	1U29	P63034	CYH2_MOUSE	ASN	False	A	330	34.3	C	-	a	cathpdb	X-ray diffraction	1.8	23.982203619461178	False	False	False	False		0	True	8	8.1	8.1.2	8.1.2.1	Q99418	P63034	P63034	MOUSE	['Cell membrane', 'Cytoplasm', 'Cell projection', 'Cell projection', 'Growth cone', 'Cell junction', 'Tight junction', 'Cell junction', 'Adherens junction']	Eukaryota/Metazoa
PH	2lulA00	2LUL	P42680	TEC_HUMAN	ASN	False	A	97	3.13	C	-	c	cathpdb	Solution NMR	999.0	24.96932286142497	False	False	False	False		0	True	84	84.2	84.2.1	84.2.1.1	P42680	P42680	P42680	HUMAN	['Cytoplasm', 'Cell membrane', 'Cytoplasm', 'Cytoskeleton']	Eukaryota/Metazoa
PH	4a6fB00	4A6F	P40485	SLM1_YEAST	ASN	False	B	550	93.0	C	-	Z	cathpdb	X-ray diffraction	1.68	72.52480120983964	True	True	False	False		15	True	7	7.1	7.1.1	7.1.1.2	P40485	P40485	P40485	YEAST	['Cell membrane']	Eukaryota/Fungi
PH	5d3wB00	5D3W	Q8TCU6	PREX1_HUMAN	ASN	False	B	367	41.63	C	T	p	cathpdb	X-ray diffraction	1.85	57.42503418818791	True	True	False	False		15	True	63	63.1	63.1.1	63.1.1.1	Q8TCU6	Q8TCU6	Q8TCU6	HUMAN	['Cytoplasm', 'Cytosol', 'Cell membrane']	Eukaryota/Metazoa
PH	5fi0G02	5FI0	Q8TCU6	PREX1_HUMAN	ASN	False	G	367	204.38	C	T	p	cathpdb	X-ray diffraction	3.28	69.14219303676052	True	True	False	False		15	True	63	63.1	63.1.1	63.1.1.2	Q8TCU6	Q8TCU6	Q8TCU6	HUMAN	['Cytoplasm', 'Cytosol', 'Cell membrane']	Eukaryota/Metazoa
PH	1dbhA02	1DBH	Q07889	SOS1_HUMAN	ASN	False	A	522	74.86	C	-	c	cathpdb	X-ray diffraction	2.3	67.03970456701175	True	True	False	False		14	True	72	72.1	72.1.1	72.1.1.1	Q07889	Q07889	Q07889	HUMAN	['unkown']	Eukaryota/Metazoa
PH	1xd4A02	1XD4	Q07889	SOS1_HUMAN	ASN	False	A	522	213.02	C	-	c	cathpdb	X-ray diffraction	3.64	67.05646835508159	True	True	False	False		14	True	72	72.1	72.1.1	72.1.1.2	Q07889	Q07889	Q07889	HUMAN	['unkown']	Eukaryota/Metazoa
PH	1mphA00	1MPH	Q62261	SPTB2_MOUSE	ASN	False	A	84	0.84	C	-	a	cathpdb	Solution NMR	999.0	14.438029314140751	False	False	False	False		0	False	50	50.1	50.1.1	50.1.1.1	Q01082	Q62261	Q62261	MOUSE	['Cytoplasm', 'Cytoskeleton', 'Endomembrane system', 'Cytoplasm', 'Myofibril', 'Sarcomere', 'M line']	Eukaryota/Metazoa
PH	1pmsA00	1PMS	Q62245	SOS1_MOUSE	ASN	False	A	539	0.0	C	-	c	cathpdb	Solution NMR	999.0	53.301987684409	False	False	False	False		0	True	109	109.1	109.1.1	109.1.1.2	Q62245	Q62245	Q62245	MOUSE	['unkown']	Eukaryota/Metazoa
PH	3ksyA03	3KSY	Q07889	SOS1_HUMAN	ASN	False	A	522	214.17	C	-	c	cathpdb	X-ray diffraction	3.18	68.51473596240041	True	True	False	False		17	True	109	109.1	109.1.1	109.1.1.1	Q07889	Q07889	Q07889	HUMAN	['unkown']	Eukaryota/Metazoa
PH	3fehA02	3FEH	O75689	ADAP1_HUMAN	ASN	False	A	203	53.72	C	T	i	cathpdb	X-ray diffraction	1.9	79.52043755003228	True	True	False	False		12	True	30	30.1	30.1.1	30.1.1.2	O75689	O75689	O75689	HUMAN	['Nucleus', 'Cytoplasm']	Eukaryota/Metazoa
PH	3fm8C02	3FM8	O75689	ADAP1_HUMAN	ASN	False	C	203	58.09	C	T	i	cathpdb	X-ray diffraction	2.3	53.517692824059914	True	True	False	False		11	True	30	30.1	30.1.1	30.1.1.1	O75689	O75689	O75689	HUMAN	['Nucleus', 'Cytoplasm']	Eukaryota/Metazoa
PH	2dtcB00	2DTC	A2AR50	RGPS1_MOUSE	ASN	False	B	88	9.52	C	S	c	cathpdb	X-ray diffraction	1.7	18.807905728693115	False	False	False	False		0	False	11	11.1	11.1.1	11.1.1.2	Q5JS13	Q5JS13	A2AR50	MOUSE	['Cytoplasm', 'Cell membrane']	Eukaryota/Metazoa
PH	4bbkA00	4BBK	P59113	FERM1_MOUSE	ASN	False	A	449	51.05	E	E	d	cathpdb	X-ray diffraction	2.1	19.805056865283156	False	False	False	False		0	False	45	45.1	45.1.1	45.1.1.1	Q9BQL6	P59113	P59113	MOUSE	['Cytoplasm', 'Cytoskeleton', 'Cell junction', 'Focal adhesion', 'Cell projection', 'Ruffle membrane']	Eukaryota/Metazoa
PH	2dtcA00	2DTC	A2AR50	RGPS1_MOUSE	ASN	False	A	88	9.65	C	S	c	cathpdb	X-ray diffraction	1.7	17.334429736278743	False	False	False	False		0	False	11	11.1	11.1.1	11.1.1.1	Q5JS13	Q5JS13	A2AR50	MOUSE	['Cytoplasm', 'Cell membrane']	Eukaryota/Metazoa
PH	1maiA00	1MAI	P10688	PLCD1_RAT	ASN	False	A	106	30.37	C	-	c	cathpdb	X-ray diffraction	1.9	56.75839385506494	False	False	False	False		0	True	27	27.1	27.1.1	27.1.1.1	P10688	P10688	P10688	RAT	['unkown']	Eukaryota/Metazoa
PH	2lkoA00	2LKO	Q96AC1	FERM2_HUMAN	ASN	False	A	452	0.0	E	E	c	cathpdb	Solution NMR	999.0	23.134449836208752	False	False	False	False		0	True	45	45.1	45.1.2	45.1.2.2	Q96AC1	Q96AC1	Q96AC1	HUMAN	['Cytoplasm', 'Cytoplasm', 'Cell cortex', 'Cytoplasm', 'Cytoskeleton', 'Cytoplasm', 'Cytoskeleton', 'Stress fiber', 'Cell junction', 'Focal adhesion', 'Membrane', 'Cell projection', 'Lamellipodium membrane', 'Nucleus', 'Cytoplasm', 'Myofibril', 'Sarcomere', 'I band', 'Cell surface']	Eukaryota/Metazoa
PH	4f7hA00	4F7H	Q96AC1	FERM2_HUMAN	ASN	False	A	452	61.04	E	E	d	cathpdb	X-ray diffraction	1.9	30.18430745126662	False	False	False	False		0	True	45	45.1	45.1.2	45.1.2.1	Q96AC1	Q96AC1	Q96AC1	HUMAN	['Cytoplasm', 'Cytoplasm', 'Cell cortex', 'Cytoplasm', 'Cytoskeleton', 'Cytoplasm', 'Cytoskeleton', 'Stress fiber', 'Cell junction', 'Focal adhesion', 'Membrane', 'Cell projection', 'Lamellipodium membrane', 'Nucleus', 'Cytoplasm', 'Myofibril', 'Sarcomere', 'I band', 'Cell surface']	Eukaryota/Metazoa
PH	1ntyA02	1NTY	O75962	TRIO_HUMAN	ASN	False	A	1508	21.21	C	T	c	cathpdb	X-ray diffraction	1.7	17.686172227218588	False	False	False	False		0	False	19	19.1	19.1.1	19.1.1.1	O75962	O75962	O75962	HUMAN	['Cytoplasm', 'Cell projection']	Eukaryota/Metazoa
PH	4a6kB00	4A6K	P40485	SLM1_YEAST	ASN	False	B	558	23.52	E	E	c	cathpdb	X-ray diffraction	1.8	37.826978540511874	False	False	False	False		0	True	7	7.1	7.1.1	7.1.1.1	P40485	P40485	P40485	YEAST	['Cell membrane']	Eukaryota/Fungi
PH	4a6fB00	4A6F	P40485	SLM1_YEAST	ASN	False	B	559	34.13	C	-	d	cathpdb	X-ray diffraction	1.68	35.38862573779388	False	False	False	False		0	True	7	7.1	7.1.1	7.1.1.2	P40485	P40485	P40485	YEAST	['Cell membrane']	Eukaryota/Fungi
PH	3fehA02	3FEH	O75689	ADAP1_HUMAN	ASN	False	A	207	21.94	E	E	d	cathpdb	X-ray diffraction	1.9	36.67584718025411	False	False	False	False		0	True	30	30.1	30.1.1	30.1.1.2	O75689	O75689	O75689	HUMAN	['Nucleus', 'Cytoplasm']	Eukaryota/Metazoa
PH	3fm8C02	3FM8	O75689	ADAP1_HUMAN	ASN	False	C	207	43.78	E	E	d	cathpdb	X-ray diffraction	2.3	34.69747006985674	False	False	False	False		0	True	30	30.1	30.1.1	30.1.1.1	O75689	O75689	O75689	HUMAN	['Nucleus', 'Cytoplasm']	Eukaryota/Metazoa
PH	2d9zA01	2D9Z	O94806	KPCD3_HUMAN	ASN	False	A	98	0.0	C	-	f	cathpdb	Solution NMR	999.0	15.129800137652552	False	False	False	False		0	False	121	121.1	121.1.2	121.1.2.1	O94806	O94806	O94806	HUMAN	['Cytoplasm', 'Membrane']	Eukaryota/Metazoa
PH	2y7bA00	2Y7B	Q9NQW6	ANLN_HUMAN	ASN	False	A	1085	19.43	E	E	d	cathpdb	X-ray diffraction	1.9	8.796572907873678	False	False	False	False		0	False	64	64.1	64.1.1	64.1.1.1	Q9NQW6	Q9NQW6	Q9NQW6	HUMAN	['Nucleus', 'Cytoplasm', 'Cytoskeleton', 'Cytoplasm', 'Cell cortex', 'Cell projection', 'Bleb']	Eukaryota/Metazoa
PH	1v5uA00	1V5U	Q6ZPE2	MTMR5_MOUSE	ASN	False	A	90	0.0	E	E	d	cathpdb	Solution NMR	999.0	15.901527976197247	False	False	False	False		0	False	117	117.1	117.1.1	117.1.1.1	Q6ZPE2	Q6ZPE2	Q6ZPE2	MOUSE	['Cytoplasm', 'Cytoplasm', 'Perinuclear region']	Eukaryota/Metazoa
PH	2z0qA02	2Z0Q	Q91X46	ARHG3_MOUSE	ASN	False	A	322	31.31	C	S	b	cathpdb	X-ray diffraction	1.79	54.83167661807059	False	False	False	False		0	True	38	38.1	38.1.1	38.1.1.1	Q91X46	Q91X46	Q91X46	MOUSE	['Cytoplasm']	Eukaryota/Metazoa
PH	1v61A00	1V61	Q8K4I3	ARHG6_MOUSE	ASN	False	A	109	0.0	C	-	b	cathpdb	Solution NMR	999.0	37.55409524739285	False	False	False	False		0	True	138	138.1	138.1.1	138.1.1.1	Q15052	Q8K4I3	Q8K4I3	MOUSE	['Cell projection', 'Lamellipodium']	Eukaryota/Metazoa
PH	1v5pA01	1V5P	Q9ERS5	PKHA2_MOUSE	ASN	False	A	103	0.0	C	S	b	cathpdb	Solution NMR	999.0	51.259712579000215	True	True	False	False		25	True	137	137.1	137.1.1	137.1.1.1	Q9ERS5	Q9ERS5	Q9ERS5	MOUSE	['Cytoplasm', 'Cell membrane', 'Nucleus']	Eukaryota/Metazoa
PH	2kcjA00	2KCJ	Q9HB20	PKHA3_HUMAN	ASN	False	A	77	0.0	C	S	l	cathpdb	Solution NMR	999.0	37.55186473913524	True	True	False	False		23	True	69	69.1	69.1.2	69.1.2.1	Q9HB20	Q9HB20	Q9HB20	HUMAN	['Golgi apparatus', 'trans-Golgi network membrane']	Eukaryota/Metazoa
PH	3rcpA00	3RCP	Q9HB20	PKHA3_HUMAN	ASN	False	A	77	23.3	C	S	l	cathpdb	X-ray diffraction	1.9	35.88964360122396	True	True	False	False		22	True	69	69.1	69.1.1	69.1.1.1	Q9HB20	Q9HB20	Q9HB20	HUMAN	['Golgi apparatus', 'trans-Golgi network membrane']	Eukaryota/Metazoa
PH	1v61A00	1V61	Q8K4I3	ARHG6_MOUSE	ASN	False	A	110	0.0	C	-	p	cathpdb	Solution NMR	999.0	72.06550965620944	True	True	False	False		17	True	138	138.1	138.1.1	138.1.1.1	Q15052	Q8K4I3	Q8K4I3	MOUSE	['Cell projection', 'Lamellipodium']	Eukaryota/Metazoa
PH	1zc4D00	1ZC4	O54924	EXOC8_RAT	ASN	False	D	257	42.9	C	S	l	cathpdb	X-ray diffraction	2.5	27.267650208024975	True	True	False	False		22	True	44	44.1	44.1.1	44.1.1.1	Q8IYI6	Q8IYI6	O54924	RAT	['Cytoplasm', 'Cytoplasm', 'Perinuclear region', 'Cell projection', 'Growth cone', 'Cell projection']	Eukaryota/Metazoa
PH	2lkoA00	2LKO	Q96AC1	FERM2_HUMAN	ASN	False	A	460	0.0	C	-	f	cathpdb	Solution NMR	999.0	25.41043177784018	False	False	False	False		0	True	45	45.1	45.1.2	45.1.2.2	Q96AC1	Q96AC1	Q96AC1	HUMAN	['Cytoplasm', 'Cytoplasm', 'Cell cortex', 'Cytoplasm', 'Cytoskeleton', 'Cytoplasm', 'Cytoskeleton', 'Stress fiber', 'Cell junction', 'Focal adhesion', 'Membrane', 'Cell projection', 'Lamellipodium membrane', 'Nucleus', 'Cytoplasm', 'Myofibril', 'Sarcomere', 'I band', 'Cell surface']	Eukaryota/Metazoa
PH	4f7hA00	4F7H	Q96AC1	FERM2_HUMAN	ASN	False	A	460	32.24	C	S	f	cathpdb	X-ray diffraction	1.9	30.566859060856842	True	True	False	False		21	True	45	45.1	45.1.2	45.1.2.1	Q96AC1	Q96AC1	Q96AC1	HUMAN	['Cytoplasm', 'Cytoplasm', 'Cell cortex', 'Cytoplasm', 'Cytoskeleton', 'Cytoplasm', 'Cytoskeleton', 'Stress fiber', 'Cell junction', 'Focal adhesion', 'Membrane', 'Cell projection', 'Lamellipodium membrane', 'Nucleus', 'Cytoplasm', 'Myofibril', 'Sarcomere', 'I band', 'Cell surface']	Eukaryota/Metazoa
PH	2mdxA00	2MDX	Q9HB20	PKHA3_HUMAN	ASN	False	A	85	0.0	C	S	l	cathpdb	Solution NMR	999.0	50.753549358795226	True	True	False	False		24	True	69	69.1	69.1.2	69.1.2.2	Q9HB20	Q9HB20	Q9HB20	HUMAN	['Golgi apparatus', 'trans-Golgi network membrane']	Eukaryota/Metazoa
PH	1x1fA00	1X1F	Q9ULZ2	STAP1_HUMAN	ASN	False	A	97	0.0	C	S	l	cathpdb	Solution NMR	999.0	45.261675906249785	False	False	False	False		0	True	146	146.1	146.1.1	146.1.1.1	Q9ULZ2	Q9ULZ2	Q9ULZ2	HUMAN	['Nucleus', 'Cytoplasm', 'Mitochondrion']	Eukaryota/Metazoa
PH	1v61A00	1V61	Q8K4I3	ARHG6_MOUSE	ASN	False	A	111	0.0	C	S	a	cathpdb	Solution NMR	999.0	47.44701477543343	True	True	False	False		19	True	138	138.1	138.1.1	138.1.1.1	Q15052	Q8K4I3	Q8K4I3	MOUSE	['Cell projection', 'Lamellipodium']	Eukaryota/Metazoa
PH	1ki1D02	1KI1	Q15811	ITSN1_HUMAN	ASN	False	D	1556	116.01	H	H	l	cathpdb	X-ray diffraction	2.3	61.89390837295612	True	True	False	False		17	True	89	89.1	89.1.1	89.1.1.2	Q15811	Q15811	Q15811	HUMAN	['Endomembrane system', 'Cell junction', 'Synapse', 'Synaptosome', 'Cell projection', 'Lamellipodium', 'Cell membrane', 'Membrane', 'Clathrin-coated pit', 'Recycling endosome', 'Endosome', 'Cytoplasmic vesicle']	Eukaryota/Metazoa
PH	2z0qA02	2Z0Q	Q91X46	ARHG3_MOUSE	ASN	False	A	326	21.28	H	H	m	cathpdb	X-ray diffraction	1.79	12.070074607734025	False	False	False	False		0	False	38	38.1	38.1.1	38.1.1.1	Q91X46	Q91X46	Q91X46	MOUSE	['Cytoplasm']	Eukaryota/Metazoa
PH	1ntyA02	1NTY	O75962	TRIO_HUMAN	ASN	False	A	1519	24.62	H	H	m	cathpdb	X-ray diffraction	1.7	11.858301649005345	False	False	False	False		0	False	19	19.1	19.1.1	19.1.1.1	O75962	O75962	O75962	HUMAN	['Cytoplasm', 'Cell projection']	Eukaryota/Metazoa
PH	3t06A02	3T06	O15085	ARHGB_HUMAN	ASN	False	A	1068	82.16	H	H	m	cathpdb	X-ray diffraction	2.84	39.47391621181027	True	False	False	False		29	True	47	47.2	47.2.1	47.2.1.2	O15085	O15085	O15085	HUMAN	['Cytoplasm', 'Membrane']	Eukaryota/Metazoa
PH	1dbhA02	1DBH	Q07889	SOS1_HUMAN	ASN	False	A	535	36.36	H	H	m	cathpdb	X-ray diffraction	2.3	50.96463562427503	True	True	False	False		22	True	72	72.1	72.1.1	72.1.1.1	Q07889	Q07889	Q07889	HUMAN	['unkown']	Eukaryota/Metazoa
PH	3kz1B02	3KZ1	O15085	ARHGB_HUMAN	ASN	False	B	1068	48.4	H	H	m	cathpdb	X-ray diffraction	2.7	39.991789923449545	True	False	False	False		27	True	47	47.2	47.2.1	47.2.1.1	O15085	O15085	O15085	HUMAN	['Cytoplasm', 'Membrane']	Eukaryota/Metazoa
PH	1xd4A02	1XD4	Q07889	SOS1_HUMAN	ASN	False	A	535	86.68	H	H	m	cathpdb	X-ray diffraction	3.64	48.72948528314814	False	False	False	False		0	True	72	72.1	72.1.1	72.1.1.2	Q07889	Q07889	Q07889	HUMAN	['unkown']	Eukaryota/Metazoa
PH	1mphA00	1MPH	Q62261	SPTB2_MOUSE	ASN	False	A	97	0.35	H	H	m	cathpdb	Solution NMR	999.0	35.571551466028346	True	True	False	False		25	True	50	50.1	50.1.1	50.1.1.1	Q01082	Q62261	Q62261	MOUSE	['Cytoplasm', 'Cytoskeleton', 'Endomembrane system', 'Cytoplasm', 'Myofibril', 'Sarcomere', 'M line']	Eukaryota/Metazoa
PH	1pmsA00	1PMS	Q62245	SOS1_MOUSE	ASN	False	A	552	0.0	H	H	m	cathpdb	Solution NMR	999.0	35.186688722511356	False	False	False	False		0	True	109	109.1	109.1.1	109.1.1.2	Q62245	Q62245	Q62245	MOUSE	['unkown']	Eukaryota/Metazoa
PH	2lg1A02	2LG1	Q12802	AKP13_HUMAN	ASN	False	A	161	0.0	H	H	m	cathpdb	Solution NMR	999.0	34.489621080010394	True	False	False	False		33	True	59	59.1	59.1.2	59.1.2.1	Q12802	Q12802	Q12802	HUMAN	['Cytoplasm', 'Cytosol', 'Cytoplasm', 'Cytoplasm', 'Cell cortex', 'Nucleus', 'Membrane']	Eukaryota/Metazoa
PH	2codA01	2COD	Q8WZ64	ARAP2_HUMAN	ASN	False	A	88	0.0	H	H	m	cathpdb	Solution NMR	999.0	40.08092919627796	True	False	False	False		27	True	143	143.1	143.1.1	143.1.1.1	Q8WZ64	Q8WZ64	Q8WZ64	HUMAN	['Cytoplasm']	Eukaryota/Metazoa
PH	4d0nB02	4D0N	Q12802	AKP13_HUMAN	ASN	False	B	2326	44.29	H	H	m	cathpdb	X-ray diffraction	2.1	32.72726848582109	True	False	False	False		31	True	59	59.1	59.1.1	59.1.1.1	Q12802	Q12802	Q12802	HUMAN	['Cytoplasm', 'Cytosol', 'Cytoplasm', 'Cytoplasm', 'Cell cortex', 'Nucleus', 'Membrane']	Eukaryota/Metazoa
PH	1dbhA02	1DBH	Q07889	SOS1_HUMAN	ASN	False	A	536	42.32	H	H	Z	cathpdb	X-ray diffraction	2.3	46.7310325383703	False	False	False	False		0	True	72	72.1	72.1.1	72.1.1.1	Q07889	Q07889	Q07889	HUMAN	['unkown']	Eukaryota/Metazoa
PH	1xd4A02	1XD4	Q07889	SOS1_HUMAN	ASN	False	A	536	138.59	H	H	m	cathpdb	X-ray diffraction	3.64	40.43516571519564	False	False	False	False		0	True	72	72.1	72.1.1	72.1.1.2	Q07889	Q07889	Q07889	HUMAN	['unkown']	Eukaryota/Metazoa
PH	3a8pA01	3A8P	Q6ZPF3	TIAM2_MOUSE	ASN	False	A	608	23.66	H	H	m	cathpdb	X-ray diffraction	2.1	36.91705049822821	False	False	False	False		0	True	31	31.1	31.1.2	31.1.2.1	Q6ZPF3	Q6ZPF3	Q6ZPF3	MOUSE	['Cytoplasm', 'Cell projection', 'Lamellipodium', 'Cell projection', 'Filopodium', 'Cell projection', 'Growth cone', 'Cell projection', 'Neuron projection', 'Perikaryon']	Eukaryota/Metazoa
PH	3odxB02	3ODX	Q92888	ARHG1_HUMAN	ASN	False	B	750	123.15	H	H	m	cathpdb	X-ray diffraction	3.2	33.28215416323851	False	False	False	False		0	True	47	47.3	47.3.1	47.3.1.1	Q92888	Q92888	Q92888	HUMAN	['Cytoplasm', 'Membrane']	Eukaryota/Metazoa
PH	4k2pC01	4K2P	Q13009	TIAM1_HUMAN	ASN	False	C	537	31.79	H	H	m	cathpdb	X-ray diffraction	1.98	32.837740362972745	False	False	False	False		0	True	31	31.1	31.1.1	31.1.1.1	Q13009	Q13009	Q13009	HUMAN	['Cell junction', 'Cell membrane']	Eukaryota/Metazoa
PH	1pmsA00	1PMS	Q62245	SOS1_MOUSE	ASN	False	A	553	0.0	H	H	m	cathpdb	Solution NMR	999.0	30.304568120057834	False	False	False	False		0	True	109	109.1	109.1.1	109.1.1.2	Q62245	Q62245	Q62245	MOUSE	['unkown']	Eukaryota/Metazoa
PH	4k2oA01	4K2O	Q13009	TIAM1_HUMAN	ASN	False	A	537	35.85	H	H	m	cathpdb	X-ray diffraction	2.15	32.98674473102963	False	False	False	False		0	True	31	31.1	31.1.1	31.1.1.2	Q13009	Q13009	Q13009	HUMAN	['Cell junction', 'Cell membrane']	Eukaryota/Metazoa
PH	4gn1D02	4GN1	Q70E73	RAPH1_HUMAN	ASN	False	D	498	32.05	H	H	m	cathpdb	X-ray diffraction	2.4	5.916141338849748	False	False	False	False		0	False	83	83.1	83.1.2	83.1.2.1	Q70E73	Q70E73	Q70E73	HUMAN	['Cell membrane', 'Cell projection', 'Lamellipodium', 'Cell projection', 'Filopodium', 'Cytoplasm', 'Cytoskeleton']	Eukaryota/Metazoa
PH	2z0qA02	2Z0Q	Q91X46	ARHG3_MOUSE	ASN	False	A	332	20.08	H	H	m	cathpdb	X-ray diffraction	1.79	39.479554026575755	True	True	False	False		25	True	38	38.1	38.1.1	38.1.1.1	Q91X46	Q91X46	Q91X46	MOUSE	['Cytoplasm']	Eukaryota/Metazoa
PH	1rj2J02	1RJ2	Q64096	MCF2L_MOUSE	ASN	False	J	939	145.03	H	H	m	cathpdb	X-ray diffraction	3.0	43.77403821224905	True	True	False	False		24	True	88	88.1	88.1.1	88.1.1.3	O15068	Q64096	Q64096	MOUSE	['Cytoplasm', 'Cell membrane']	Eukaryota/Metazoa
PH	1kz7C02	1KZ7	Q64096	MCF2L_MOUSE	ASN	False	C	1939	41.46	H	H	m	cathpdb	X-ray diffraction	2.4	39.6293224076459	True	True	False	False		23	True	88	88.1	88.1.1	88.1.1.1	O15068	Q64096	Q64096	MOUSE	['Cytoplasm', 'Cell membrane']	Eukaryota/Metazoa
PH	1kz7A02	1KZ7	Q64096	MCF2L_MOUSE	ASN	False	A	939	33.37	H	H	m	cathpdb	X-ray diffraction	2.4	37.32437361739736	True	True	False	False		24	True	88	88.1	88.1.1	88.1.1.2	O15068	Q64096	Q64096	MOUSE	['Cytoplasm', 'Cell membrane']	Eukaryota/Metazoa
PH	3fehA02	3FEH	O75689	ADAP1_HUMAN	ASN	False	A	223	20.15	H	H	m	cathpdb	X-ray diffraction	1.9	38.2355383144328	False	False	False	False		0	True	30	30.1	30.1.1	30.1.1.2	O75689	O75689	O75689	HUMAN	['Nucleus', 'Cytoplasm']	Eukaryota/Metazoa
PH	1kzgC02	1KZG	Q64096	MCF2L_MOUSE	ASN	False	C	1939	55.09	H	H	m	cathpdb	X-ray diffraction	2.6	38.002210240311406	True	True	False	False		25	True	88	88.1	88.1.1	88.1.1.4	O15068	Q64096	Q64096	MOUSE	['Cytoplasm', 'Cell membrane']	Eukaryota/Metazoa
PH	3fm8C02	3FM8	O75689	ADAP1_HUMAN	ASN	False	C	223	22.13	H	H	m	cathpdb	X-ray diffraction	2.3	37.0215832480647	False	False	False	False		0	True	30	30.1	30.1.1	30.1.1.1	O75689	O75689	O75689	HUMAN	['Nucleus', 'Cytoplasm']	Eukaryota/Metazoa
PH	4a6kB00	4A6K	P40485	SLM1_YEAST	ASN	False	B	575	16.16	H	H	m	cathpdb	X-ray diffraction	1.8	19.76685855139693	False	False	False	False		0	False	7	7.1	7.1.1	7.1.1.1	P40485	P40485	P40485	YEAST	['Cell membrane']	Eukaryota/Fungi
PH	4a6fB00	4A6F	P40485	SLM1_YEAST	ASN	False	B	576	18.53	H	H	m	cathpdb	X-ray diffraction	1.68	19.83506877445799	False	False	False	False		0	False	7	7.1	7.1.1	7.1.1.2	P40485	P40485	P40485	YEAST	['Cell membrane']	Eukaryota/Fungi
PH	1plsA00	1PLS	P08567	PLEK_HUMAN	ASN	False	A	97	0.0	H	H	m	cathpdb	Solution NMR	999.0	12.050821506715204	False	False	False	False		0	False	127	127.1	127.1.1	127.1.1.1	P08567	P08567	P08567	HUMAN	['unkown']	Eukaryota/Metazoa
PH	4gzuB02	4GZU	Q91VS8	FARP2_MOUSE	ASN	False	B	851	85.15	H	H	m	cathpdb	X-ray diffraction	3.2	32.44956512690255	False	False	False	False		0	True	116	116.1	116.1.1	116.1.1.1	Q91VS8	Q91VS8	Q91VS8	MOUSE	['unkown']	Eukaryota/Metazoa
PH	1v61A00	1V61	Q8K4I3	ARHG6_MOUSE	ASN	False	A	122	0.0	H	H	m	cathpdb	Solution NMR	999.0	22.892560622885174	False	False	False	False		0	True	138	138.1	138.1.1	138.1.1.1	Q15052	Q8K4I3	Q8K4I3	MOUSE	['Cell projection', 'Lamellipodium']	Eukaryota/Metazoa
PH	1wjmA00	1WJM	O15020	SPTN2_HUMAN	ASN	False	A	113	0.0	H	H	m	cathpdb	Solution NMR	999.0	25.13965770841577	False	False	False	False		0	True	50	50.1	50.1.2	50.1.2.1	O15020	O15020	O15020	HUMAN	['Cytoplasm', 'Cytoskeleton', 'Cytoplasm', 'Cell cortex']	Eukaryota/Metazoa
PH	1v5pA01	1V5P	Q9ERS5	PKHA2_MOUSE	ASN	False	A	116	0.0	H	H	m	cathpdb	Solution NMR	999.0	45.452579676124216	True	False	False	False		30	True	137	137.1	137.1.1	137.1.1.1	Q9ERS5	Q9ERS5	Q9ERS5	MOUSE	['Cytoplasm', 'Cell membrane', 'Nucleus']	Eukaryota/Metazoa
PH	2y7bA00	2Y7B	Q9NQW6	ANLN_HUMAN	ASN	False	A	1103	19.61	H	H	m	cathpdb	X-ray diffraction	1.9	21.667609904845214	False	False	False	False		0	True	64	64.1	64.1.1	64.1.1.1	Q9NQW6	Q9NQW6	Q9NQW6	HUMAN	['Nucleus', 'Cytoplasm', 'Cytoskeleton', 'Cytoplasm', 'Cell cortex', 'Cell projection', 'Bleb']	Eukaryota/Metazoa
PH	1b55B00	1B55	Q06187	BTK_HUMAN	ASN	False	B	130	56.13	H	H	m	cathpdb	X-ray diffraction	2.4	49.36232112895654	True	False	False	False		27	True	84	84.1	84.1.1	84.1.1.4	Q06187	Q06187	Q06187	HUMAN	['Cytoplasm', 'Cell membrane', 'Nucleus']	Eukaryota/Metazoa
PH	1bwnA00	1BWN	Q06187	BTK_HUMAN	ASN	False	A	130	36.48	H	H	m	cathpdb	X-ray diffraction	2.1	39.88967197024214	True	True	False	False		25	True	84	84.1	84.1.1	84.1.1.3	Q06187	Q06187	Q06187	HUMAN	['Cytoplasm', 'Cell membrane', 'Nucleus']	Eukaryota/Metazoa
PH	5c6rA00	5C6R	Q9QWY8	ASAP1_MOUSE	ASN	False	A	428	22.9	H	H	m	cathpdb	X-ray diffraction	1.8	9.445036224459722	False	False	False	False		0	False	26	26.1	26.1.1	26.1.1.1	Q9QWY8	Q9QWY8	Q9QWY8	MOUSE	['Cytoplasm', 'Membrane']	Eukaryota/Metazoa
PH	2codA01	2COD	Q8WZ64	ARAP2_HUMAN	ASN	False	A	96	0.0	H	H	m	cathpdb	Solution NMR	999.0	31.235475956173843	False	False	False	False		0	True	143	143.1	143.1.1	143.1.1.1	Q8WZ64	Q8WZ64	Q8WZ64	HUMAN	['Cytoplasm']	Eukaryota/Metazoa
PH	1btkA00	1BTK	Q06187	BTK_HUMAN	ASN	False	A	130	14.31	H	H	m	cathpdb	X-ray diffraction	1.6	31.427321065088687	True	False	False	False		26	True	84	84.1	84.1.1	84.1.1.1	Q06187	Q06187	Q06187	HUMAN	['Cytoplasm', 'Cell membrane', 'Nucleus']	Eukaryota/Metazoa
PH	2da0A00	2DA0	Q9ULH1	ASAP1_HUMAN	ASN	False	A	98	0.0	H	H	m	cathpdb	Solution NMR	999.0	19.123687331910798	False	False	False	False		0	False	26	26.1	26.1.2	26.1.2.1	Q9QWY8	Q9ULH1	Q9ULH1	HUMAN	['Cytoplasm', 'Membrane']	Eukaryota/Metazoa
PH	2d9vA01	2D9V	Q9QYE9	PKHB1_MOUSE	ASN	False	A	113	0.0	H	H	Z	cathpdb	Solution NMR	999.0	10.315329123770475	False	False	False	False		0	False	2	2.2	2.2.1	2.2.1.1	Q9UF11	Q9UF11	Q9QYE9	MOUSE	['Membrane', 'Cytoplasm']	Eukaryota/Metazoa
PH	2lg1A02	2LG1	Q12802	AKP13_HUMAN	ASN	False	A	172	0.0	H	H	m	cathpdb	Solution NMR	999.0	42.94430835726912	True	True	False	False		25	True	59	59.1	59.1.2	59.1.2.1	Q12802	Q12802	Q12802	HUMAN	['Cytoplasm', 'Cytosol', 'Cytoplasm', 'Cytoplasm', 'Cell cortex', 'Nucleus', 'Membrane']	Eukaryota/Metazoa
PH	1p6sA00	1P6S	P31751	AKT2_HUMAN	ASN	False	A	108	0.0	H	H	m	cathpdb	Solution NMR	999.0	49.342869285862875	True	True	False	False		17	True	81	81.1	81.1.2	81.1.2.1	P31751	P31751	P31751	HUMAN	['Cytoplasm', 'Nucleus', 'Cell membrane', 'Early endosome']	Eukaryota/Metazoa
PH	2j59N00	2J59	Q5T5U3	RHG21_HUMAN	ASN	False	N	1039	28.76	C	-	b	cathpdb	X-ray diffraction	2.1	55.41329546246775	True	True	False	False		17	True	42	42.1	42.1.1	42.1.1.1	Q5T5U3	Q5T5U3	Q5T5U3	HUMAN	['Golgi apparatus membrane', 'Cell junction', 'Cytoplasmic vesicle membrane', 'Cytoplasm', 'Cytoskeleton']	Eukaryota/Metazoa
PH	4d0nB02	4D0N	Q12802	AKP13_HUMAN	ASN	False	B	2337	39.3	H	H	m	cathpdb	X-ray diffraction	2.1	47.32860707259015	True	True	False	False		20	True	59	59.1	59.1.1	59.1.1.1	Q12802	Q12802	Q12802	HUMAN	['Cytoplasm', 'Cytosol', 'Cytoplasm', 'Cytoplasm', 'Cell cortex', 'Nucleus', 'Membrane']	Eukaryota/Metazoa
PH	2dhjA00	2DHJ	Q5T5U3	RHG21_HUMAN	ASN	False	A	117	0.0	C	S	c	cathpdb	Solution NMR	999.0	45.64659676999985	False	False	False	False		0	True	42	42.1	42.1.2	42.1.2.1	Q5T5U3	Q5T5U3	Q5T5U3	HUMAN	['Golgi apparatus membrane', 'Cell junction', 'Cytoplasmic vesicle membrane', 'Cytoplasm', 'Cytoskeleton']	Eukaryota/Metazoa
PH	3t06A02	3T06	O15085	ARHGB_HUMAN	ASN	False	A	1080	82.74	C	T	Z	cathpdb	X-ray diffraction	2.84	60.65920189475008	True	True	False	False		24	True	47	47.2	47.2.1	47.2.1.2	O15085	O15085	O15085	HUMAN	['Cytoplasm', 'Membrane']	Eukaryota/Metazoa
PH	3aj4B00	3AJ4	Q96CS7	PKHB2_HUMAN	ASN	False	B	110	7.5	C	-	Z	cathpdb	X-ray diffraction	1.0	77.07366855707272	True	True	False	False		14	True	2	2.1	2.1.1	2.1.1.1	Q96CS7	Q96CS7	Q96CS7	HUMAN	['Recycling endosome membrane']	Eukaryota/Metazoa
PH	3kz1B02	3KZ1	O15085	ARHGB_HUMAN	ASN	False	B	1080	71.55	H	H	Z	cathpdb	X-ray diffraction	2.7	64.55725631107995	True	True	False	False		23	True	47	47.2	47.2.1	47.2.1.1	O15085	O15085	O15085	HUMAN	['Cytoplasm', 'Membrane']	Eukaryota/Metazoa
PH	3bjiB02	3BJI	P15498	VAV_HUMAN	ASN	False	B	505	38.41	C	T	m	cathpdb	X-ray diffraction	2.6	40.89612732725343	False	False	False	False		0	True	28	28.1	28.1.1	28.1.1.2	P15498	P15498	P15498	HUMAN	['unkown']	Eukaryota/Metazoa
PH	2lulA00	2LUL	P42680	TEC_HUMAN	ASN	False	A	122	32.53	C	T	p	cathpdb	Solution NMR	999.0	62.813958155600815	True	True	False	False		20	True	84	84.2	84.2.1	84.2.1.1	P42680	P42680	P42680	HUMAN	['Cytoplasm', 'Cell membrane', 'Cytoplasm', 'Cytoskeleton']	Eukaryota/Metazoa
PH	2vrwB02	2VRW	P27870	VAV_MOUSE	ASN	False	B	505	24.58	H	H	m	cathpdb	X-ray diffraction	1.85	45.296550224292695	False	False	False	False		0	True	28	28.1	28.1.1	28.1.1.1	P15498	P27870	P27870	MOUSE	['unkown']	Eukaryota/Metazoa
PH	1b55B00	1B55	Q06187	BTK_HUMAN	ASN	False	B	135	85.0	C	-	c	cathpdb	X-ray diffraction	2.4	16.477774834041867	False	False	False	False		0	False	84	84.1	84.1.1	84.1.1.4	Q06187	Q06187	Q06187	HUMAN	['Cytoplasm', 'Cell membrane', 'Nucleus']	Eukaryota/Metazoa
PH	1bwnA00	1BWN	Q06187	BTK_HUMAN	ASN	False	A	135	25.47	C	-	m	cathpdb	X-ray diffraction	2.1	15.285325287298162	False	False	False	False		0	False	84	84.1	84.1.1	84.1.1.3	Q06187	Q06187	Q06187	HUMAN	['Cytoplasm', 'Cell membrane', 'Nucleus']	Eukaryota/Metazoa
PH	2lulA00	2LUL	P42680	TEC_HUMAN	ASN	False	A	123	60.4	C	-	c	cathpdb	Solution NMR	999.0	17.130764254781187	False	False	False	False		0	False	84	84.2	84.2.1	84.2.1.1	P42680	P42680	P42680	HUMAN	['Cytoplasm', 'Cell membrane', 'Cytoplasm', 'Cytoskeleton']	Eukaryota/Metazoa
PH	2j59N00	2J59	Q5T5U3	RHG21_HUMAN	ASN	False	N	1041	27.0	C	-	f	cathpdb	X-ray diffraction	2.1	47.43222154755456	True	True	False	False		15	True	42	42.1	42.1.1	42.1.1.1	Q5T5U3	Q5T5U3	Q5T5U3	HUMAN	['Golgi apparatus membrane', 'Cell junction', 'Cytoplasmic vesicle membrane', 'Cytoplasm', 'Cytoskeleton']	Eukaryota/Metazoa
PH	1btkA00	1BTK	Q06187	BTK_HUMAN	ASN	False	A	135	13.75	C	-	m	cathpdb	X-ray diffraction	1.6	13.826498237076532	False	False	False	False		0	False	84	84.1	84.1.1	84.1.1.1	Q06187	Q06187	Q06187	HUMAN	['Cytoplasm', 'Cell membrane', 'Nucleus']	Eukaryota/Metazoa
PH	2dhjA00	2DHJ	Q5T5U3	RHG21_HUMAN	ASN	False	A	119	0.0	C	-	k	cathpdb	Solution NMR	999.0	62.03057621151695	False	False	False	False		0	True	42	42.1	42.1.2	42.1.2.1	Q5T5U3	Q5T5U3	Q5T5U3	HUMAN	['Golgi apparatus membrane', 'Cell junction', 'Cytoplasmic vesicle membrane', 'Cytoplasm', 'Cytoskeleton']	Eukaryota/Metazoa
PH	2lg1A02	2LG1	Q12802	AKP13_HUMAN	ASN	False	A	175	0.0	H	H	m	cathpdb	Solution NMR	999.0	22.28632396357582	False	False	False	False		0	True	59	59.1	59.1.2	59.1.2.1	Q12802	Q12802	Q12802	HUMAN	['Cytoplasm', 'Cytosol', 'Cytoplasm', 'Cytoplasm', 'Cell cortex', 'Nucleus', 'Membrane']	Eukaryota/Metazoa
PH	2lulA00	2LUL	P42680	TEC_HUMAN	ASN	False	A	124	70.44	C	S	k	cathpdb	Solution NMR	999.0	82.58494789659329	True	True	False	False		15	True	84	84.2	84.2.1	84.2.1.1	P42680	P42680	P42680	HUMAN	['Cytoplasm', 'Cell membrane', 'Cytoplasm', 'Cytoskeleton']	Eukaryota/Metazoa
PH	4d0nB02	4D0N	Q12802	AKP13_HUMAN	ASN	False	B	2340	50.62	C	-	Z	cathpdb	X-ray diffraction	2.1	57.58089846732517	True	True	False	False		18	True	59	59.1	59.1.1	59.1.1.1	Q12802	Q12802	Q12802	HUMAN	['Cytoplasm', 'Cytosol', 'Cytoplasm', 'Cytoplasm', 'Cell cortex', 'Nucleus', 'Membrane']	Eukaryota/Metazoa
PH	2dhkA01	2DHK	Q9BYX2	TBD2A_HUMAN	ASN	False	A	108	0.0	H	H	Z	cathpdb	Solution NMR	999.0	47.52449433421274	True	True	False	False		15	True	140	140.1	140.1.1	140.1.1.1	Q9BYX2	Q9BYX2	Q9BYX2	HUMAN	['Cytoplasm', 'Cytoplasmic vesicle', 'Cell junction']	Eukaryota/Metazoa
PH	2lulA00	2LUL	P42680	TEC_HUMAN	ASN	False	A	125	41.24	C	-	b	cathpdb	Solution NMR	999.0	23.357848566254777	False	False	False	False		0	True	84	84.2	84.2.1	84.2.1.1	P42680	P42680	P42680	HUMAN	['Cytoplasm', 'Cell membrane', 'Cytoplasm', 'Cytoskeleton']	Eukaryota/Metazoa
PH	3bjiB02	3BJI	P15498	VAV_HUMAN	ASN	False	B	510	42.74	C	T	Z	cathpdb	X-ray diffraction	2.6	71.8663830794764	True	True	False	False		8	True	28	28.1	28.1.1	28.1.1.2	P15498	P15498	P15498	HUMAN	['unkown']	Eukaryota/Metazoa
PH	1x1fA00	1X1F	Q9ULZ2	STAP1_HUMAN	ASN	False	A	119	0.0	C	S	b	cathpdb	Solution NMR	999.0	68.92122457973382	True	True	False	False		12	True	146	146.1	146.1.1	146.1.1.1	Q9ULZ2	Q9ULZ2	Q9ULZ2	HUMAN	['Nucleus', 'Cytoplasm', 'Mitochondrion']	Eukaryota/Metazoa
PH	2vrwB02	2VRW	P27870	VAV_MOUSE	ASN	False	B	510	24.9	C	T	Z	cathpdb	X-ray diffraction	1.85	78.81705951502579	True	True	False	False		8	True	28	28.1	28.1.1	28.1.1.1	P15498	P27870	P27870	MOUSE	['unkown']	Eukaryota/Metazoa
PH	4gn1D02	4GN1	Q70E73	RAPH1_HUMAN	ASN	False	D	512	21.22	H	H	m	cathpdb	X-ray diffraction	2.4	37.377384103383996	False	False	False	False		0	True	83	83.1	83.1.2	83.1.2.1	Q70E73	Q70E73	Q70E73	HUMAN	['Cell membrane', 'Cell projection', 'Lamellipodium', 'Cell projection', 'Filopodium', 'Cytoplasm', 'Cytoskeleton']	Eukaryota/Metazoa
PH	4k81E02	4K81	Q14449	GRB14_HUMAN	ASN	False	E	349	32.55	H	H	m	cathpdb	X-ray diffraction	2.4	37.194182570076926	False	False	False	False		0	True	105	105.1	105.1.2	105.1.2.1	Q14449	Q14449	Q14449	HUMAN	['Cytoplasm', 'Endosome membrane']	Eukaryota/Metazoa
PH	3hk0A02	3HK0	Q13322	GRB10_HUMAN	ASN	False	A	348	42.91	H	H	m	cathpdb	X-ray diffraction	2.6	49.74799644565977	False	False	False	False		0	True	105	105.1	105.1.1	105.1.1.1	Q13322	Q13322	Q13322	HUMAN	['Cytoplasm']	Eukaryota/Metazoa
PH	2rgnB02	2RGN	Q86VW2	ARHGP_HUMAN	ASN	False	B	473	142.89	H	H	m	cathpdb	X-ray diffraction	3.5	40.584182978861264	False	False	False	False		0	True	112	112.1	112.1.1	112.1.1.1	Q86VW2	Q86VW2	Q86VW2	HUMAN	['Cell membrane', 'Cytoplasm', 'Myofibril', 'Sarcomere']	Eukaryota/Metazoa
PH	4kvgD02	4KVG	Q8R5A3	AB1IP_MOUSE	ASN	False	D	429	10.94	H	H	m	cathpdb	X-ray diffraction	1.65	39.38699131078063	False	False	False	False		0	True	83	83.1	83.1.1	83.1.1.1	Q8R5A3	Q8R5A3	Q8R5A3	MOUSE	['Cell membrane', 'Cell projection', 'Lamellipodium', 'Cell junction', 'Focal adhesion', 'Cytoplasm', 'Cytoskeleton']	Eukaryota/Metazoa
PH	4gzuB02	4GZU	Q91VS8	FARP2_MOUSE	ASN	True	B	907	86.15	C	-	Z	cathpdb	X-ray diffraction	3.2	66.27641051757763	True	True	False	False		14	True	116	116.1	116.1.1	116.1.1.1	Q91VS8	Q91VS8	Q91VS8	MOUSE	['unkown']	Eukaryota/Metazoa
PH	1droA00	1DRO	Q00963	SPTCB_DROME	ASN	True	A	29	0.0	C	-	p	cathpdb	Solution NMR	999.0	59.679357005715026	True	True	False	False		16	True	50	50.2	50.2.1	50.2.1.1	Q00963	Q00963	Q00963	DROME	['Cytoplasm', 'Cytoskeleton', 'Cytoplasm', 'Cell cortex']	Eukaryota/Metazoa
PH	1wjmA00	1WJM	O15020	SPTN2_HUMAN	ASN	True	A	29	0.0	C	-	o	cathpdb	Solution NMR	999.0	41.497518769715484	False	False	False	False		0	True	50	50.1	50.1.2	50.1.2.1	O15020	O15020	O15020	HUMAN	['Cytoplasm', 'Cytoskeleton', 'Cytoplasm', 'Cell cortex']	Eukaryota/Metazoa
PH	3fehA02	3FEH	O75689	ADAP1_HUMAN	ASN	True	A	143	45.74	C	S	c	cathpdb	X-ray diffraction	1.9	41.91014980739296	True	True	False	False		14	True	30	30.1	30.1.1	30.1.1.2	O75689	O75689	O75689	HUMAN	['Nucleus', 'Cytoplasm']	Eukaryota/Metazoa
PH	3fm8C02	3FM8	O75689	ADAP1_HUMAN	ASN	True	C	143	55.95	C	T	o	cathpdb	X-ray diffraction	2.3	52.50350443230417	True	True	False	False		13	True	30	30.1	30.1.1	30.1.1.1	O75689	O75689	O75689	HUMAN	['Nucleus', 'Cytoplasm']	Eukaryota/Metazoa
PH	1plsA00	1PLS	P08567	PLEK_HUMAN	ASN	True	A	19	0.0	C	S	i	cathpdb	Solution NMR	999.0	60.49744362120608	True	True	False	False		16	True	127	127.1	127.1.1	127.1.1.1	P08567	P08567	P08567	HUMAN	['unkown']	Eukaryota/Metazoa
PH	2d9zA01	2D9Z	O94806	KPCD3_HUMAN	ASN	True	A	22	0.0	C	-	p	cathpdb	Solution NMR	999.0	34.85989812956819	False	False	False	False		0	True	121	121.1	121.1.2	121.1.2.1	O94806	O94806	O94806	HUMAN	['Cytoplasm', 'Membrane']	Eukaryota/Metazoa
PH	2dynA00	2DYN	Q05193	DYN1_HUMAN	ASN	False	A	87	47.93	C	-	l	cathpdb	X-ray diffraction	2.3	17.848542189232838	False	False	False	False		0	False	51	51.1	51.1.1	51.1.1.2	P21575	P21575	Q05193	HUMAN	['Cytoplasm', 'Cytoplasm', 'Cytoskeleton']	Eukaryota/Metazoa
PH	2ys1A00	2YS1	P50570	DYN2_HUMAN	ASN	False	A	83	0.0	C	-	f	cathpdb	Solution NMR	999.0	29.359769191279323	False	False	False	False		0	True	128	128.1	128.1.1	128.1.1.1	P50570	P50570	P50570	HUMAN	['Cytoplasm', 'Cytoplasm', 'Cytoskeleton', 'Cell junction', 'Membrane', 'Clathrin-coated pit', 'Cell junction', 'Synapse', 'Postsynaptic density', 'Cell junction', 'Synapse', 'Midbody', 'Cell projection', 'Phagocytic cup', 'Cytoplasmic vesicle', 'Phagosome membrane']	Eukaryota/Metazoa
PH	1dynB00	1DYN	Q05193	DYN1_HUMAN	ASN	False	B	87	36.5	C	-	f	cathpdb	X-ray diffraction	2.2	20.82084904294369	False	False	False	False		0	True	51	51.1	51.1.1	51.1.1.1	P21575	P21575	Q05193	HUMAN	['Cytoplasm', 'Cytoplasm', 'Cytoskeleton']	Eukaryota/Metazoa
PH	3hk0A02	3HK0	Q13322	GRB10_HUMAN	ASN	False	A	313	50.31	C	S	l	cathpdb	X-ray diffraction	2.6	69.57253512134338	True	True	False	False		9	True	105	105.1	105.1.1	105.1.1.1	Q13322	Q13322	Q13322	HUMAN	['Cytoplasm']	Eukaryota/Metazoa
PH	3zvrA03	3ZVR	P21575	DYN1_RAT	ASN	False	A	595	133.96	C	-	f	cathpdb	X-ray diffraction	3.1	30.660729741928716	False	False	False	False		0	True	51	51.1	51.1.2	51.1.2.1	P21575	P21575	P21575	RAT	['Cytoplasm', 'Cytoplasm', 'Cytoskeleton']	Eukaryota/Metazoa
PH	3snhA03	3SNH	Q05193	DYN1_HUMAN	ASN	False	A	595	131.46	C	-	f	cathpdb	X-ray diffraction	3.7	21.57810651017022	False	False	False	False		0	True	51	51.1	51.1.1	51.1.1.3	P21575	P21575	Q05193	HUMAN	['Cytoplasm', 'Cytoplasm', 'Cytoskeleton']	Eukaryota/Metazoa
PH	1v89A00	1V89	P42331	RHG25_HUMAN	ASN	False	A	83	0.0	C	-	c	cathpdb	Solution NMR	999.0	34.62357679157264	False	False	False	False		0	True	120	120.1	120.1.1	120.1.1.1	P42331	P42331	P42331	HUMAN	['unkown']	Eukaryota/Metazoa
PH	2d9zA01	2D9Z	O94806	KPCD3_HUMAN	ASN	False	A	91	0.0	C	-	f	cathpdb	Solution NMR	999.0	13.79898474535246	False	False	False	False		0	False	121	121.1	121.1.2	121.1.2.1	O94806	O94806	O94806	HUMAN	['Cytoplasm', 'Membrane']	Eukaryota/Metazoa
PH	2d9zA01	2D9Z	O94806	KPCD3_HUMAN	ASN	False	A	92	0.0	C	-	b	cathpdb	Solution NMR	999.0	43.234571572066365	False	False	False	False		0	True	121	121.1	121.1.2	121.1.2.1	O94806	O94806	O94806	HUMAN	['Cytoplasm', 'Membrane']	Eukaryota/Metazoa
PH	1fgzA00	1FGZ	O08967	CYH3_MOUSE	ASN	True	A	354	46.23	C	-	b	cathpdb	X-ray diffraction	2.05	36.07610564613514	True	True	False	False		22	True	8	8.1	8.1.1	8.1.1.3	O08967	O08967	O08967	MOUSE	['Cytoplasm', 'Cytosol', 'Cell membrane', 'Cell junction', 'Adherens junction', 'Cell junction', 'Tight junction']	Eukaryota/Metazoa
PH	1fhwA00	1FHW	O08967	CYH3_MOUSE	ASN	True	A	354	30.16	C	-	b	cathpdb	X-ray diffraction	1.9	37.48875957134471	False	False	False	False		0	True	8	8.1	8.1.3	8.1.3.1	O08967	O08967	O08967	MOUSE	['Cytoplasm', 'Cytosol', 'Cell membrane', 'Cell junction', 'Adherens junction', 'Cell junction', 'Tight junction']	Eukaryota/Metazoa
PH	4kaxB00	4KAX	O43739	CYH3_HUMAN	ASN	True	B	354	26.46	C	-	b	cathpdb	X-ray diffraction	1.85	23.049697707862986	False	False	False	False		0	True	8	8.1	8.1.3	8.1.3.4	O43739	O43739	O43739	HUMAN	['Cytoplasm', 'Cytosol', 'Cell membrane', 'Cell junction', 'Adherens junction', 'Cell junction', 'Tight junction']	Eukaryota/Metazoa
PH	1u29A00	1U29	P63034	CYH2_MOUSE	ASN	True	A	350	31.28	C	-	b	cathpdb	X-ray diffraction	1.8	41.27754028795885	False	False	False	False		0	True	8	8.1	8.1.2	8.1.2.1	Q99418	P63034	P63034	MOUSE	['Cell membrane', 'Cytoplasm', 'Cell projection', 'Cell projection', 'Growth cone', 'Cell junction', 'Tight junction', 'Cell junction', 'Adherens junction']	Eukaryota/Metazoa
PH	2r09A03	2R09	O08967	CYH3_MOUSE	ASN	True	A	354	18.17	C	-	b	cathpdb	X-ray diffraction	1.9	32.748951661148325	False	False	False	False		0	True	8	8.1	8.1.3	8.1.3.3	O08967	O08967	O08967	MOUSE	['Cytoplasm', 'Cytosol', 'Cell membrane', 'Cell junction', 'Adherens junction', 'Cell junction', 'Tight junction']	Eukaryota/Metazoa
PH	1fhxA00	1FHX	O08967	CYH3_MOUSE	ASN	True	A	354	30.11	C	-	b	cathpdb	X-ray diffraction	2.5	28.410033557730607	False	False	False	False		0	True	8	8.1	8.1.3	8.1.3.5	O08967	O08967	O08967	MOUSE	['Cytoplasm', 'Cytosol', 'Cell membrane', 'Cell junction', 'Adherens junction', 'Cell junction', 'Tight junction']	Eukaryota/Metazoa
PH	1fgyA00	1FGY	O08967	CYH3_MOUSE	ASN	True	A	354	19.23	C	-	b	cathpdb	X-ray diffraction	1.5	24.136262376800584	False	False	False	False		0	True	8	8.1	8.1.1	8.1.1.1	O08967	O08967	O08967	MOUSE	['Cytoplasm', 'Cytosol', 'Cell membrane', 'Cell junction', 'Adherens junction', 'Cell junction', 'Tight junction']	Eukaryota/Metazoa
PH	1u2bA00	1U2B	O08967	CYH3_MOUSE	ASN	True	A	355	32.8	C	-	b	cathpdb	X-ray diffraction	1.8	63.66231395852351	False	False	False	False		0	True	8	8.1	8.1.1	8.1.1.2	O08967	O08967	O08967	MOUSE	['Cytoplasm', 'Cytosol', 'Cell membrane', 'Cell junction', 'Adherens junction', 'Cell junction', 'Tight junction']	Eukaryota/Metazoa
PH	1fhxB00	1FHX	O08967	CYH3_MOUSE	ASN	True	B	354	31.34	C	-	b	cathpdb	X-ray diffraction	2.5	25.939187986389012	False	False	False	False		0	True	8	8.1	8.1.3	8.1.3.6	O08967	O08967	O08967	MOUSE	['Cytoplasm', 'Cytosol', 'Cell membrane', 'Cell junction', 'Adherens junction', 'Cell junction', 'Tight junction']	Eukaryota/Metazoa
PH	2r09B03	2R09	O08967	CYH3_MOUSE	ASN	True	B	354	33.41	C	-	b	cathpdb	X-ray diffraction	1.9	38.24078193410742	False	False	False	False		0	True	8	8.1	8.1.3	8.1.3.2	O08967	O08967	O08967	MOUSE	['Cytoplasm', 'Cytosol', 'Cell membrane', 'Cell junction', 'Adherens junction', 'Cell junction', 'Tight junction']	Eukaryota/Metazoa
PH	1v5pA01	1V5P	Q9ERS5	PKHA2_MOUSE	ASN	True	A	28	0.0	C	-	g	cathpdb	Solution NMR	999.0	41.52764454784538	True	True	False	False		18	True	137	137.1	137.1.1	137.1.1.1	Q9ERS5	Q9ERS5	Q9ERS5	MOUSE	['Cytoplasm', 'Cell membrane', 'Nucleus']	Eukaryota/Metazoa
PH	4gn1D02	4GN1	Q70E73	RAPH1_HUMAN	ASN	False	D	362	37.1	C	-	m	cathpdb	X-ray diffraction	2.4	27.273470381944275	False	False	False	False		0	True	83	83.1	83.1.2	83.1.2.1	Q70E73	Q70E73	Q70E73	HUMAN	['Cell membrane', 'Cell projection', 'Lamellipodium', 'Cell projection', 'Filopodium', 'Cytoplasm', 'Cytoskeleton']	Eukaryota/Metazoa
PH	1ki1D02	1KI1	Q15811	ITSN1_HUMAN	ASN	False	D	1429	35.3	H	H	Z	cathpdb	X-ray diffraction	2.3	23.099287372682983	False	False	False	False		0	True	89	89.1	89.1.1	89.1.1.2	Q15811	Q15811	Q15811	HUMAN	['Endomembrane system', 'Cell junction', 'Synapse', 'Synaptosome', 'Cell projection', 'Lamellipodium', 'Cell membrane', 'Membrane', 'Clathrin-coated pit', 'Recycling endosome', 'Endosome', 'Cytoplasmic vesicle']	Eukaryota/Metazoa
PH	4gn1D02	4GN1	Q70E73	RAPH1_HUMAN	ASN	False	D	365	39.65	H	G	m	cathpdb	X-ray diffraction	2.4	6.900594391510638	False	False	False	False		0	False	83	83.1	83.1.2	83.1.2.1	Q70E73	Q70E73	Q70E73	HUMAN	['Cell membrane', 'Cell projection', 'Lamellipodium', 'Cell projection', 'Filopodium', 'Cytoplasm', 'Cytoskeleton']	Eukaryota/Metazoa
PH	2fjlA00	2FJL	P10686	PLCG1_RAT	ASN	False	A	82	0.0	C	T	k	cathpdb	Solution NMR	999.0	52.802515602781384	False	False	False	False		0	True	147	147.1	147.1.1	147.1.1.1	P19174	P10686	P10686	RAT	['Cell projection', 'Lamellipodium', 'Cell projection', 'Ruffle']	Eukaryota/Metazoa
PH	4k81E02	4K81	Q14449	GRB14_HUMAN	ASN	False	E	199	59.29	C	S	m	cathpdb	X-ray diffraction	2.4	46.26654426112701	True	True	False	False		19	True	105	105.1	105.1.2	105.1.2.1	Q14449	Q14449	Q14449	HUMAN	['Cytoplasm', 'Endosome membrane']	Eukaryota/Metazoa
PH	4kvgD02	4KVG	Q8R5A3	AB1IP_MOUSE	ASN	False	D	272	17.71	C	-	m	cathpdb	X-ray diffraction	1.65	26.15028183974748	False	False	False	False		0	True	83	83.1	83.1.1	83.1.1.1	Q8R5A3	Q8R5A3	Q8R5A3	MOUSE	['Cell membrane', 'Cell projection', 'Lamellipodium', 'Cell junction', 'Focal adhesion', 'Cytoplasm', 'Cytoskeleton']	Eukaryota/Metazoa
PH	3hk0A02	3HK0	Q13322	GRB10_HUMAN	ASN	False	A	199	48.7	C	S	m	cathpdb	X-ray diffraction	2.6	27.87203325660828	True	True	False	False		18	True	105	105.1	105.1.1	105.1.1.1	Q13322	Q13322	Q13322	HUMAN	['Cytoplasm']	Eukaryota/Metazoa
PH	1ki1D02	1KI1	Q15811	ITSN1_HUMAN	ASN	False	D	1484	46.03	C	S	k	cathpdb	X-ray diffraction	2.3	9.532092810525537	False	False	False	False		0	False	89	89.1	89.1.1	89.1.1.2	Q15811	Q15811	Q15811	HUMAN	['Endomembrane system', 'Cell junction', 'Synapse', 'Synaptosome', 'Cell projection', 'Lamellipodium', 'Cell membrane', 'Membrane', 'Clathrin-coated pit', 'Recycling endosome', 'Endosome', 'Cytoplasmic vesicle']	Eukaryota/Metazoa
PH	1kz7C02	1KZ7	Q64096	MCF2L_MOUSE	ASN	True	C	1879	91.02	C	-	e	cathpdb	X-ray diffraction	2.4	52.4624846840802	True	True	False	False		21	True	88	88.1	88.1.1	88.1.1.1	O15068	Q64096	Q64096	MOUSE	['Cytoplasm', 'Cell membrane']	Eukaryota/Metazoa
PH	1kz7A02	1KZ7	Q64096	MCF2L_MOUSE	ASN	True	A	879	95.98	C	-	c	cathpdb	X-ray diffraction	2.4	35.41807337099117	False	False	False	False		0	True	88	88.1	88.1.1	88.1.1.2	O15068	Q64096	Q64096	MOUSE	['Cytoplasm', 'Cell membrane']	Eukaryota/Metazoa
PH	1kzgC02	1KZG	Q64096	MCF2L_MOUSE	ASN	True	C	1879	135.72	C	-	e	cathpdb	X-ray diffraction	2.6	58.12301122221155	True	True	False	False		17	True	88	88.1	88.1.1	88.1.1.4	O15068	Q64096	Q64096	MOUSE	['Cytoplasm', 'Cell membrane']	Eukaryota/Metazoa
PH	2z0qA02	2Z0Q	Q91X46	ARHG3_MOUSE	ASN	True	A	257	35.47	C	T	h	cathpdb	X-ray diffraction	1.79	60.39752189039748	True	True	False	False		12	True	38	38.1	38.1.1	38.1.1.1	Q91X46	Q91X46	Q91X46	MOUSE	['Cytoplasm']	Eukaryota/Metazoa
PH	1droA00	1DRO	Q00963	SPTCB_DROME	ASN	True	A	56	0.0	C	-	m	cathpdb	Solution NMR	999.0	34.60633074554322	True	True	False	False		17	True	50	50.2	50.2.1	50.2.1.1	Q00963	Q00963	Q00963	DROME	['Cytoplasm', 'Cytoskeleton', 'Cytoplasm', 'Cell cortex']	Eukaryota/Metazoa
PH	1v5pA01	1V5P	Q9ERS5	PKHA2_MOUSE	ASN	True	A	55	0.0	C	T	m	cathpdb	Solution NMR	999.0	65.17352544220327	True	True	False	False		18	True	137	137.1	137.1.1	137.1.1.1	Q9ERS5	Q9ERS5	Q9ERS5	MOUSE	['Cytoplasm', 'Cell membrane', 'Nucleus']	Eukaryota/Metazoa
PH	1ki1D02	1KI1	Q15811	ITSN1_HUMAN	ASN	True	D	1510	101.29	C	-	d	cathpdb	X-ray diffraction	2.3	19.213183149098477	False	False	False	False		0	False	89	89.1	89.1.1	89.1.1.2	Q15811	Q15811	Q15811	HUMAN	['Endomembrane system', 'Cell junction', 'Synapse', 'Synaptosome', 'Cell projection', 'Lamellipodium', 'Cell membrane', 'Membrane', 'Clathrin-coated pit', 'Recycling endosome', 'Endosome', 'Cytoplasmic vesicle']	Eukaryota/Metazoa
PH	1dbhA02	1DBH	Q07889	SOS1_HUMAN	ASN	True	A	485	41.59	C	-	b	cathpdb	X-ray diffraction	2.3	66.67349381139243	False	False	False	False		0	True	72	72.1	72.1.1	72.1.1.1	Q07889	Q07889	Q07889	HUMAN	['unkown']	Eukaryota/Metazoa
PH	1xd4A02	1XD4	Q07889	SOS1_HUMAN	ASN	True	A	485	272.71	C	-	b	cathpdb	X-ray diffraction	3.64	66.68143221588723	False	False	False	False		0	True	72	72.1	72.1.1	72.1.1.2	Q07889	Q07889	Q07889	HUMAN	['unkown']	Eukaryota/Metazoa
PH	2cofA00	2COF	Q8N4X5	AF1L2_HUMAN	ASN	False	A	41	0.0	C	T	h	cathpdb	Solution NMR	999.0	71.4558008425399	True	True	False	False		13	True	134	134.1	134.1.1	134.1.1.1	Q8N4X5	Q8N4X5	Q8N4X5	HUMAN	['Cytoplasm']	Eukaryota/Metazoa
PH	3ksyA03	3KSY	Q07889	SOS1_HUMAN	ASN	True	A	485	295.28	C	-	b	cathpdb	X-ray diffraction	3.18	65.07125885816046	False	False	False	False		0	True	109	109.1	109.1.1	109.1.1.1	Q07889	Q07889	Q07889	HUMAN	['unkown']	Eukaryota/Metazoa
PH	2j59N00	2J59	Q5T5U3	RHG21_HUMAN	ASN	False	N	1049	23.43	H	H	m	cathpdb	X-ray diffraction	2.1	26.45969101187896	False	False	False	False		0	True	42	42.1	42.1.1	42.1.1.1	Q5T5U3	Q5T5U3	Q5T5U3	HUMAN	['Golgi apparatus membrane', 'Cell junction', 'Cytoplasmic vesicle membrane', 'Cytoplasm', 'Cytoskeleton']	Eukaryota/Metazoa
PH	2lkoA00	2LKO	Q96AC1	FERM2_HUMAN	ASN	False	A	486	0.0	H	H	m	cathpdb	Solution NMR	999.0	28.50081597661298	False	False	False	False		0	True	45	45.1	45.1.2	45.1.2.2	Q96AC1	Q96AC1	Q96AC1	HUMAN	['Cytoplasm', 'Cytoplasm', 'Cell cortex', 'Cytoplasm', 'Cytoskeleton', 'Cytoplasm', 'Cytoskeleton', 'Stress fiber', 'Cell junction', 'Focal adhesion', 'Membrane', 'Cell projection', 'Lamellipodium membrane', 'Nucleus', 'Cytoplasm', 'Myofibril', 'Sarcomere', 'I band', 'Cell surface']	Eukaryota/Metazoa
PH	4f7hA00	4F7H	Q96AC1	FERM2_HUMAN	ASN	False	A	486	26.28	H	H	m	cathpdb	X-ray diffraction	1.9	50.787074870411786	False	False	False	False		0	True	45	45.1	45.1.2	45.1.2.1	Q96AC1	Q96AC1	Q96AC1	HUMAN	['Cytoplasm', 'Cytoplasm', 'Cell cortex', 'Cytoplasm', 'Cytoskeleton', 'Cytoplasm', 'Cytoskeleton', 'Stress fiber', 'Cell junction', 'Focal adhesion', 'Membrane', 'Cell projection', 'Lamellipodium membrane', 'Nucleus', 'Cytoplasm', 'Myofibril', 'Sarcomere', 'I band', 'Cell surface']	Eukaryota/Metazoa
PH	2x18G00	2X18	Q9Y243	AKT3_HUMAN	ASN	False	G	118	33.61	C	-	Z	cathpdb	X-ray diffraction	1.46	92.74939640535462	True	True	False	False		10	True	1	1.1	1.1.2	1.1.2.1	Q60823	Q9Y243	Q9Y243	HUMAN	['Nucleus', 'Cytoplasm', 'Membrane']	Eukaryota/Metazoa
PH	1bakA00	1BAK	P25098	ARBK1_HUMAN	ASN	False	A	666	1.0	C	-	p	cathpdb	Solution NMR	999.0	70.58074494322811	False	False	False	False		0	True	74	74.1	74.1.1	74.1.1.3	P25098	P25098	P25098	HUMAN	['Cytoplasm', 'Cell membrane']	Eukaryota/Metazoa
PH	2lkoA00	2LKO	Q96AC1	FERM2_HUMAN	ASN	False	A	491	0.0	H	H	m	cathpdb	Solution NMR	999.0	40.72239219420947	False	False	False	False		0	True	45	45.1	45.1.2	45.1.2.2	Q96AC1	Q96AC1	Q96AC1	HUMAN	['Cytoplasm', 'Cytoplasm', 'Cell cortex', 'Cytoplasm', 'Cytoskeleton', 'Cytoplasm', 'Cytoskeleton', 'Stress fiber', 'Cell junction', 'Focal adhesion', 'Membrane', 'Cell projection', 'Lamellipodium membrane', 'Nucleus', 'Cytoplasm', 'Myofibril', 'Sarcomere', 'I band', 'Cell surface']	Eukaryota/Metazoa
PH	4f7hA00	4F7H	Q96AC1	FERM2_HUMAN	ASN	False	A	491	18.2	H	H	m	cathpdb	X-ray diffraction	1.9	41.09061640464215	False	False	False	False		0	True	45	45.1	45.1.2	45.1.2.1	Q96AC1	Q96AC1	Q96AC1	HUMAN	['Cytoplasm', 'Cytoplasm', 'Cell cortex', 'Cytoplasm', 'Cytoskeleton', 'Cytoplasm', 'Cytoskeleton', 'Stress fiber', 'Cell junction', 'Focal adhesion', 'Membrane', 'Cell projection', 'Lamellipodium membrane', 'Nucleus', 'Cytoplasm', 'Myofibril', 'Sarcomere', 'I band', 'Cell surface']	Eukaryota/Metazoa
PH	4kaxB00	4KAX	O43739	CYH3_HUMAN	ASN	False	B	397	41.74	C	-	Z	cathpdb	X-ray diffraction	1.85	103.92551527168101	True	True	False	False		7	True	8	8.1	8.1.3	8.1.3.4	O43739	O43739	O43739	HUMAN	['Cytoplasm', 'Cytosol', 'Cell membrane', 'Cell junction', 'Adherens junction', 'Cell junction', 'Tight junction']	Eukaryota/Metazoa
PH	1mphA00	1MPH	Q62261	SPTB2_MOUSE	ASN	True	A	15	3.64	C	S	a	cathpdb	Solution NMR	999.0	47.52991558686662	True	True	False	False		18	True	50	50.1	50.1.1	50.1.1.1	Q01082	Q62261	Q62261	MOUSE	['Cytoplasm', 'Cytoskeleton', 'Endomembrane system', 'Cytoplasm', 'Myofibril', 'Sarcomere', 'M line']	Eukaryota/Metazoa
PH	2z0qA02	2Z0Q	Q91X46	ARHG3_MOUSE	ASN	False	A	233	15.92	E	E	f	cathpdb	X-ray diffraction	1.79	1.7424438943107707	False	False	False	False		0	False	38	38.1	38.1.1	38.1.1.1	Q91X46	Q91X46	Q91X46	MOUSE	['Cytoplasm']	Eukaryota/Metazoa
PH	2z0qA02	2Z0Q	Q91X46	ARHG3_MOUSE	ASN	False	A	234	16.8	C	T	k	cathpdb	X-ray diffraction	1.79	15.621258080308955	False	False	False	False		0	False	38	38.1	38.1.1	38.1.1.1	Q91X46	Q91X46	Q91X46	MOUSE	['Cytoplasm']	Eukaryota/Metazoa
PH	2z0qA02	2Z0Q	Q91X46	ARHG3_MOUSE	ASN	False	A	296	53.27	H	H	k	cathpdb	X-ray diffraction	1.79	57.06112713439126	True	True	False	False		21	True	38	38.1	38.1.1	38.1.1.1	Q91X46	Q91X46	Q91X46	MOUSE	['Cytoplasm']	Eukaryota/Metazoa
PH	4gzuB02	4GZU	Q91VS8	FARP2_MOUSE	ASN	False	B	917	96.61	C	T	p	cathpdb	X-ray diffraction	3.2	20.355726846227817	False	False	False	False		0	True	116	116.1	116.1.1	116.1.1.1	Q91VS8	Q91VS8	Q91VS8	MOUSE	['unkown']	Eukaryota/Metazoa
PH	2j59N00	2J59	Q5T5U3	RHG21_HUMAN	ASN	False	N	1061	46.88	H	H	m	cathpdb	X-ray diffraction	2.1	59.91477305823709	True	True	False	False		17	True	42	42.1	42.1.1	42.1.1.1	Q5T5U3	Q5T5U3	Q5T5U3	HUMAN	['Golgi apparatus membrane', 'Cell junction', 'Cytoplasmic vesicle membrane', 'Cytoplasm', 'Cytoskeleton']	Eukaryota/Metazoa
PH	3fehA02	3FEH	O75689	ADAP1_HUMAN	ASN	False	A	252	28.97	C	-	Z	cathpdb	X-ray diffraction	1.9	66.23045968287343	True	True	False	False		15	True	30	30.1	30.1.1	30.1.1.2	O75689	O75689	O75689	HUMAN	['Nucleus', 'Cytoplasm']	Eukaryota/Metazoa
PH	2j59N00	2J59	Q5T5U3	RHG21_HUMAN	ASN	False	N	1062	49.52	H	H	Z	cathpdb	X-ray diffraction	2.1	54.01020931107169	True	True	False	False		15	True	42	42.1	42.1.1	42.1.1.1	Q5T5U3	Q5T5U3	Q5T5U3	HUMAN	['Golgi apparatus membrane', 'Cell junction', 'Cytoplasmic vesicle membrane', 'Cytoplasm', 'Cytoskeleton']	Eukaryota/Metazoa
PH	2rgnB02	2RGN	Q86VW2	ARHGP_HUMAN	ASN	False	B	489	154.1	H	H	Z	cathpdb	X-ray diffraction	3.5	73.61824657331292	True	True	False	False		14	True	112	112.1	112.1.1	112.1.1.1	Q86VW2	Q86VW2	Q86VW2	HUMAN	['Cell membrane', 'Cytoplasm', 'Myofibril', 'Sarcomere']	Eukaryota/Metazoa
PH	4bbkA00	4BBK	P59113	FERM1_MOUSE	ASN	False	A	497	63.57	C	-	Z	cathpdb	X-ray diffraction	2.1	50.45702610057088	True	True	False	False		20	True	45	45.1	45.1.1	45.1.1.1	Q9BQL6	P59113	P59113	MOUSE	['Cytoplasm', 'Cytoskeleton', 'Cell junction', 'Focal adhesion', 'Cell projection', 'Ruffle membrane']	Eukaryota/Metazoa
PH	1b55B00	1B55	Q06187	BTK_HUMAN	ASN	False	B	161	80.31	C	T	l	cathpdb	X-ray diffraction	2.4	55.05847351114935	False	False	False	False		0	True	84	84.1	84.1.1	84.1.1.4	Q06187	Q06187	Q06187	HUMAN	['Cytoplasm', 'Cell membrane', 'Nucleus']	Eukaryota/Metazoa
PH	1bwnA00	1BWN	Q06187	BTK_HUMAN	ASN	False	A	161	54.94	C	T	l	cathpdb	X-ray diffraction	2.1	53.49553434047798	False	False	False	False		0	True	84	84.1	84.1.1	84.1.1.3	Q06187	Q06187	Q06187	HUMAN	['Cytoplasm', 'Cell membrane', 'Nucleus']	Eukaryota/Metazoa
PH	1btkA00	1BTK	Q06187	BTK_HUMAN	ASN	False	A	161	28.06	C	T	l	cathpdb	X-ray diffraction	1.6	63.21215970139572	False	False	False	False		0	True	84	84.1	84.1.1	84.1.1.1	Q06187	Q06187	Q06187	HUMAN	['Cytoplasm', 'Cell membrane', 'Nucleus']	Eukaryota/Metazoa
PH	2lulA00	2LUL	P42680	TEC_HUMAN	ASN	False	A	157	42.32	C	-	f	cathpdb	Solution NMR	999.0	38.82528802183149	False	False	False	False		0	True	84	84.2	84.2.1	84.2.1.1	P42680	P42680	P42680	HUMAN	['Cytoplasm', 'Cell membrane', 'Cytoplasm', 'Cytoskeleton']	Eukaryota/Metazoa
PH	1b55B00	1B55	Q06187	BTK_HUMAN	ASN	False	B	170	85.0	C	-	Z	cathpdb	X-ray diffraction	2.4	97.77546842704119	True	True	False	False		7	True	84	84.1	84.1.1	84.1.1.4	Q06187	Q06187	Q06187	HUMAN	['Cytoplasm', 'Cell membrane', 'Nucleus']	Eukaryota/Metazoa
PH	1bwnA00	1BWN	Q06187	BTK_HUMAN	ASN	False	A	170	45.32	C	-	Z	cathpdb	X-ray diffraction	2.1	102.9211161827684	True	True	False	False		5	True	84	84.1	84.1.1	84.1.1.3	Q06187	Q06187	Q06187	HUMAN	['Cytoplasm', 'Cell membrane', 'Nucleus']	Eukaryota/Metazoa
PH	1btkA00	1BTK	Q06187	BTK_HUMAN	ASN	False	A	170	51.16	C	-	Z	cathpdb	X-ray diffraction	1.6	97.5890164887451	True	True	False	False		8	True	84	84.1	84.1.1	84.1.1.1	Q06187	Q06187	Q06187	HUMAN	['Cytoplasm', 'Cell membrane', 'Nucleus']	Eukaryota/Metazoa
PH	2fjlA00	2FJL	P10686	PLCG1_RAT	ASN	False	A	4	0.0	E	E	c	cathpdb	Solution NMR	999.0	34.68320064703665	False	False	False	False		0	True	147	147.1	147.1.1	147.1.1.1	P19174	P10686	P10686	RAT	['Cell projection', 'Lamellipodium', 'Cell projection', 'Ruffle']	Eukaryota/Metazoa
PH	2fjlA00	2FJL	P10686	PLCG1_RAT	ASN	True	A	14	0.0	C	T	o	cathpdb	Solution NMR	999.0	45.121296409365804	True	True	False	False		17	True	147	147.1	147.1.1	147.1.1.1	P19174	P10686	P10686	RAT	['Cell projection', 'Lamellipodium', 'Cell projection', 'Ruffle']	Eukaryota/Metazoa
PH	2fjlA00	2FJL	P10686	PLCG1_RAT	ASN	True	A	41	0.0	C	-	c	cathpdb	Solution NMR	999.0	72.72377972609138	False	False	False	False		0	True	147	147.1	147.1.1	147.1.1.1	P19174	P10686	P10686	RAT	['Cell projection', 'Lamellipodium', 'Cell projection', 'Ruffle']	Eukaryota/Metazoa
PH	2fjlA00	2FJL	P10686	PLCG1_RAT	ASN	False	A	68	0.0	C	-	p	cathpdb	Solution NMR	999.0	47.72677330123988	False	False	False	False		0	True	147	147.1	147.1.1	147.1.1.1	P19174	P10686	P10686	RAT	['Cell projection', 'Lamellipodium', 'Cell projection', 'Ruffle']	Eukaryota/Metazoa
PH	2m14A00	2M14	P32776	TFB1_YEAST	SER	False	A	2	0.0	C	-	Z	cathpdb	Solution NMR	999.0	48.511606107935165	True	True	False	False		21	True	123	123.1	123.1.1	123.1.1.1	P32776	P32776	P32776	YEAST	['Nucleus']	Eukaryota/Fungi
PH	2m14A00	2M14	P32776	TFB1_YEAST	SER	False	A	4	0.0	C	E	c	cathpdb	Solution NMR	999.0	20.178848377123025	False	False	False	False		0	True	123	123.1	123.1.1	123.1.1.1	P32776	P32776	P32776	YEAST	['Nucleus']	Eukaryota/Fungi
PH	2m14A00	2M14	P32776	TFB1_YEAST	SER	False	A	13	0.0	E	E	c	cathpdb	Solution NMR	999.0	37.853216729765684	False	False	False	False		0	True	123	123.1	123.1.1	123.1.1.1	P32776	P32776	P32776	YEAST	['Nucleus']	Eukaryota/Fungi
PH	2m14A00	2M14	P32776	TFB1_YEAST	SER	False	A	23	0.0	C	S	b	cathpdb	Solution NMR	999.0	76.63376699445435	True	True	False	False		14	True	123	123.1	123.1.1	123.1.1.1	P32776	P32776	P32776	YEAST	['Nucleus']	Eukaryota/Fungi
PH	2m14A00	2M14	P32776	TFB1_YEAST	SER	True	A	31	0.0	E	E	f	cathpdb	Solution NMR	999.0	7.175815715624437	False	False	False	False		0	False	123	123.1	123.1.1	123.1.1.1	P32776	P32776	P32776	YEAST	['Nucleus']	Eukaryota/Fungi
PH	2m14A00	2M14	P32776	TFB1_YEAST	SER	False	A	43	0.0	C	T	l	cathpdb	Solution NMR	999.0	31.15473467308587	False	False	False	False		0	True	123	123.1	123.1.1	123.1.1.1	P32776	P32776	P32776	YEAST	['Nucleus']	Eukaryota/Fungi
PH	2m14A00	2M14	P32776	TFB1_YEAST	SER	False	A	54	0.0	C	T	l	cathpdb	Solution NMR	999.0	71.35933344998998	True	True	False	False		12	True	123	123.1	123.1.1	123.1.1.1	P32776	P32776	P32776	YEAST	['Nucleus']	Eukaryota/Fungi
PH	2m14A00	2M14	P32776	TFB1_YEAST	SER	False	A	55	0.0	C	S	m	cathpdb	Solution NMR	999.0	26.954815642870354	False	False	False	False		0	True	123	123.1	123.1.1	123.1.1.1	P32776	P32776	P32776	YEAST	['Nucleus']	Eukaryota/Fungi
PH	2m14A00	2M14	P32776	TFB1_YEAST	SER	False	A	69	0.0	C	S	l	cathpdb	Solution NMR	999.0	62.52257042510395	True	True	False	False		12	True	123	123.1	123.1.1	123.1.1.1	P32776	P32776	P32776	YEAST	['Nucleus']	Eukaryota/Fungi
PH	2m14A00	2M14	P32776	TFB1_YEAST	SER	False	A	90	0.0	E	B	d	cathpdb	Solution NMR	999.0	20.476184458637565	False	False	False	False		0	True	123	123.1	123.1.1	123.1.1.1	P32776	P32776	P32776	YEAST	['Nucleus']	Eukaryota/Fungi
PH	2m14A00	2M14	P32776	TFB1_YEAST	SER	False	A	109	0.0	H	H	m	cathpdb	Solution NMR	999.0	36.834332185482275	False	False	False	False		0	True	123	123.1	123.1.1	123.1.1.1	P32776	P32776	P32776	YEAST	['Nucleus']	Eukaryota/Fungi
PH	4dx8D00	4DX8	O14713	ITBP1_HUMAN	SER	False	D	115	71.09	E	E	f	cathpdb	X-ray diffraction	2.54	20.279609145670985	False	False	False	False		0	True	98	98.1	98.1.1	98.1.1.1	O14713	O14713	O14713	HUMAN	['Nucleus', 'Cytoplasm', 'Cytoplasm', 'Cytoskeleton', 'Cell membrane', 'Cell projection', 'Lamellipodium', 'Cell projection', 'Ruffle']	Eukaryota/Metazoa
PH	4dx8D00	4DX8	O14713	ITBP1_HUMAN	SER	False	D	122	79.6	E	E	d	cathpdb	X-ray diffraction	2.54	6.271779461999154	False	False	False	False		0	False	98	98.1	98.1.1	98.1.1.1	O14713	O14713	O14713	HUMAN	['Nucleus', 'Cytoplasm', 'Cytoplasm', 'Cytoskeleton', 'Cell membrane', 'Cell projection', 'Lamellipodium', 'Cell projection', 'Ruffle']	Eukaryota/Metazoa
PH	4dx8D00	4DX8	O14713	ITBP1_HUMAN	SER	True	D	124	97.22	C	T	k	cathpdb	X-ray diffraction	2.54	44.12436160867163	False	False	False	False		0	True	98	98.1	98.1.1	98.1.1.1	O14713	O14713	O14713	HUMAN	['Nucleus', 'Cytoplasm', 'Cytoplasm', 'Cytoskeleton', 'Cell membrane', 'Cell projection', 'Lamellipodium', 'Cell projection', 'Ruffle']	Eukaryota/Metazoa
PH	4dx8D00	4DX8	O14713	ITBP1_HUMAN	SER	False	D	153	69.02	E	E	c	cathpdb	X-ray diffraction	2.54	4.8058465651079505	False	False	False	False		0	False	98	98.1	98.1.1	98.1.1.1	O14713	O14713	O14713	HUMAN	['Nucleus', 'Cytoplasm', 'Cytoplasm', 'Cytoskeleton', 'Cell membrane', 'Cell projection', 'Lamellipodium', 'Cell projection', 'Ruffle']	Eukaryota/Metazoa
PH	4dx8D00	4DX8	O14713	ITBP1_HUMAN	SER	False	D	163	84.26	C	T	o	cathpdb	X-ray diffraction	2.54	46.06843390632624	True	True	False	False		13	True	98	98.1	98.1.1	98.1.1.1	O14713	O14713	O14713	HUMAN	['Nucleus', 'Cytoplasm', 'Cytoplasm', 'Cytoskeleton', 'Cell membrane', 'Cell projection', 'Lamellipodium', 'Cell projection', 'Ruffle']	Eukaryota/Metazoa
PH	4dx8D00	4DX8	O14713	ITBP1_HUMAN	SER	False	D	168	65.58	E	E	d	cathpdb	X-ray diffraction	2.54	7.345631713780683	False	False	False	False		0	False	98	98.1	98.1.1	98.1.1.1	O14713	O14713	O14713	HUMAN	['Nucleus', 'Cytoplasm', 'Cytoplasm', 'Cytoskeleton', 'Cell membrane', 'Cell projection', 'Lamellipodium', 'Cell projection', 'Ruffle']	Eukaryota/Metazoa
PH	4dx8D00	4DX8	O14713	ITBP1_HUMAN	SER	False	D	176	78.58	C	S	f	cathpdb	X-ray diffraction	2.54	26.41545789244984	True	True	False	False		22	True	98	98.1	98.1.1	98.1.1.1	O14713	O14713	O14713	HUMAN	['Nucleus', 'Cytoplasm', 'Cytoplasm', 'Cytoskeleton', 'Cell membrane', 'Cell projection', 'Lamellipodium', 'Cell projection', 'Ruffle']	Eukaryota/Metazoa
PH	4dx8D00	4DX8	O14713	ITBP1_HUMAN	SER	False	D	188	65.62	H	H	m	cathpdb	X-ray diffraction	2.54	37.360925094521185	False	False	False	False		0	True	98	98.1	98.1.1	98.1.1.1	O14713	O14713	O14713	HUMAN	['Nucleus', 'Cytoplasm', 'Cytoplasm', 'Cytoskeleton', 'Cell membrane', 'Cell projection', 'Lamellipodium', 'Cell projection', 'Ruffle']	Eukaryota/Metazoa
PH	4dx8D00	4DX8	O14713	ITBP1_HUMAN	SER	False	D	193	94.1	H	H	m	cathpdb	X-ray diffraction	2.54	34.33244343048808	False	False	False	False		0	True	98	98.1	98.1.1	98.1.1.1	O14713	O14713	O14713	HUMAN	['Nucleus', 'Cytoplasm', 'Cytoplasm', 'Cytoskeleton', 'Cell membrane', 'Cell projection', 'Lamellipodium', 'Cell projection', 'Ruffle']	Eukaryota/Metazoa
PH	4ekuA03	4EKU	Q14289	FAK2_HUMAN	SER	True	A	291	155.48	C	S	h	cathpdb	X-ray diffraction	3.25	67.25938476814528	True	True	False	False		15	True	80	80.2	80.2.1	80.2.1.1	Q14289	Q14289	Q14289	HUMAN	['Cytoplasm', 'Cytoplasm', 'Perinuclear region', 'Cell membrane', 'Cell junction', 'Focal adhesion', 'Cell projection', 'Lamellipodium', 'Cytoplasm', 'Cell cortex', 'Nucleus']	Eukaryota/Metazoa
PH	4ekuA03	4EKU	Q14289	FAK2_HUMAN	SER	False	A	307	98.6	C	-	d	cathpdb	X-ray diffraction	3.25	21.890515113181415	False	False	False	False		0	True	80	80.2	80.2.1	80.2.1.1	Q14289	Q14289	Q14289	HUMAN	['Cytoplasm', 'Cytoplasm', 'Perinuclear region', 'Cell membrane', 'Cell junction', 'Focal adhesion', 'Cell projection', 'Lamellipodium', 'Cytoplasm', 'Cell cortex', 'Nucleus']	Eukaryota/Metazoa
PH	4ekuA03	4EKU	Q14289	FAK2_HUMAN	SER	False	A	332	98.24	E	E	d	cathpdb	X-ray diffraction	3.25	16.385665503499116	False	False	False	False		0	False	80	80.2	80.2.1	80.2.1.1	Q14289	Q14289	Q14289	HUMAN	['Cytoplasm', 'Cytoplasm', 'Perinuclear region', 'Cell membrane', 'Cell junction', 'Focal adhesion', 'Cell projection', 'Lamellipodium', 'Cytoplasm', 'Cell cortex', 'Nucleus']	Eukaryota/Metazoa
PH	4ekuA03	4EKU	Q14289	FAK2_HUMAN	SER	False	A	336	88.37	C	S	b	cathpdb	X-ray diffraction	3.25	53.29913361890289	True	False	False	False		29	True	80	80.2	80.2.1	80.2.1.1	Q14289	Q14289	Q14289	HUMAN	['Cytoplasm', 'Cytoplasm', 'Perinuclear region', 'Cell membrane', 'Cell junction', 'Focal adhesion', 'Cell projection', 'Lamellipodium', 'Cytoplasm', 'Cell cortex', 'Nucleus']	Eukaryota/Metazoa
PH	4ekuA03	4EKU	Q14289	FAK2_HUMAN	SER	False	A	337	88.22	C	-	f	cathpdb	X-ray diffraction	3.25	22.37367554803474	True	False	False	False		26	True	80	80.2	80.2.1	80.2.1.1	Q14289	Q14289	Q14289	HUMAN	['Cytoplasm', 'Cytoplasm', 'Perinuclear region', 'Cell membrane', 'Cell junction', 'Focal adhesion', 'Cell projection', 'Lamellipodium', 'Cytoplasm', 'Cell cortex', 'Nucleus']	Eukaryota/Metazoa
PH	4ekuA03	4EKU	Q14289	FAK2_HUMAN	SER	False	A	361	95.31	C	-	f	cathpdb	X-ray diffraction	3.25	40.43908676367845	False	False	False	False		0	True	80	80.2	80.2.1	80.2.1.1	Q14289	Q14289	Q14289	HUMAN	['Cytoplasm', 'Cytoplasm', 'Perinuclear region', 'Cell membrane', 'Cell junction', 'Focal adhesion', 'Cell projection', 'Lamellipodium', 'Cytoplasm', 'Cell cortex', 'Nucleus']	Eukaryota/Metazoa
PH	2rloA00	2RLO	Q99490	AGAP2_HUMAN	SER	False	A	8	0.0	E	E	d	cathpdb	Solution NMR	999.0	14.409493368402371	False	False	False	False		0	False	135	135.1	135.1.1	135.1.1.1	Q99490	Q99490	Q99490	HUMAN	['Cytoplasm', 'Nucleus']	Eukaryota/Metazoa
PH	2rloA00	2RLO	Q99490	AGAP2_HUMAN	SER	True	A	14	0.0	C	-	f	cathpdb	Solution NMR	999.0	42.89640203549627	False	False	False	False		0	True	135	135.1	135.1.1	135.1.1.1	Q99490	Q99490	Q99490	HUMAN	['Cytoplasm', 'Nucleus']	Eukaryota/Metazoa
PH	2rloA00	2RLO	Q99490	AGAP2_HUMAN	SER	False	A	17	0.0	C	S	k	cathpdb	Solution NMR	999.0	53.90472207110846	False	False	False	False		0	True	135	135.1	135.1.1	135.1.1.1	Q99490	Q99490	Q99490	HUMAN	['Cytoplasm', 'Nucleus']	Eukaryota/Metazoa
PH	2rloA00	2RLO	Q99490	AGAP2_HUMAN	SER	False	A	30	0.0	E	E	f	cathpdb	Solution NMR	999.0	12.36258227270549	False	False	False	False		0	False	135	135.1	135.1.1	135.1.1.1	Q99490	Q99490	Q99490	HUMAN	['Cytoplasm', 'Nucleus']	Eukaryota/Metazoa
PH	2rloA00	2RLO	Q99490	AGAP2_HUMAN	SER	False	A	31	0.0	C	T	k	cathpdb	Solution NMR	999.0	28.009141992754515	False	False	False	False		0	True	135	135.1	135.1.1	135.1.1.1	Q99490	Q99490	Q99490	HUMAN	['Cytoplasm', 'Nucleus']	Eukaryota/Metazoa
PH	2rloA00	2RLO	Q99490	AGAP2_HUMAN	SER	True	A	40	0.0	C	S	l	cathpdb	Solution NMR	999.0	19.650777655222985	False	False	False	False		0	False	135	135.1	135.1.1	135.1.1.1	Q99490	Q99490	Q99490	HUMAN	['Cytoplasm', 'Nucleus']	Eukaryota/Metazoa
PH	2rloA00	2RLO	Q99490	AGAP2_HUMAN	SER	True	A	47	0.0	C	T	p	cathpdb	Solution NMR	999.0	57.77400419969213	True	True	False	False		18	True	135	135.1	135.1.1	135.1.1.1	Q99490	Q99490	Q99490	HUMAN	['Cytoplasm', 'Nucleus']	Eukaryota/Metazoa
PH	2rloA00	2RLO	Q99490	AGAP2_HUMAN	SER	False	A	72	0.0	C	-	n	cathpdb	Solution NMR	999.0	48.739380476947844	False	False	False	False		0	True	135	135.1	135.1.1	135.1.1.1	Q99490	Q99490	Q99490	HUMAN	['Cytoplasm', 'Nucleus']	Eukaryota/Metazoa
PH	2rloA00	2RLO	Q99490	AGAP2_HUMAN	SER	False	A	77	0.0	C	-	f	cathpdb	Solution NMR	999.0	52.83545471758351	False	False	False	False		0	True	135	135.1	135.1.1	135.1.1.1	Q99490	Q99490	Q99490	HUMAN	['Cytoplasm', 'Nucleus']	Eukaryota/Metazoa
PH	2rloA00	2RLO	Q99490	AGAP2_HUMAN	SER	False	A	79	0.0	C	-	l	cathpdb	Solution NMR	999.0	52.52129229330483	True	True	False	False		13	True	135	135.1	135.1.1	135.1.1.1	Q99490	Q99490	Q99490	HUMAN	['Cytoplasm', 'Nucleus']	Eukaryota/Metazoa
PH	2rloA00	2RLO	Q99490	AGAP2_HUMAN	SER	False	A	81	0.0	C	-	h	cathpdb	Solution NMR	999.0	57.201849574914434	False	False	False	False		0	True	135	135.1	135.1.1	135.1.1.1	Q99490	Q99490	Q99490	HUMAN	['Cytoplasm', 'Nucleus']	Eukaryota/Metazoa
PH	2rloA00	2RLO	Q99490	AGAP2_HUMAN	SER	False	A	96	0.0	C	-	f	cathpdb	Solution NMR	999.0	7.998198215352989	False	False	False	False		0	False	135	135.1	135.1.1	135.1.1.1	Q99490	Q99490	Q99490	HUMAN	['Cytoplasm', 'Nucleus']	Eukaryota/Metazoa
PH	2rloA00	2RLO	Q99490	AGAP2_HUMAN	SER	False	A	97	0.0	C	T	k	cathpdb	Solution NMR	999.0	51.164906976642335	True	True	False	False		23	True	135	135.1	135.1.1	135.1.1.1	Q99490	Q99490	Q99490	HUMAN	['Cytoplasm', 'Nucleus']	Eukaryota/Metazoa
PH	2rloA00	2RLO	Q99490	AGAP2_HUMAN	SER	False	A	108	0.0	C	S	f	cathpdb	Solution NMR	999.0	28.19216197537573	True	False	False	False		26	True	135	135.1	135.1.1	135.1.1.1	Q99490	Q99490	Q99490	HUMAN	['Cytoplasm', 'Nucleus']	Eukaryota/Metazoa
PH	2rloA00	2RLO	Q99490	AGAP2_HUMAN	SER	False	A	121	0.0	H	H	m	cathpdb	Solution NMR	999.0	33.605880814518855	False	False	False	False		0	True	135	135.1	135.1.1	135.1.1.1	Q99490	Q99490	Q99490	HUMAN	['Cytoplasm', 'Nucleus']	Eukaryota/Metazoa
PH	2rloA00	2RLO	Q99490	AGAP2_HUMAN	SER	False	A	126	0.0	H	H	m	cathpdb	Solution NMR	999.0	33.97877380963464	False	False	False	False		0	True	135	135.1	135.1.1	135.1.1.1	Q99490	Q99490	Q99490	HUMAN	['Cytoplasm', 'Nucleus']	Eukaryota/Metazoa
PH	1uefB00	1UEF	P97465	DOK1_MOUSE	SER	False	B	6	29.74	E	E	Z	cathpdb	X-ray diffraction	2.5	35.02604054171693	True	True	False	False		23	True	32	32.1	32.1.2	32.1.2.3	P97465	P97465	P97465	MOUSE	['Cytoplasm', 'Nucleus']	Eukaryota/Metazoa
PH	1uefB00	1UEF	P97465	DOK1_MOUSE	SER	True	B	12	11.97	E	E	d	cathpdb	X-ray diffraction	2.5	10.415850162976065	False	False	False	False		0	False	32	32.1	32.1.2	32.1.2.3	P97465	P97465	P97465	MOUSE	['Cytoplasm', 'Nucleus']	Eukaryota/Metazoa
PH	1uefB00	1UEF	P97465	DOK1_MOUSE	SER	True	B	18	24.02	H	H	m	cathpdb	X-ray diffraction	2.5	2.136074149084944	False	False	False	False		0	False	32	32.1	32.1.2	32.1.2.3	P97465	P97465	P97465	MOUSE	['Cytoplasm', 'Nucleus']	Eukaryota/Metazoa
PH	1uefB00	1UEF	P97465	DOK1_MOUSE	SER	True	B	26	20.96	E	E	d	cathpdb	X-ray diffraction	2.5	46.041215100052064	True	True	False	False		24	True	32	32.1	32.1.2	32.1.2.3	P97465	P97465	P97465	MOUSE	['Cytoplasm', 'Nucleus']	Eukaryota/Metazoa
PH	1uefB00	1UEF	P97465	DOK1_MOUSE	SER	True	B	45	27.03	C	T	o	cathpdb	X-ray diffraction	2.5	39.39622774650897	True	True	False	False		16	True	32	32.1	32.1.2	32.1.2.3	P97465	P97465	P97465	MOUSE	['Cytoplasm', 'Nucleus']	Eukaryota/Metazoa
PH	1uefB00	1UEF	P97465	DOK1_MOUSE	SER	False	B	70	21.11	E	E	d	cathpdb	X-ray diffraction	2.5	12.711034080963781	False	False	False	False		0	False	32	32.1	32.1.2	32.1.2.3	P97465	P97465	P97465	MOUSE	['Cytoplasm', 'Nucleus']	Eukaryota/Metazoa
PH	1uefB00	1UEF	P97465	DOK1_MOUSE	SER	False	B	79	30.74	C	T	b	cathpdb	X-ray diffraction	2.5	4.034695597315472	False	False	False	False		0	False	32	32.1	32.1.2	32.1.2.3	P97465	P97465	P97465	MOUSE	['Cytoplasm', 'Nucleus']	Eukaryota/Metazoa
PH	1uefB00	1UEF	P97465	DOK1_MOUSE	SER	False	B	89	21.41	C	S	k	cathpdb	X-ray diffraction	2.5	65.02328851687716	True	True	False	False		23	True	32	32.1	32.1.2	32.1.2.3	P97465	P97465	P97465	MOUSE	['Cytoplasm', 'Nucleus']	Eukaryota/Metazoa
PH	4f77e00	4F77	nan		SER	False	e	6007	142.63	C	-	d	cathpdb	unkown	1000.0	43.92539255837461	True	True	False	False		18	True	21	21.1	21.1.2	21.1.2.1	obsolete	obsolete	obsolete		['unkown']
PH	4f77e00	4F77	nan		SER	False	e	6042	120.27	E	E	d	cathpdb	unkown	1000.0	2.651168048123015	False	False	False	False		0	False	21	21.1	21.1.2	21.1.2.1	obsolete	obsolete	obsolete		['unkown']
PH	4f77e00	4F77	nan		SER	False	e	6053	128.32	E	E	d	cathpdb	unkown	1000.0	9.729182887208287	False	False	False	False		0	False	21	21.1	21.1.2	21.1.2.1	obsolete	obsolete	obsolete		['unkown']
PH	4f77e00	4F77	nan		SER	False	e	6060	75.6	E	E	b	cathpdb	unkown	1000.0	38.712867112759454	False	False	False	False		0	True	21	21.1	21.1.2	21.1.2.1	obsolete	obsolete	obsolete		['unkown']
PH	4f77e00	4F77	nan		SER	False	e	6065	101.93	E	E	d	cathpdb	unkown	1000.0	26.929853866088433	False	False	False	False		0	True	21	21.1	21.1.2	21.1.2.1	obsolete	obsolete	obsolete		['unkown']
PH	4f77e00	4F77	nan		SER	False	e	6066	118.36	E	E	f	cathpdb	unkown	1000.0	44.86500696211124	True	True	False	False		21	True	21	21.1	21.1.2	21.1.2.1	obsolete	obsolete	obsolete		['unkown']
PH	4f77e00	4F77	nan		SER	False	e	6150	103.24	H	H	m	cathpdb	unkown	1000.0	40.90006301302047	True	False	False	False		27	True	21	21.1	21.1.2	21.1.2.1	obsolete	obsolete	obsolete		['unkown']
PH	4f77e00	4F77	nan		SER	False	e	6162	166.04	C	S	k	cathpdb	unkown	1000.0	79.78463889997138	True	True	False	False		11	True	21	21.1	21.1.2	21.1.2.1	obsolete	obsolete	obsolete		['unkown']
PH	4f77e00	4F77	nan		SER	False	e	6165	167.54	C	-	g	cathpdb	unkown	1000.0	74.41901500515321	True	True	False	False		12	True	21	21.1	21.1.2	21.1.2.1	obsolete	obsolete	obsolete		['unkown']
PH	4f77e00	4F77	nan		SER	False	e	6167	157.0	C	-	Z	cathpdb	unkown	1000.0	104.47845260874233	True	True	False	False		9	True	21	21.1	21.1.2	21.1.2.1	obsolete	obsolete	obsolete		['unkown']
PH	2qkmC00	2QKM	Q9P805	DCP1_SCHPO	SER	False	C	25	58.6	E	E	d	cathpdb	X-ray diffraction	2.8	21.722832510008537	False	False	False	False		0	True	17	17.1	17.1.1	17.1.1.1	Q9P805	Q9P805	Q9P805	SCHPO	['Cytoplasm', 'Nucleus']	Eukaryota/Fungi
PH	2qkmC00	2QKM	Q9P805	DCP1_SCHPO	SER	False	C	31	51.58	E	E	b	cathpdb	X-ray diffraction	2.8	42.453554956068	False	False	False	False		0	True	17	17.1	17.1.1	17.1.1.1	Q9P805	Q9P805	Q9P805	SCHPO	['Cytoplasm', 'Nucleus']	Eukaryota/Fungi
PH	2qkmC00	2QKM	Q9P805	DCP1_SCHPO	SER	True	C	42	67.71	C	T	j	cathpdb	X-ray diffraction	2.8	45.377878775289446	True	True	False	False		13	True	17	17.1	17.1.1	17.1.1.1	Q9P805	Q9P805	Q9P805	SCHPO	['Cytoplasm', 'Nucleus']	Eukaryota/Fungi
PH	2qkmC00	2QKM	Q9P805	DCP1_SCHPO	SER	True	C	49	49.4	E	E	b	cathpdb	X-ray diffraction	2.8	48.22337340271431	True	True	False	False		25	True	17	17.1	17.1.1	17.1.1.1	Q9P805	Q9P805	Q9P805	SCHPO	['Cytoplasm', 'Nucleus']	Eukaryota/Fungi
PH	2qkmC00	2QKM	Q9P805	DCP1_SCHPO	SER	True	C	73	47.81	C	S	m	cathpdb	X-ray diffraction	2.8	26.84439163233761	True	True	False	False		20	True	17	17.1	17.1.1	17.1.1.1	Q9P805	Q9P805	Q9P805	SCHPO	['Cytoplasm', 'Nucleus']	Eukaryota/Fungi
PH	2qkmC00	2QKM	Q9P805	DCP1_SCHPO	SER	False	C	85	54.4	H	G	l	cathpdb	X-ray diffraction	2.8	43.10865558643062	True	True	False	False		20	True	17	17.1	17.1.1	17.1.1.1	Q9P805	Q9P805	Q9P805	SCHPO	['Cytoplasm', 'Nucleus']	Eukaryota/Fungi
PH	2qkmC00	2QKM	Q9P805	DCP1_SCHPO	SER	False	C	115	43.58	H	H	m	cathpdb	X-ray diffraction	2.8	33.81934609802572	True	False	False	False		26	True	17	17.1	17.1.1	17.1.1.1	Q9P805	Q9P805	Q9P805	SCHPO	['Cytoplasm', 'Nucleus']	Eukaryota/Fungi
PH	3p7zA02	3P7Z	P21359	NF1_HUMAN	SER	False	A	1733	56.42	E	E	d	cathpdb	X-ray diffraction	2.65	8.400728203001547	False	False	False	False		0	False	62	62.1	62.1.1	62.1.1.1	P21359	P21359	P21359	HUMAN	['Nucleus', 'Nucleus', 'Nucleolus']	Eukaryota/Metazoa
PH	3p7zA02	3P7Z	P21359	NF1_HUMAN	SER	False	A	1738	35.15	C	S	k	cathpdb	X-ray diffraction	2.65	56.54591864991152	False	False	False	False		0	True	62	62.1	62.1.1	62.1.1.1	P21359	P21359	P21359	HUMAN	['Nucleus', 'Nucleus', 'Nucleolus']	Eukaryota/Metazoa
PH	3p7zA02	3P7Z	P21359	NF1_HUMAN	SER	True	A	1745	57.44	E	E	f	cathpdb	X-ray diffraction	2.65	9.52913021780569	False	False	False	False		0	False	62	62.1	62.1.1	62.1.1.1	P21359	P21359	P21359	HUMAN	['Nucleus', 'Nucleus', 'Nucleolus']	Eukaryota/Metazoa
PH	3p7zA02	3P7Z	P21359	NF1_HUMAN	SER	True	A	1755	45.82	E	E	c	cathpdb	X-ray diffraction	2.65	31.952821146103727	True	True	False	False		19	True	62	62.1	62.1.1	62.1.1.1	P21359	P21359	P21359	HUMAN	['Nucleus', 'Nucleus', 'Nucleolus']	Eukaryota/Metazoa
PH	3p7zA02	3P7Z	P21359	NF1_HUMAN	SER	False	A	1765	56.11	H	G	l	cathpdb	X-ray diffraction	2.65	32.29841265976311	False	False	False	False		0	True	62	62.1	62.1.1	62.1.1.1	P21359	P21359	P21359	HUMAN	['Nucleus', 'Nucleus', 'Nucleolus']	Eukaryota/Metazoa
PH	3p7zA02	3P7Z	P21359	NF1_HUMAN	SER	False	A	1802	39.33	H	H	m	cathpdb	X-ray diffraction	2.65	6.3959834411262575	False	False	False	False		0	False	62	62.1	62.1.1	62.1.1.1	P21359	P21359	P21359	HUMAN	['Nucleus', 'Nucleus', 'Nucleolus']	Eukaryota/Metazoa
PH	3p7zA02	3P7Z	P21359	NF1_HUMAN	SER	False	A	1813	68.48	C	T	c	cathpdb	X-ray diffraction	2.65	50.28430521771057	True	True	False	False		16	True	62	62.1	62.1.1	62.1.1.1	P21359	P21359	P21359	HUMAN	['Nucleus', 'Nucleus', 'Nucleolus']	Eukaryota/Metazoa
PH	5kq1A00	5KQ1	Q9P805	DCP1_SCHPO	SER	False	A	25	90.82	E	E	d	cathpdb	X-ray diffraction	3.0	31.666279330494373	False	False	False	False		0	True	17	17.1	17.1.1	17.1.1.3	Q9P805	Q9P805	Q9P805	SCHPO	['Cytoplasm', 'Nucleus']	Eukaryota/Fungi
PH	5kq1A00	5KQ1	Q9P805	DCP1_SCHPO	SER	False	A	31	104.1	E	E	b	cathpdb	X-ray diffraction	3.0	51.808005362431686	False	False	False	False		0	True	17	17.1	17.1.1	17.1.1.3	Q9P805	Q9P805	Q9P805	SCHPO	['Cytoplasm', 'Nucleus']	Eukaryota/Fungi
PH	5kq1A00	5KQ1	Q9P805	DCP1_SCHPO	SER	True	A	42	138.86	C	T	o	cathpdb	X-ray diffraction	3.0	31.19773557984632	True	True	False	False		16	True	17	17.1	17.1.1	17.1.1.3	Q9P805	Q9P805	Q9P805	SCHPO	['Cytoplasm', 'Nucleus']	Eukaryota/Fungi
PH	5kq1A00	5KQ1	Q9P805	DCP1_SCHPO	SER	True	A	49	130.98	E	E	b	cathpdb	X-ray diffraction	3.0	53.511230346133075	True	True	False	False		21	True	17	17.1	17.1.1	17.1.1.3	Q9P805	Q9P805	Q9P805	SCHPO	['Cytoplasm', 'Nucleus']	Eukaryota/Fungi
PH	5kq1A00	5KQ1	Q9P805	DCP1_SCHPO	SER	True	A	73	80.38	C	S	m	cathpdb	X-ray diffraction	3.0	25.057937573815046	True	True	False	False		20	True	17	17.1	17.1.1	17.1.1.3	Q9P805	Q9P805	Q9P805	SCHPO	['Cytoplasm', 'Nucleus']	Eukaryota/Fungi
PH	5kq1A00	5KQ1	Q9P805	DCP1_SCHPO	SER	False	A	85	106.98	H	G	l	cathpdb	X-ray diffraction	3.0	43.97794586300622	True	True	False	False		16	True	17	17.1	17.1.1	17.1.1.3	Q9P805	Q9P805	Q9P805	SCHPO	['Cytoplasm', 'Nucleus']	Eukaryota/Fungi
PH	5kq1A00	5KQ1	Q9P805	DCP1_SCHPO	SER	False	A	115	124.0	H	H	m	cathpdb	X-ray diffraction	3.0	30.90320094841425	True	False	False	False		27	True	17	17.1	17.1.1	17.1.1.3	Q9P805	Q9P805	Q9P805	SCHPO	['Cytoplasm', 'Nucleus']	Eukaryota/Fungi
PH	5kq1A00	5KQ1	Q9P805	DCP1_SCHPO	SER	False	A	124	134.47	H	H	m	cathpdb	X-ray diffraction	3.0	23.010060703656674	False	False	False	False		0	True	17	17.1	17.1.1	17.1.1.3	Q9P805	Q9P805	Q9P805	SCHPO	['Cytoplasm', 'Nucleus']	Eukaryota/Fungi
PH	1w1dA00	1W1D	O15530	PDPK1_HUMAN	SER	False	A	410	28.81	C	-	l	cathpdb	X-ray diffraction	1.5	23.24240277463035	False	False	False	False		0	True	34	34.1	34.1.1	34.1.1.1	O15530	O15530	O15530	HUMAN	['Cytoplasm', 'Nucleus', 'Cell membrane', 'Cell junction', 'Focal adhesion']	Eukaryota/Metazoa
PH	1w1dA00	1W1D	O15530	PDPK1_HUMAN	SER	False	A	421	26.78	C	T	k	cathpdb	X-ray diffraction	1.5	80.9842732728647	True	True	False	False		14	True	34	34.1	34.1.1	34.1.1.1	O15530	O15530	O15530	HUMAN	['Cytoplasm', 'Nucleus', 'Cell membrane', 'Cell junction', 'Focal adhesion']	Eukaryota/Metazoa
PH	1w1dA00	1W1D	O15530	PDPK1_HUMAN	SER	False	A	423	13.97	E	E	c	cathpdb	X-ray diffraction	1.5	9.808147854383758	False	False	False	False		0	False	34	34.1	34.1.1	34.1.1.1	O15530	O15530	O15530	HUMAN	['Cytoplasm', 'Nucleus', 'Cell membrane', 'Cell junction', 'Focal adhesion']	Eukaryota/Metazoa
PH	1w1dA00	1W1D	O15530	PDPK1_HUMAN	SER	False	A	431	13.48	C	-	f	cathpdb	X-ray diffraction	1.5	36.16888243292785	True	True	False	False		16	True	34	34.1	34.1.1	34.1.1.1	O15530	O15530	O15530	HUMAN	['Cytoplasm', 'Nucleus', 'Cell membrane', 'Cell junction', 'Focal adhesion']	Eukaryota/Metazoa
PH	1w1dA00	1W1D	O15530	PDPK1_HUMAN	SER	False	A	501	15.82	C	-	f	cathpdb	X-ray diffraction	1.5	23.5433199689028	True	True	False	False		21	True	34	34.1	34.1.1	34.1.1.1	O15530	O15530	O15530	HUMAN	['Cytoplasm', 'Nucleus', 'Cell membrane', 'Cell junction', 'Focal adhesion']	Eukaryota/Metazoa
PH	1w1dA00	1W1D	O15530	PDPK1_HUMAN	SER	False	A	529	13.66	C	T	o	cathpdb	X-ray diffraction	1.5	51.55933698170144	False	False	False	False		0	True	34	34.1	34.1.1	34.1.1.1	O15530	O15530	O15530	HUMAN	['Cytoplasm', 'Nucleus', 'Cell membrane', 'Cell junction', 'Focal adhesion']	Eukaryota/Metazoa
PH	1w1dA00	1W1D	O15530	PDPK1_HUMAN	SER	False	A	549	30.07	C	-	Z	cathpdb	X-ray diffraction	1.5	88.27145546454182	True	True	False	False		10	True	34	34.1	34.1.1	34.1.1.1	O15530	O15530	O15530	HUMAN	['Cytoplasm', 'Nucleus', 'Cell membrane', 'Cell junction', 'Focal adhesion']	Eukaryota/Metazoa
PH	2d11B03	2D11	P26043	RADI_MOUSE	SER	False	B	243	41.33	H	G	l	cathpdb	X-ray diffraction	2.81	45.50712757905133	True	True	False	False		21	True	36	36.1	36.1.4	36.1.4.1	P26043	P26043	P26043	MOUSE	['Cell membrane', 'Cytoplasm', 'Cytoskeleton', 'Cleavage furrow', 'Cell projection', 'Microvillus']	Eukaryota/Metazoa
PH	2d11B03	2D11	P26043	RADI_MOUSE	SER	False	B	249	45.73	E	E	d	cathpdb	X-ray diffraction	2.81	29.262842659242445	True	True	False	False		22	True	36	36.1	36.1.4	36.1.4.1	P26043	P26043	P26043	MOUSE	['Cell membrane', 'Cytoplasm', 'Cytoskeleton', 'Cleavage furrow', 'Cell projection', 'Microvillus']	Eukaryota/Metazoa
PH	4dx9M00	4DX9	O14713	ITBP1_HUMAN	SER	False	M	115	71.35	C	-	Z	cathpdb	X-ray diffraction	2.99	63.441047919831625	True	True	False	False		22	True	98	98.1	98.1.1	98.1.1.6	O14713	O14713	O14713	HUMAN	['Nucleus', 'Cytoplasm', 'Cytoplasm', 'Cytoskeleton', 'Cell membrane', 'Cell projection', 'Lamellipodium', 'Cell projection', 'Ruffle']	Eukaryota/Metazoa
PH	4dx9M00	4DX9	O14713	ITBP1_HUMAN	SER	False	M	122	79.12	E	E	d	cathpdb	X-ray diffraction	2.99	5.121066942391734	False	False	False	False		0	False	98	98.1	98.1.1	98.1.1.6	O14713	O14713	O14713	HUMAN	['Nucleus', 'Cytoplasm', 'Cytoplasm', 'Cytoskeleton', 'Cell membrane', 'Cell projection', 'Lamellipodium', 'Cell projection', 'Ruffle']	Eukaryota/Metazoa
PH	4dx9M00	4DX9	O14713	ITBP1_HUMAN	SER	True	M	124	87.57	C	T	k	cathpdb	X-ray diffraction	2.99	33.446995639111066	False	False	False	False		0	True	98	98.1	98.1.1	98.1.1.6	O14713	O14713	O14713	HUMAN	['Nucleus', 'Cytoplasm', 'Cytoplasm', 'Cytoskeleton', 'Cell membrane', 'Cell projection', 'Lamellipodium', 'Cell projection', 'Ruffle']	Eukaryota/Metazoa
PH	4dx9M00	4DX9	O14713	ITBP1_HUMAN	SER	False	M	153	69.18	E	E	c	cathpdb	X-ray diffraction	2.99	0.0	False	False	False	False		0	False	98	98.1	98.1.1	98.1.1.6	O14713	O14713	O14713	HUMAN	['Nucleus', 'Cytoplasm', 'Cytoplasm', 'Cytoskeleton', 'Cell membrane', 'Cell projection', 'Lamellipodium', 'Cell projection', 'Ruffle']	Eukaryota/Metazoa
PH	4dx9M00	4DX9	O14713	ITBP1_HUMAN	SER	False	M	163	73.13	C	T	o	cathpdb	X-ray diffraction	2.99	51.94352735535458	True	True	False	False		13	True	98	98.1	98.1.1	98.1.1.6	O14713	O14713	O14713	HUMAN	['Nucleus', 'Cytoplasm', 'Cytoplasm', 'Cytoskeleton', 'Cell membrane', 'Cell projection', 'Lamellipodium', 'Cell projection', 'Ruffle']	Eukaryota/Metazoa
PH	4dx9M00	4DX9	O14713	ITBP1_HUMAN	SER	False	M	168	73.67	E	E	d	cathpdb	X-ray diffraction	2.99	10.893180152418404	False	False	False	False		0	False	98	98.1	98.1.1	98.1.1.6	O14713	O14713	O14713	HUMAN	['Nucleus', 'Cytoplasm', 'Cytoplasm', 'Cytoskeleton', 'Cell membrane', 'Cell projection', 'Lamellipodium', 'Cell projection', 'Ruffle']	Eukaryota/Metazoa
PH	4dx9M00	4DX9	O14713	ITBP1_HUMAN	SER	False	M	176	73.45	C	S	f	cathpdb	X-ray diffraction	2.99	22.608377624140598	True	False	False	False		26	True	98	98.1	98.1.1	98.1.1.6	O14713	O14713	O14713	HUMAN	['Nucleus', 'Cytoplasm', 'Cytoplasm', 'Cytoskeleton', 'Cell membrane', 'Cell projection', 'Lamellipodium', 'Cell projection', 'Ruffle']	Eukaryota/Metazoa
PH	4dx9M00	4DX9	O14713	ITBP1_HUMAN	SER	False	M	188	74.73	H	H	m	cathpdb	X-ray diffraction	2.99	40.46310857150902	False	False	False	False		0	True	98	98.1	98.1.1	98.1.1.6	O14713	O14713	O14713	HUMAN	['Nucleus', 'Cytoplasm', 'Cytoplasm', 'Cytoskeleton', 'Cell membrane', 'Cell projection', 'Lamellipodium', 'Cell projection', 'Ruffle']	Eukaryota/Metazoa
PH	4dx9M00	4DX9	O14713	ITBP1_HUMAN	SER	False	M	193	95.94	C	T	m	cathpdb	X-ray diffraction	2.99	58.71945600227969	True	True	False	False		18	True	98	98.1	98.1.1	98.1.1.6	O14713	O14713	O14713	HUMAN	['Nucleus', 'Cytoplasm', 'Cytoplasm', 'Cytoskeleton', 'Cell membrane', 'Cell projection', 'Lamellipodium', 'Cell projection', 'Ruffle']	Eukaryota/Metazoa
PH	4f7gA02	4F7G	P26039	TLN1_MOUSE	SER	False	A	311	54.16	E	E	c	cathpdb	X-ray diffraction	2.05	29.3133766352158	False	False	False	False		0	True	67	67.1	67.1.1	67.1.1.1	Q9Y490	Q9Y490	P26039	MOUSE	['Cell projection', 'Ruffle membrane', 'Cytoplasm', 'Cytoskeleton', 'Cell surface', 'Cell junction', 'Focal adhesion']	Eukaryota/Metazoa
PH	4f7gA02	4F7G	P26039	TLN1_MOUSE	SER	False	A	352	61.19	E	E	f	cathpdb	X-ray diffraction	2.05	29.288834839786006	True	True	False	False		23	True	67	67.1	67.1.1	67.1.1.1	Q9Y490	Q9Y490	P26039	MOUSE	['Cell projection', 'Ruffle membrane', 'Cytoplasm', 'Cytoskeleton', 'Cell surface', 'Cell junction', 'Focal adhesion']	Eukaryota/Metazoa
PH	4f7gA02	4F7G	P26039	TLN1_MOUSE	SER	False	A	362	47.96	C	-	f	cathpdb	X-ray diffraction	2.05	29.04366205672221	True	False	False	False		27	True	67	67.1	67.1.1	67.1.1.1	Q9Y490	Q9Y490	P26039	MOUSE	['Cell projection', 'Ruffle membrane', 'Cytoplasm', 'Cytoskeleton', 'Cell surface', 'Cell junction', 'Focal adhesion']	Eukaryota/Metazoa
PH	4f7gA02	4F7G	P26039	TLN1_MOUSE	SER	False	A	365	41.14	E	E	c	cathpdb	X-ray diffraction	2.05	20.672371244153766	False	False	False	False		0	True	67	67.1	67.1.1	67.1.1.1	Q9Y490	Q9Y490	P26039	MOUSE	['Cell projection', 'Ruffle membrane', 'Cytoplasm', 'Cytoskeleton', 'Cell surface', 'Cell junction', 'Focal adhesion']	Eukaryota/Metazoa
PH	4f7gA02	4F7G	P26039	TLN1_MOUSE	SER	False	A	379	41.25	E	E	d	cathpdb	X-ray diffraction	2.05	35.611848070482175	False	False	False	False		0	True	67	67.1	67.1.1	67.1.1.1	Q9Y490	Q9Y490	P26039	MOUSE	['Cell projection', 'Ruffle membrane', 'Cytoplasm', 'Cytoskeleton', 'Cell surface', 'Cell junction', 'Focal adhesion']	Eukaryota/Metazoa
PH	3u8zD03	3U8Z	P35240	MERL_HUMAN	SER	False	D	255	84.94	E	E	c	cathpdb	X-ray diffraction	2.64	34.70694225025092	False	False	False	False		0	True	36	36.1	36.1.2	36.1.2.1	P35240	P35240	P35240	HUMAN	['Cell projection', 'Filopodium membrane', 'Cell projection', 'Ruffle membrane', 'Nucleus']	Eukaryota/Metazoa
PH	3u8zD03	3U8Z	P35240	MERL_HUMAN	SER	False	D	265	120.84	E	E	d	cathpdb	X-ray diffraction	2.64	31.168448053706516	False	False	False	False		0	True	36	36.1	36.1.2	36.1.2.1	P35240	P35240	P35240	HUMAN	['Cell projection', 'Filopodium membrane', 'Cell projection', 'Ruffle membrane', 'Nucleus']	Eukaryota/Metazoa
PH	3u8zD03	3U8Z	P35240	MERL_HUMAN	SER	False	D	267	139.07	E	E	h	cathpdb	X-ray diffraction	2.64	50.44643260184398	True	True	False	False		16	True	36	36.1	36.1.2	36.1.2.1	P35240	P35240	P35240	HUMAN	['Cell projection', 'Filopodium membrane', 'Cell projection', 'Ruffle membrane', 'Nucleus']	Eukaryota/Metazoa
PH	3u8zD03	3U8Z	P35240	MERL_HUMAN	SER	False	D	287	107.31	C	-	f	cathpdb	X-ray diffraction	2.64	2.8432734236922657	False	False	False	False		0	False	36	36.1	36.1.2	36.1.2.1	P35240	P35240	P35240	HUMAN	['Cell projection', 'Filopodium membrane', 'Cell projection', 'Ruffle membrane', 'Nucleus']	Eukaryota/Metazoa
PH	3u8zD03	3U8Z	P35240	MERL_HUMAN	SER	False	D	288	127.1	C	S	b	cathpdb	X-ray diffraction	2.64	45.37132032375336	True	True	False	False		21	True	36	36.1	36.1.2	36.1.2.1	P35240	P35240	P35240	HUMAN	['Cell projection', 'Filopodium membrane', 'Cell projection', 'Ruffle membrane', 'Nucleus']	Eukaryota/Metazoa
PH	4dx9200	4DX9	O14713	ITBP1_HUMAN	SER	False	2	115	79.96	C	-	f	cathpdb	X-ray diffraction	2.99	30.883518107544162	False	False	False	False		0	True	98	98.1	98.1.1	98.1.1.27	O14713	O14713	O14713	HUMAN	['Nucleus', 'Cytoplasm', 'Cytoplasm', 'Cytoskeleton', 'Cell membrane', 'Cell projection', 'Lamellipodium', 'Cell projection', 'Ruffle']	Eukaryota/Metazoa
PH	4dx9200	4DX9	O14713	ITBP1_HUMAN	SER	False	2	153	85.62	E	E	Z	cathpdb	X-ray diffraction	2.99	1.0759604897456452	False	False	False	False		0	False	98	98.1	98.1.1	98.1.1.27	O14713	O14713	O14713	HUMAN	['Nucleus', 'Cytoplasm', 'Cytoplasm', 'Cytoskeleton', 'Cell membrane', 'Cell projection', 'Lamellipodium', 'Cell projection', 'Ruffle']	Eukaryota/Metazoa
PH	4dx9200	4DX9	O14713	ITBP1_HUMAN	SER	False	2	168	75.38	C	-	Z	cathpdb	X-ray diffraction	2.99	57.61787194706582	True	True	False	False		21	True	98	98.1	98.1.1	98.1.1.27	O14713	O14713	O14713	HUMAN	['Nucleus', 'Cytoplasm', 'Cytoplasm', 'Cytoskeleton', 'Cell membrane', 'Cell projection', 'Lamellipodium', 'Cell projection', 'Ruffle']	Eukaryota/Metazoa
PH	4dx9200	4DX9	O14713	ITBP1_HUMAN	SER	False	2	176	91.63	C	-	f	cathpdb	X-ray diffraction	2.99	22.349199607647254	True	True	False	False		23	True	98	98.1	98.1.1	98.1.1.27	O14713	O14713	O14713	HUMAN	['Nucleus', 'Cytoplasm', 'Cytoplasm', 'Cytoskeleton', 'Cell membrane', 'Cell projection', 'Lamellipodium', 'Cell projection', 'Ruffle']	Eukaryota/Metazoa
PH	4dx9200	4DX9	O14713	ITBP1_HUMAN	SER	False	2	188	86.03	H	H	m	cathpdb	X-ray diffraction	2.99	41.26752222789418	False	False	False	False		0	True	98	98.1	98.1.1	98.1.1.27	O14713	O14713	O14713	HUMAN	['Nucleus', 'Cytoplasm', 'Cytoplasm', 'Cytoskeleton', 'Cell membrane', 'Cell projection', 'Lamellipodium', 'Cell projection', 'Ruffle']	Eukaryota/Metazoa
PH	4dx9200	4DX9	O14713	ITBP1_HUMAN	SER	False	2	193	91.71	C	T	m	cathpdb	X-ray diffraction	2.99	41.983492674404765	False	False	False	False		0	True	98	98.1	98.1.1	98.1.1.27	O14713	O14713	O14713	HUMAN	['Nucleus', 'Cytoplasm', 'Cytoplasm', 'Cytoskeleton', 'Cell membrane', 'Cell projection', 'Lamellipodium', 'Cell projection', 'Ruffle']	Eukaryota/Metazoa
PH	4wj7C00	4WJ7	Q9BSQ5	CCM2_HUMAN	SER	False	C	75	106.18	E	E	i	cathpdb	X-ray diffraction	2.75	61.7691693858184	True	True	False	False		18	True	90	90.1	90.1.1	90.1.1.1	Q9BSQ5	Q9BSQ5	Q9BSQ5	HUMAN	['Cytoplasm']	Eukaryota/Metazoa
PH	4wj7C00	4WJ7	Q9BSQ5	CCM2_HUMAN	SER	False	C	83	90.68	C	T	b	cathpdb	X-ray diffraction	2.75	66.51368774072579	True	True	False	False		17	True	90	90.1	90.1.1	90.1.1.1	Q9BSQ5	Q9BSQ5	Q9BSQ5	HUMAN	['Cytoplasm']	Eukaryota/Metazoa
PH	4wj7C00	4WJ7	Q9BSQ5	CCM2_HUMAN	SER	False	C	84	72.57	C	-	m	cathpdb	X-ray diffraction	2.75	12.675499380659621	False	False	False	False		0	False	90	90.1	90.1.1	90.1.1.1	Q9BSQ5	Q9BSQ5	Q9BSQ5	HUMAN	['Cytoplasm']	Eukaryota/Metazoa
PH	4wj7C00	4WJ7	Q9BSQ5	CCM2_HUMAN	SER	False	C	114	106.79	E	E	d	cathpdb	X-ray diffraction	2.75	8.070568662670615	False	False	False	False		0	False	90	90.1	90.1.1	90.1.1.1	Q9BSQ5	Q9BSQ5	Q9BSQ5	HUMAN	['Cytoplasm']	Eukaryota/Metazoa
PH	4wj7C00	4WJ7	Q9BSQ5	CCM2_HUMAN	SER	False	C	116	96.73	C	-	f	cathpdb	X-ray diffraction	2.75	12.335817752137066	False	False	False	False		0	False	90	90.1	90.1.1	90.1.1.1	Q9BSQ5	Q9BSQ5	Q9BSQ5	HUMAN	['Cytoplasm']	Eukaryota/Metazoa
PH	4wj7C00	4WJ7	Q9BSQ5	CCM2_HUMAN	SER	False	C	143	71.13	E	E	d	cathpdb	X-ray diffraction	2.75	8.26674555260303	False	False	False	False		0	False	90	90.1	90.1.1	90.1.1.1	Q9BSQ5	Q9BSQ5	Q9BSQ5	HUMAN	['Cytoplasm']	Eukaryota/Metazoa
PH	4wj7C00	4WJ7	Q9BSQ5	CCM2_HUMAN	SER	False	C	202	89.26	C	S	f	cathpdb	X-ray diffraction	2.75	25.888127550368324	True	True	False	False		21	True	90	90.1	90.1.1	90.1.1.1	Q9BSQ5	Q9BSQ5	Q9BSQ5	HUMAN	['Cytoplasm']	Eukaryota/Metazoa
PH	1tqzA01	1TQZ	Q9CR95	NECP1_MOUSE	SER	False	A	18	0.0	E	E	d	cathpdb	Solution NMR	999.0	11.311550331448213	False	False	False	False		0	False	130	130.1	130.1.1	130.1.1.1	Q9CR95	Q9CR95	Q9CR95	MOUSE	['Cytoplasmic vesicle', 'Clathrin-coated vesicle membrane', 'Cell membrane']	Eukaryota/Metazoa
PH	1tqzA01	1TQZ	Q9CR95	NECP1_MOUSE	SER	False	A	27	0.0	C	S	b	cathpdb	Solution NMR	999.0	72.8468137899623	True	True	False	False		9	True	130	130.1	130.1.1	130.1.1.1	Q9CR95	Q9CR95	Q9CR95	MOUSE	['Cytoplasmic vesicle', 'Clathrin-coated vesicle membrane', 'Cell membrane']	Eukaryota/Metazoa
PH	1tqzA01	1TQZ	Q9CR95	NECP1_MOUSE	SER	False	A	34	0.0	H	H	l	cathpdb	Solution NMR	999.0	26.43281980608653	True	True	False	False		25	True	130	130.1	130.1.1	130.1.1.1	Q9CR95	Q9CR95	Q9CR95	MOUSE	['Cytoplasmic vesicle', 'Clathrin-coated vesicle membrane', 'Cell membrane']	Eukaryota/Metazoa
PH	1tqzA01	1TQZ	Q9CR95	NECP1_MOUSE	SER	False	A	51	0.0	C	-	f	cathpdb	Solution NMR	999.0	42.30579969033393	False	False	False	False		0	True	130	130.1	130.1.1	130.1.1.1	Q9CR95	Q9CR95	Q9CR95	MOUSE	['Cytoplasmic vesicle', 'Clathrin-coated vesicle membrane', 'Cell membrane']	Eukaryota/Metazoa
PH	1tqzA01	1TQZ	Q9CR95	NECP1_MOUSE	SER	True	A	65	0.0	C	-	o	cathpdb	Solution NMR	999.0	58.871520651754984	True	True	False	False		14	True	130	130.1	130.1.1	130.1.1.1	Q9CR95	Q9CR95	Q9CR95	MOUSE	['Cytoplasmic vesicle', 'Clathrin-coated vesicle membrane', 'Cell membrane']	Eukaryota/Metazoa
PH	1tqzA01	1TQZ	Q9CR95	NECP1_MOUSE	SER	False	A	88	0.0	C	-	p	cathpdb	Solution NMR	999.0	57.56885807838867	True	True	False	False		18	True	130	130.1	130.1.1	130.1.1.1	Q9CR95	Q9CR95	Q9CR95	MOUSE	['Cytoplasmic vesicle', 'Clathrin-coated vesicle membrane', 'Cell membrane']	Eukaryota/Metazoa
PH	1tqzA01	1TQZ	Q9CR95	NECP1_MOUSE	SER	False	A	89	0.0	C	-	a	cathpdb	Solution NMR	999.0	33.16776503708885	False	False	False	False		0	True	130	130.1	130.1.1	130.1.1.1	Q9CR95	Q9CR95	Q9CR95	MOUSE	['Cytoplasmic vesicle', 'Clathrin-coated vesicle membrane', 'Cell membrane']	Eukaryota/Metazoa
PH	1tqzA01	1TQZ	Q9CR95	NECP1_MOUSE	SER	False	A	103	0.0	E	E	c	cathpdb	Solution NMR	999.0	30.195858745897098	False	False	False	False		0	True	130	130.1	130.1.1	130.1.1.1	Q9CR95	Q9CR95	Q9CR95	MOUSE	['Cytoplasmic vesicle', 'Clathrin-coated vesicle membrane', 'Cell membrane']	Eukaryota/Metazoa
PH	1tqzA01	1TQZ	Q9CR95	NECP1_MOUSE	SER	False	A	122	0.0	H	H	m	cathpdb	Solution NMR	999.0	29.92744804436194	False	False	False	False		0	True	130	130.1	130.1.1	130.1.1.1	Q9CR95	Q9CR95	Q9CR95	MOUSE	['Cytoplasmic vesicle', 'Clathrin-coated vesicle membrane', 'Cell membrane']	Eukaryota/Metazoa
PH	2w2wB00	2W2W	P16885	PLCG2_HUMAN	SER	True	B	17	101.97	C	T	k	cathpdb	X-ray diffraction	3.3	48.486768547209834	False	False	False	False		0	True	73	73.1	73.1.1	73.1.1.2	P16885	P16885	P16885	HUMAN	['unkown']	Eukaryota/Metazoa
PH	2w2wB00	2W2W	P16885	PLCG2_HUMAN	SER	False	B	35	82.58	E	E	d	cathpdb	X-ray diffraction	3.3	14.170538812228905	False	False	False	False		0	False	73	73.1	73.1.1	73.1.1.2	P16885	P16885	P16885	HUMAN	['unkown']	Eukaryota/Metazoa
PH	2w2wB00	2W2W	P16885	PLCG2_HUMAN	SER	True	B	37	88.56	C	-	d	cathpdb	X-ray diffraction	3.3	4.681409850466125	False	False	False	False		0	False	73	73.1	73.1.1	73.1.1.2	P16885	P16885	P16885	HUMAN	['unkown']	Eukaryota/Metazoa
PH	2w2wB00	2W2W	P16885	PLCG2_HUMAN	SER	True	B	52	99.3	C	-	f	cathpdb	X-ray diffraction	3.3	30.764340606813207	False	False	False	False		0	True	73	73.1	73.1.1	73.1.1.2	P16885	P16885	P16885	HUMAN	['unkown']	Eukaryota/Metazoa
PH	2w2wB00	2W2W	P16885	PLCG2_HUMAN	SER	False	B	76	91.19	E	S	b	cathpdb	X-ray diffraction	3.3	52.7090025889087	True	False	False	False		28	True	73	73.1	73.1.1	73.1.1.2	P16885	P16885	P16885	HUMAN	['unkown']	Eukaryota/Metazoa
PH	2w2wB00	2W2W	P16885	PLCG2_HUMAN	SER	False	B	107	95.81	H	H	m	cathpdb	X-ray diffraction	3.3	18.13045295315678	False	False	False	False		0	False	73	73.1	73.1.1	73.1.1.2	P16885	P16885	P16885	HUMAN	['unkown']	Eukaryota/Metazoa
PH	4dx9000	4DX9	O14713	ITBP1_HUMAN	SER	False	0	115	89.46	C	-	k	cathpdb	X-ray diffraction	2.99	24.24577036274834	False	False	False	False		0	True	98	98.1	98.1.1	98.1.1.13	O14713	O14713	O14713	HUMAN	['Nucleus', 'Cytoplasm', 'Cytoplasm', 'Cytoskeleton', 'Cell membrane', 'Cell projection', 'Lamellipodium', 'Cell projection', 'Ruffle']	Eukaryota/Metazoa
PH	4dx9000	4DX9	O14713	ITBP1_HUMAN	SER	False	0	122	89.69	C	-	Z	cathpdb	X-ray diffraction	2.99	16.223953444174985	True	True	False	False		19	False	98	98.1	98.1.1	98.1.1.13	O14713	O14713	O14713	HUMAN	['Nucleus', 'Cytoplasm', 'Cytoplasm', 'Cytoskeleton', 'Cell membrane', 'Cell projection', 'Lamellipodium', 'Cell projection', 'Ruffle']	Eukaryota/Metazoa
PH	4dx9000	4DX9	O14713	ITBP1_HUMAN	SER	False	0	153	70.97	E	B	Z	cathpdb	X-ray diffraction	2.99	0.2066813816436702	False	False	False	False		0	False	98	98.1	98.1.1	98.1.1.13	O14713	O14713	O14713	HUMAN	['Nucleus', 'Cytoplasm', 'Cytoplasm', 'Cytoskeleton', 'Cell membrane', 'Cell projection', 'Lamellipodium', 'Cell projection', 'Ruffle']	Eukaryota/Metazoa
PH	4dx9000	4DX9	O14713	ITBP1_HUMAN	SER	False	0	168	66.96	C	-	Z	cathpdb	X-ray diffraction	2.99	57.15822586112282	True	True	False	False		15	True	98	98.1	98.1.1	98.1.1.13	O14713	O14713	O14713	HUMAN	['Nucleus', 'Cytoplasm', 'Cytoplasm', 'Cytoskeleton', 'Cell membrane', 'Cell projection', 'Lamellipodium', 'Cell projection', 'Ruffle']	Eukaryota/Metazoa
PH	4dx9000	4DX9	O14713	ITBP1_HUMAN	SER	False	0	176	75.94	C	S	l	cathpdb	X-ray diffraction	2.99	27.811851409507522	True	True	False	False		24	True	98	98.1	98.1.1	98.1.1.13	O14713	O14713	O14713	HUMAN	['Nucleus', 'Cytoplasm', 'Cytoplasm', 'Cytoskeleton', 'Cell membrane', 'Cell projection', 'Lamellipodium', 'Cell projection', 'Ruffle']	Eukaryota/Metazoa
PH	4dx9000	4DX9	O14713	ITBP1_HUMAN	SER	False	0	188	76.42	H	H	m	cathpdb	X-ray diffraction	2.99	37.477860475830205	False	False	False	False		0	True	98	98.1	98.1.1	98.1.1.13	O14713	O14713	O14713	HUMAN	['Nucleus', 'Cytoplasm', 'Cytoplasm', 'Cytoskeleton', 'Cell membrane', 'Cell projection', 'Lamellipodium', 'Cell projection', 'Ruffle']	Eukaryota/Metazoa
PH	4dx9000	4DX9	O14713	ITBP1_HUMAN	SER	False	0	193	80.79	H	H	m	cathpdb	X-ray diffraction	2.99	34.46472298948101	False	False	False	False		0	True	98	98.1	98.1.1	98.1.1.13	O14713	O14713	O14713	HUMAN	['Nucleus', 'Cytoplasm', 'Cytoplasm', 'Cytoskeleton', 'Cell membrane', 'Cell projection', 'Lamellipodium', 'Cell projection', 'Ruffle']	Eukaryota/Metazoa
PH	2cy4A00	2CY4	Q8R5F8	ES8L1_MOUSE	SER	False	A	34	36.82	E	E	d	cathpdb	X-ray diffraction	1.94	18.04039315209046	False	False	False	False		0	False	41	41.1	41.1.1	41.1.1.2	Q8TE68	Q8R5F8	Q8R5F8	MOUSE	['Cytoplasm']	Eukaryota/Metazoa
PH	2cy4A00	2CY4	Q8R5F8	ES8L1_MOUSE	SER	False	A	59	32.31	H	H	m	cathpdb	X-ray diffraction	1.94	7.631515948493665	False	False	False	False		0	False	41	41.1	41.1.1	41.1.1.2	Q8TE68	Q8R5F8	Q8R5F8	MOUSE	['Cytoplasm']	Eukaryota/Metazoa
PH	2cy4A00	2CY4	Q8R5F8	ES8L1_MOUSE	SER	True	A	67	42.47	C	T	Z	cathpdb	X-ray diffraction	1.94	62.516473962021976	True	True	False	False		17	True	41	41.1	41.1.1	41.1.1.2	Q8TE68	Q8R5F8	Q8R5F8	MOUSE	['Cytoplasm']	Eukaryota/Metazoa
PH	2cy4A00	2CY4	Q8R5F8	ES8L1_MOUSE	SER	False	A	81	40.47	C	-	f	cathpdb	X-ray diffraction	1.94	10.129268361770393	False	False	False	False		0	False	41	41.1	41.1.1	41.1.1.2	Q8TE68	Q8R5F8	Q8R5F8	MOUSE	['Cytoplasm']	Eukaryota/Metazoa
PH	2cy4A00	2CY4	Q8R5F8	ES8L1_MOUSE	SER	False	A	83	46.11	C	S	b	cathpdb	X-ray diffraction	1.94	37.91473597549093	True	False	False	False		26	True	41	41.1	41.1.1	41.1.1.2	Q8TE68	Q8R5F8	Q8R5F8	MOUSE	['Cytoplasm']	Eukaryota/Metazoa
PH	2cy4A00	2CY4	Q8R5F8	ES8L1_MOUSE	SER	True	A	92	80.56	C	T	o	cathpdb	X-ray diffraction	1.94	39.61267946525812	True	True	False	False		18	True	41	41.1	41.1.1	41.1.1.2	Q8TE68	Q8R5F8	Q8R5F8	MOUSE	['Cytoplasm']	Eukaryota/Metazoa
PH	2cy4A00	2CY4	Q8R5F8	ES8L1_MOUSE	SER	False	A	98	43.44	E	E	c	cathpdb	X-ray diffraction	1.94	23.409951233137647	False	False	False	False		0	True	41	41.1	41.1.1	41.1.1.2	Q8TE68	Q8R5F8	Q8R5F8	MOUSE	['Cytoplasm']	Eukaryota/Metazoa
PH	2cy4A00	2CY4	Q8R5F8	ES8L1_MOUSE	SER	False	A	116	92.61	C	S	b	cathpdb	X-ray diffraction	1.94	75.53094112432797	True	True	False	False		11	True	41	41.1	41.1.1	41.1.1.2	Q8TE68	Q8R5F8	Q8R5F8	MOUSE	['Cytoplasm']	Eukaryota/Metazoa
PH	2cy4A00	2CY4	Q8R5F8	ES8L1_MOUSE	SER	False	A	118	49.14	C	-	c	cathpdb	X-ray diffraction	1.94	38.17066952403726	False	False	False	False		0	True	41	41.1	41.1.1	41.1.1.2	Q8TE68	Q8R5F8	Q8R5F8	MOUSE	['Cytoplasm']	Eukaryota/Metazoa
PH	4b6hB00	4B6H	Q9NPI6	DCP1A_HUMAN	SER	False	B	25	59.27	E	E	d	cathpdb	X-ray diffraction	2.6	28.01956311404698	True	True	False	False		22	True	94	94.1	94.1.1	94.1.1.1	Q9NPI6	Q9NPI6	Q9NPI6	HUMAN	['Cytoplasm', 'P-body', 'Nucleus']	Eukaryota/Metazoa
PH	4b6hB00	4B6H	Q9NPI6	DCP1A_HUMAN	SER	False	B	60	101.93	C	S	b	cathpdb	X-ray diffraction	2.6	53.97715870678732	True	True	False	False		20	True	94	94.1	94.1.1	94.1.1.1	Q9NPI6	Q9NPI6	Q9NPI6	HUMAN	['Cytoplasm', 'P-body', 'Nucleus']	Eukaryota/Metazoa
PH	4b6hB00	4B6H	Q9NPI6	DCP1A_HUMAN	SER	False	B	62	91.92	C	S	c	cathpdb	X-ray diffraction	2.6	48.28968596979815	True	True	False	False		17	True	94	94.1	94.1.1	94.1.1.1	Q9NPI6	Q9NPI6	Q9NPI6	HUMAN	['Cytoplasm', 'P-body', 'Nucleus']	Eukaryota/Metazoa
PH	4b6hB00	4B6H	Q9NPI6	DCP1A_HUMAN	SER	False	B	101	117.71	C	T	o	cathpdb	X-ray diffraction	2.6	49.64766477067272	True	True	False	False		14	True	94	94.1	94.1.1	94.1.1.1	Q9NPI6	Q9NPI6	Q9NPI6	HUMAN	['Cytoplasm', 'P-body', 'Nucleus']	Eukaryota/Metazoa
PH	4b6hB00	4B6H	Q9NPI6	DCP1A_HUMAN	SER	False	B	103	110.01	C	-	a	cathpdb	X-ray diffraction	2.6	28.32971754121057	False	False	False	False		0	True	94	94.1	94.1.1	94.1.1.1	Q9NPI6	Q9NPI6	Q9NPI6	HUMAN	['Cytoplasm', 'P-body', 'Nucleus']	Eukaryota/Metazoa
PH	4b6hB00	4B6H	Q9NPI6	DCP1A_HUMAN	SER	False	B	106	81.5	E	E	d	cathpdb	X-ray diffraction	2.6	3.544126557196177	False	False	False	False		0	False	94	94.1	94.1.1	94.1.1.1	Q9NPI6	Q9NPI6	Q9NPI6	HUMAN	['Cytoplasm', 'P-body', 'Nucleus']	Eukaryota/Metazoa
PH	3tvvA02	3TVV	P40161	RT106_YEAST	SER	False	A	219	59.86	C	-	d	cathpdb	X-ray diffraction	2.59	38.20679976892414	True	True	False	False		23	True	57	57.1	57.1.1	57.1.1.4	P40161	P40161	P40161	YEAST	['Nucleus', 'Chromosome']	Eukaryota/Fungi
PH	3tvvA02	3TVV	P40161	RT106_YEAST	SER	False	A	254	74.44	H	G	l	cathpdb	X-ray diffraction	2.59	43.026416930980645	False	False	False	False		0	True	57	57.1	57.1.1	57.1.1.4	P40161	P40161	P40161	YEAST	['Nucleus', 'Chromosome']	Eukaryota/Fungi
PH	3tvvA02	3TVV	P40161	RT106_YEAST	SER	False	A	258	67.3	E	E	d	cathpdb	X-ray diffraction	2.59	27.967739625898986	True	False	False	False		26	True	57	57.1	57.1.1	57.1.1.4	P40161	P40161	P40161	YEAST	['Nucleus', 'Chromosome']	Eukaryota/Fungi
PH	3tvvA02	3TVV	P40161	RT106_YEAST	SER	False	A	262	58.36	E	E	h	cathpdb	X-ray diffraction	2.59	27.724220769557967	True	True	False	False		23	True	57	57.1	57.1.1	57.1.1.4	P40161	P40161	P40161	YEAST	['Nucleus', 'Chromosome']	Eukaryota/Fungi
PH	3tvvA02	3TVV	P40161	RT106_YEAST	SER	False	A	263	59.2	C	-	i	cathpdb	X-ray diffraction	2.59	43.742733712098584	False	False	False	False		0	True	57	57.1	57.1.1	57.1.1.4	P40161	P40161	P40161	YEAST	['Nucleus', 'Chromosome']	Eukaryota/Fungi
PH	3tvvA02	3TVV	P40161	RT106_YEAST	SER	False	A	272	54.89	E	E	d	cathpdb	X-ray diffraction	2.59	6.664701287574205	False	False	False	False		0	False	57	57.1	57.1.1	57.1.1.4	P40161	P40161	P40161	YEAST	['Nucleus', 'Chromosome']	Eukaryota/Fungi
PH	3tvvA02	3TVV	P40161	RT106_YEAST	SER	False	A	284	61.73	C	-	Z	cathpdb	X-ray diffraction	2.59	23.913712710161203	False	False	False	False		0	True	57	57.1	57.1.1	57.1.1.4	P40161	P40161	P40161	YEAST	['Nucleus', 'Chromosome']	Eukaryota/Fungi
PH	3tvvA02	3TVV	P40161	RT106_YEAST	SER	False	A	307	124.94	C	-	Z	cathpdb	X-ray diffraction	2.59	59.25898843385284	True	True	False	False		12	True	57	57.1	57.1.1	57.1.1.4	P40161	P40161	P40161	YEAST	['Nucleus', 'Chromosome']	Eukaryota/Fungi
PH	3tvvA02	3TVV	P40161	RT106_YEAST	SER	False	A	309	125.05	C	-	Z	cathpdb	X-ray diffraction	2.59	82.24354639687186	True	True	False	False		10	True	57	57.1	57.1.1	57.1.1.4	P40161	P40161	P40161	YEAST	['Nucleus', 'Chromosome']	Eukaryota/Fungi
PH	2gcjD02	2GCJ	Q04636	POB3_YEAST	SER	False	D	377	48.22	C	-	f	cathpdb	X-ray diffraction	2.55	6.008934786546015	False	False	False	False		0	False	55	55.1	55.1.1	55.1.1.1	Q04636	Q04636	Q04636	YEAST	['Nucleus', 'Chromosome']	Eukaryota/Fungi
PH	2gcjD02	2GCJ	Q04636	POB3_YEAST	SER	False	D	385	47.49	E	E	d	cathpdb	X-ray diffraction	2.55	41.19854399773901	False	False	False	False		0	True	55	55.1	55.1.1	55.1.1.1	Q04636	Q04636	Q04636	YEAST	['Nucleus', 'Chromosome']	Eukaryota/Fungi
PH	2gcjD02	2GCJ	Q04636	POB3_YEAST	SER	False	D	387	42.48	E	E	e	cathpdb	X-ray diffraction	2.55	5.527890629529633	False	False	False	False		0	False	55	55.1	55.1.1	55.1.1.1	Q04636	Q04636	Q04636	YEAST	['Nucleus', 'Chromosome']	Eukaryota/Fungi
PH	2gcjD02	2GCJ	Q04636	POB3_YEAST	SER	False	D	415	56.93	H	G	l	cathpdb	X-ray diffraction	2.55	54.15678117887066	True	True	False	False		18	True	55	55.1	55.1.1	55.1.1.1	Q04636	Q04636	Q04636	YEAST	['Nucleus', 'Chromosome']	Eukaryota/Fungi
PH	2gcjD02	2GCJ	Q04636	POB3_YEAST	SER	False	D	418	61.15	E	E	b	cathpdb	X-ray diffraction	2.55	26.004453835954738	False	False	False	False		0	True	55	55.1	55.1.1	55.1.1.1	Q04636	Q04636	Q04636	YEAST	['Nucleus', 'Chromosome']	Eukaryota/Fungi
PH	2gcjD02	2GCJ	Q04636	POB3_YEAST	SER	False	D	423	67.87	E	E	Z	cathpdb	X-ray diffraction	2.55	36.17416705776384	True	True	False	False		24	True	55	55.1	55.1.1	55.1.1.1	Q04636	Q04636	Q04636	YEAST	['Nucleus', 'Chromosome']	Eukaryota/Fungi
PH	2gcjD02	2GCJ	Q04636	POB3_YEAST	SER	False	D	443	75.96	C	T	h	cathpdb	X-ray diffraction	2.55	59.14896352688407	True	True	False	False		15	True	55	55.1	55.1.1	55.1.1.1	Q04636	Q04636	Q04636	YEAST	['Nucleus', 'Chromosome']	Eukaryota/Fungi
PH	2gcjD02	2GCJ	Q04636	POB3_YEAST	SER	False	D	447	38.64	E	E	a	cathpdb	X-ray diffraction	2.55	37.33457027871856	False	False	False	False		0	True	55	55.1	55.1.1	55.1.1.1	Q04636	Q04636	Q04636	YEAST	['Nucleus', 'Chromosome']	Eukaryota/Fungi
PH	2gcjD02	2GCJ	Q04636	POB3_YEAST	SER	False	D	454	57.91	E	E	f	cathpdb	X-ray diffraction	2.55	34.17268738787215	False	False	False	False		0	True	55	55.1	55.1.1	55.1.1.1	Q04636	Q04636	Q04636	YEAST	['Nucleus', 'Chromosome']	Eukaryota/Fungi
PH	2gcjD02	2GCJ	Q04636	POB3_YEAST	SER	False	D	467	48.9	H	H	n	cathpdb	X-ray diffraction	2.55	39.167344955733554	True	True	False	False		25	True	55	55.1	55.1.1	55.1.1.1	Q04636	Q04636	Q04636	YEAST	['Nucleus', 'Chromosome']	Eukaryota/Fungi
PH	4dx9O00	4DX9	O14713	ITBP1_HUMAN	SER	False	O	153	99.32	C	-	Z	cathpdb	X-ray diffraction	2.99	17.46126025930952	False	False	False	False		0	False	98	98.1	98.1.1	98.1.1.21	O14713	O14713	O14713	HUMAN	['Nucleus', 'Cytoplasm', 'Cytoplasm', 'Cytoskeleton', 'Cell membrane', 'Cell projection', 'Lamellipodium', 'Cell projection', 'Ruffle']	Eukaryota/Metazoa
PH	4dx9O00	4DX9	O14713	ITBP1_HUMAN	SER	False	O	168	113.68	E	E	d	cathpdb	X-ray diffraction	2.99	21.303012529085365	False	False	False	False		0	True	98	98.1	98.1.1	98.1.1.21	O14713	O14713	O14713	HUMAN	['Nucleus', 'Cytoplasm', 'Cytoplasm', 'Cytoskeleton', 'Cell membrane', 'Cell projection', 'Lamellipodium', 'Cell projection', 'Ruffle']	Eukaryota/Metazoa
PH	4dx9O00	4DX9	O14713	ITBP1_HUMAN	SER	False	O	176	83.23	C	S	j	cathpdb	X-ray diffraction	2.99	40.95151522693446	True	True	False	False		19	True	98	98.1	98.1.1	98.1.1.21	O14713	O14713	O14713	HUMAN	['Nucleus', 'Cytoplasm', 'Cytoplasm', 'Cytoskeleton', 'Cell membrane', 'Cell projection', 'Lamellipodium', 'Cell projection', 'Ruffle']	Eukaryota/Metazoa
PH	4dx9O00	4DX9	O14713	ITBP1_HUMAN	SER	False	O	188	80.83	H	H	m	cathpdb	X-ray diffraction	2.99	42.5545318824465	False	False	False	False		0	True	98	98.1	98.1.1	98.1.1.21	O14713	O14713	O14713	HUMAN	['Nucleus', 'Cytoplasm', 'Cytoplasm', 'Cytoskeleton', 'Cell membrane', 'Cell projection', 'Lamellipodium', 'Cell projection', 'Ruffle']	Eukaryota/Metazoa
PH	4dx9O00	4DX9	O14713	ITBP1_HUMAN	SER	False	O	193	98.82	C	-	Z	cathpdb	X-ray diffraction	2.99	81.85736745733155	True	True	False	False		14	True	98	98.1	98.1.1	98.1.1.21	O14713	O14713	O14713	HUMAN	['Nucleus', 'Cytoplasm', 'Cytoplasm', 'Cytoskeleton', 'Cell membrane', 'Cell projection', 'Lamellipodium', 'Cell projection', 'Ruffle']	Eukaryota/Metazoa
PH	4c0aA03	4C0A	Q6DN90	IQEC1_HUMAN	SER	False	A	598	39.54	H	H	m	cathpdb	X-ray diffraction	3.3	23.642684313313524	True	True	False	False		18	True	78	78.1	78.1.1	78.1.1.2	Q6DN90	Q6DN90	Q6DN90	HUMAN	['Cytoplasm', 'Nucleus']	Eukaryota/Metazoa
PH	4c0aA03	4C0A	Q6DN90	IQEC1_HUMAN	SER	False	A	625	53.77	C	-	b	cathpdb	X-ray diffraction	3.3	14.304177104895519	False	False	False	False		0	False	78	78.1	78.1.1	78.1.1.2	Q6DN90	Q6DN90	Q6DN90	HUMAN	['Cytoplasm', 'Nucleus']	Eukaryota/Metazoa
PH	4c0aA03	4C0A	Q6DN90	IQEC1_HUMAN	SER	True	A	675	96.6	C	-	a	cathpdb	X-ray diffraction	3.3	43.38723489981646	True	True	False	False		17	True	78	78.1	78.1.1	78.1.1.2	Q6DN90	Q6DN90	Q6DN90	HUMAN	['Cytoplasm', 'Nucleus']	Eukaryota/Metazoa
PH	4c0aA03	4C0A	Q6DN90	IQEC1_HUMAN	SER	True	A	679	71.35	C	-	b	cathpdb	X-ray diffraction	3.3	19.226211052158845	False	False	False	False		0	False	78	78.1	78.1.1	78.1.1.2	Q6DN90	Q6DN90	Q6DN90	HUMAN	['Cytoplasm', 'Nucleus']	Eukaryota/Metazoa
PH	4c0aA03	4C0A	Q6DN90	IQEC1_HUMAN	SER	False	A	683	55.92	E	E	c	cathpdb	X-ray diffraction	3.3	33.96636218149048	False	False	False	False		0	True	78	78.1	78.1.1	78.1.1.2	Q6DN90	Q6DN90	Q6DN90	HUMAN	['Cytoplasm', 'Nucleus']	Eukaryota/Metazoa
PH	4c0aA03	4C0A	Q6DN90	IQEC1_HUMAN	SER	False	A	685	51.48	E	E	f	cathpdb	X-ray diffraction	3.3	44.41734574925337	False	False	False	False		0	True	78	78.1	78.1.1	78.1.1.2	Q6DN90	Q6DN90	Q6DN90	HUMAN	['Cytoplasm', 'Nucleus']	Eukaryota/Metazoa
PH	4c0aA03	4C0A	Q6DN90	IQEC1_HUMAN	SER	False	A	707	63.75	E	E	d	cathpdb	X-ray diffraction	3.3	12.549541762912785	False	False	False	False		0	False	78	78.1	78.1.1	78.1.1.2	Q6DN90	Q6DN90	Q6DN90	HUMAN	['Cytoplasm', 'Nucleus']	Eukaryota/Metazoa
PH	4c0aA03	4C0A	Q6DN90	IQEC1_HUMAN	SER	False	A	708	78.27	C	-	d	cathpdb	X-ray diffraction	3.3	24.283645989897195	False	False	False	False		0	True	78	78.1	78.1.1	78.1.1.2	Q6DN90	Q6DN90	Q6DN90	HUMAN	['Cytoplasm', 'Nucleus']	Eukaryota/Metazoa
PH	4c0aA03	4C0A	Q6DN90	IQEC1_HUMAN	SER	False	A	738	34.06	H	H	m	cathpdb	X-ray diffraction	3.3	2.999161239259725	False	False	False	False		0	False	78	78.1	78.1.1	78.1.1.2	Q6DN90	Q6DN90	Q6DN90	HUMAN	['Cytoplasm', 'Nucleus']	Eukaryota/Metazoa
PH	4c0aA03	4C0A	Q6DN90	IQEC1_HUMAN	SER	False	A	752	92.18	H	H	m	cathpdb	X-ray diffraction	3.3	29.53331193113365	False	False	False	False		0	True	78	78.1	78.1.1	78.1.1.2	Q6DN90	Q6DN90	Q6DN90	HUMAN	['Cytoplasm', 'Nucleus']	Eukaryota/Metazoa
PH	2vkiA00	2VKI	O15530	PDPK1_HUMAN	SER	False	A	410	44.38	C	-	Z	cathpdb	X-ray diffraction	1.8	69.72062061789829	True	True	False	False		17	True	34	34.1	34.1.1	34.1.1.2	O15530	O15530	O15530	HUMAN	['Cytoplasm', 'Nucleus', 'Cell membrane', 'Cell junction', 'Focal adhesion']	Eukaryota/Metazoa
PH	2vkiA00	2VKI	O15530	PDPK1_HUMAN	SER	False	A	421	34.99	C	T	m	cathpdb	X-ray diffraction	1.8	64.10686997719891	True	True	False	False		18	True	34	34.1	34.1.1	34.1.1.2	O15530	O15530	O15530	HUMAN	['Cytoplasm', 'Nucleus', 'Cell membrane', 'Cell junction', 'Focal adhesion']	Eukaryota/Metazoa
PH	2vkiA00	2VKI	O15530	PDPK1_HUMAN	SER	False	A	423	20.53	E	E	c	cathpdb	X-ray diffraction	1.8	10.266521574583084	False	False	False	False		0	False	34	34.1	34.1.1	34.1.1.2	O15530	O15530	O15530	HUMAN	['Cytoplasm', 'Nucleus', 'Cell membrane', 'Cell junction', 'Focal adhesion']	Eukaryota/Metazoa
PH	2vkiA00	2VKI	O15530	PDPK1_HUMAN	SER	False	A	431	23.95	C	-	f	cathpdb	X-ray diffraction	1.8	37.10240848072575	True	True	False	False		19	True	34	34.1	34.1.1	34.1.1.2	O15530	O15530	O15530	HUMAN	['Cytoplasm', 'Nucleus', 'Cell membrane', 'Cell junction', 'Focal adhesion']	Eukaryota/Metazoa
PH	2vkiA00	2VKI	O15530	PDPK1_HUMAN	SER	False	A	501	23.77	C	S	f	cathpdb	X-ray diffraction	1.8	20.58469597616073	True	True	False	False		23	True	34	34.1	34.1.1	34.1.1.2	O15530	O15530	O15530	HUMAN	['Cytoplasm', 'Nucleus', 'Cell membrane', 'Cell junction', 'Focal adhesion']	Eukaryota/Metazoa
PH	2vkiA00	2VKI	O15530	PDPK1_HUMAN	SER	False	A	529	21.05	C	T	o	cathpdb	X-ray diffraction	1.8	47.018391011054035	False	False	False	False		0	True	34	34.1	34.1.1	34.1.1.2	O15530	O15530	O15530	HUMAN	['Cytoplasm', 'Nucleus', 'Cell membrane', 'Cell junction', 'Focal adhesion']	Eukaryota/Metazoa
PH	4tknB03	4TKN	Q15036	SNX17_HUMAN	SER	False	B	291	104.98	E	E	d	cathpdb	X-ray diffraction	3.0	11.52196245292172	False	False	False	False		0	False	40	40.1	40.1.1	40.1.1.1	Q15036	Q15036	Q15036	HUMAN	['Cytoplasm', 'Early endosome', 'Cytoplasmic vesicle membrane']	Eukaryota/Metazoa
PH	4tknB03	4TKN	Q15036	SNX17_HUMAN	SER	False	B	295	103.64	C	T	i	cathpdb	X-ray diffraction	3.0	15.519044413443678	False	False	False	False		0	False	40	40.1	40.1.1	40.1.1.1	Q15036	Q15036	Q15036	HUMAN	['Cytoplasm', 'Early endosome', 'Cytoplasmic vesicle membrane']	Eukaryota/Metazoa
PH	4tknB03	4TKN	Q15036	SNX17_HUMAN	SER	False	B	298	115.06	E	E	d	cathpdb	X-ray diffraction	3.0	16.002406206689614	False	False	False	False		0	False	40	40.1	40.1.1	40.1.1.1	Q15036	Q15036	Q15036	HUMAN	['Cytoplasm', 'Early endosome', 'Cytoplasmic vesicle membrane']	Eukaryota/Metazoa
PH	4tknB03	4TKN	Q15036	SNX17_HUMAN	SER	False	B	312	146.96	E	E	d	cathpdb	X-ray diffraction	3.0	44.46773579754855	False	False	False	False		0	True	40	40.1	40.1.1	40.1.1.1	Q15036	Q15036	Q15036	HUMAN	['Cytoplasm', 'Early endosome', 'Cytoplasmic vesicle membrane']	Eukaryota/Metazoa
PH	4tknB03	4TKN	Q15036	SNX17_HUMAN	SER	False	B	325	105.98	E	E	d	cathpdb	X-ray diffraction	3.0	35.55042512877154	False	False	False	False		0	True	40	40.1	40.1.1	40.1.1.1	Q15036	Q15036	Q15036	HUMAN	['Cytoplasm', 'Early endosome', 'Cytoplasmic vesicle membrane']	Eukaryota/Metazoa
PH	4tknB03	4TKN	Q15036	SNX17_HUMAN	SER	False	B	326	108.77	C	-	d	cathpdb	X-ray diffraction	3.0	40.62847758929375	False	False	False	False		0	True	40	40.1	40.1.1	40.1.1.1	Q15036	Q15036	Q15036	HUMAN	['Cytoplasm', 'Early endosome', 'Cytoplasmic vesicle membrane']	Eukaryota/Metazoa
PH	4tknB03	4TKN	Q15036	SNX17_HUMAN	SER	False	B	355	175.2	E	E	g	cathpdb	X-ray diffraction	3.0	33.51891463588783	True	True	False	False		18	True	40	40.1	40.1.1	40.1.1.1	Q15036	Q15036	Q15036	HUMAN	['Cytoplasm', 'Early endosome', 'Cytoplasmic vesicle membrane']	Eukaryota/Metazoa
PH	4tknB03	4TKN	Q15036	SNX17_HUMAN	SER	False	B	366	110.35	C	-	f	cathpdb	X-ray diffraction	3.0	0.2447502375957427	False	False	False	False		0	False	40	40.1	40.1.1	40.1.1.1	Q15036	Q15036	Q15036	HUMAN	['Cytoplasm', 'Early endosome', 'Cytoplasmic vesicle membrane']	Eukaryota/Metazoa
PH	4tknB03	4TKN	Q15036	SNX17_HUMAN	SER	False	B	373	92.28	H	H	m	cathpdb	X-ray diffraction	3.0	14.58760041602591	False	False	False	False		0	False	40	40.1	40.1.1	40.1.1.1	Q15036	Q15036	Q15036	HUMAN	['Cytoplasm', 'Early endosome', 'Cytoplasmic vesicle membrane']	Eukaryota/Metazoa
PH	4tknB03	4TKN	Q15036	SNX17_HUMAN	SER	False	B	378	92.25	H	H	m	cathpdb	X-ray diffraction	3.0	40.29165786626434	False	False	False	False		0	True	40	40.1	40.1.1	40.1.1.1	Q15036	Q15036	Q15036	HUMAN	['Cytoplasm', 'Early endosome', 'Cytoplasmic vesicle membrane']	Eukaryota/Metazoa
PH	4tknB03	4TKN	Q15036	SNX17_HUMAN	SER	False	B	388	187.33	C	-	Z	cathpdb	X-ray diffraction	3.0	78.70177102105225	True	True	False	False		13	True	40	40.1	40.1.1	40.1.1.1	Q15036	Q15036	Q15036	HUMAN	['Cytoplasm', 'Early endosome', 'Cytoplasmic vesicle membrane']	Eukaryota/Metazoa
PH	2vszA02	2VSZ	Q92556	ELMO1_HUMAN	SER	False	A	580	5.6	C	-	f	cathpdb	X-ray diffraction	2.3	5.019308493611582	False	False	False	False		0	False	54	54.1	54.1.1	54.1.1.1	Q92556	Q92556	Q92556	HUMAN	['Cytoplasm', 'Cell membrane']	Eukaryota/Metazoa
PH	2vszA02	2VSZ	Q92556	ELMO1_HUMAN	SER	True	A	594	17.17	C	-	c	cathpdb	X-ray diffraction	2.3	43.28229777101925	False	False	False	False		0	True	54	54.1	54.1.1	54.1.1.1	Q92556	Q92556	Q92556	HUMAN	['Cytoplasm', 'Cell membrane']	Eukaryota/Metazoa
PH	2vszA02	2VSZ	Q92556	ELMO1_HUMAN	SER	True	A	603	19.38	C	T	p	cathpdb	X-ray diffraction	2.3	60.07092079320191	True	True	False	False		20	True	54	54.1	54.1.1	54.1.1.1	Q92556	Q92556	Q92556	HUMAN	['Cytoplasm', 'Cell membrane']	Eukaryota/Metazoa
PH	2vszA02	2VSZ	Q92556	ELMO1_HUMAN	SER	False	A	643	6.67	E	E	d	cathpdb	X-ray diffraction	2.3	0.0	False	False	False	False		0	False	54	54.1	54.1.1	54.1.1.1	Q92556	Q92556	Q92556	HUMAN	['Cytoplasm', 'Cell membrane']	Eukaryota/Metazoa
PH	2vszA02	2VSZ	Q92556	ELMO1_HUMAN	SER	False	A	648	32.08	C	T	l	cathpdb	X-ray diffraction	2.3	62.36390571640666	True	True	False	False		13	True	54	54.1	54.1.1	54.1.1.1	Q92556	Q92556	Q92556	HUMAN	['Cytoplasm', 'Cell membrane']	Eukaryota/Metazoa
PH	2cayA00	2CAY	Q06696	VPS36_YEAST	SER	True	A	11	31.12	C	T	k	cathpdb	X-ray diffraction	1.9	70.4854982255445	True	True	False	False		14	True	52	52.1	52.1.1	52.1.1.1	Q06696	Q06696	Q06696	YEAST	['Cytoplasm', 'Endosome membrane']	Eukaryota/Fungi
PH	2cayA00	2CAY	Q06696	VPS36_YEAST	SER	True	A	12	32.49	C	T	o	cathpdb	X-ray diffraction	1.9	64.92290696087632	True	True	False	False		14	True	52	52.1	52.1.1	52.1.1.1	Q06696	Q06696	Q06696	YEAST	['Cytoplasm', 'Endosome membrane']	Eukaryota/Fungi
PH	2cayA00	2CAY	Q06696	VPS36_YEAST	SER	False	A	29	19.36	E	E	i	cathpdb	X-ray diffraction	1.9	15.455637157977165	False	False	False	False		0	False	52	52.1	52.1.1	52.1.1.1	Q06696	Q06696	Q06696	YEAST	['Cytoplasm', 'Endosome membrane']	Eukaryota/Fungi
PH	2cayA00	2CAY	Q06696	VPS36_YEAST	SER	True	A	37	22.46	C	E	c	cathpdb	X-ray diffraction	1.9	47.38428447027788	True	True	False	False		22	True	52	52.1	52.1.1	52.1.1.1	Q06696	Q06696	Q06696	YEAST	['Cytoplasm', 'Endosome membrane']	Eukaryota/Fungi
PH	2cayA00	2CAY	Q06696	VPS36_YEAST	SER	False	A	51	17.53	C	S	k	cathpdb	X-ray diffraction	1.9	30.390898678300754	False	False	False	False		0	True	52	52.1	52.1.1	52.1.1.1	Q06696	Q06696	Q06696	YEAST	['Cytoplasm', 'Endosome membrane']	Eukaryota/Fungi
PH	2cayA00	2CAY	Q06696	VPS36_YEAST	SER	True	A	66	19.67	C	-	c	cathpdb	X-ray diffraction	1.9	0.20728303859846123	False	False	False	False		0	False	52	52.1	52.1.1	52.1.1.1	Q06696	Q06696	Q06696	YEAST	['Cytoplasm', 'Endosome membrane']	Eukaryota/Fungi
PH	2cayA00	2CAY	Q06696	VPS36_YEAST	SER	False	A	80	21.25	E	E	e	cathpdb	X-ray diffraction	1.9	29.397978087886834	False	False	False	False		0	True	52	52.1	52.1.1	52.1.1.1	Q06696	Q06696	Q06696	YEAST	['Cytoplasm', 'Endosome membrane']	Eukaryota/Fungi
PH	2cayA00	2CAY	Q06696	VPS36_YEAST	SER	False	A	81	22.85	C	-	h	cathpdb	X-ray diffraction	1.9	54.04738695639455	True	True	False	False		24	True	52	52.1	52.1.1	52.1.1.1	Q06696	Q06696	Q06696	YEAST	['Cytoplasm', 'Endosome membrane']	Eukaryota/Fungi
PH	2cayA00	2CAY	Q06696	VPS36_YEAST	SER	False	A	87	16.37	C	S	a	cathpdb	X-ray diffraction	1.9	7.6663473439722285	False	False	False	False		0	False	52	52.1	52.1.1	52.1.1.1	Q06696	Q06696	Q06696	YEAST	['Cytoplasm', 'Endosome membrane']	Eukaryota/Fungi
PH	2cayA00	2CAY	Q06696	VPS36_YEAST	SER	False	A	98	24.25	C	S	Z	cathpdb	X-ray diffraction	1.9	53.99848017600534	True	True	False	False		20	True	52	52.1	52.1.1	52.1.1.1	Q06696	Q06696	Q06696	YEAST	['Cytoplasm', 'Endosome membrane']	Eukaryota/Fungi
PH	2cayA00	2CAY	Q06696	VPS36_YEAST	SER	False	A	99	24.48	C	S	Z	cathpdb	X-ray diffraction	1.9	30.211102915144032	True	True	False	False		15	True	52	52.1	52.1.1	52.1.1.1	Q06696	Q06696	Q06696	YEAST	['Cytoplasm', 'Endosome membrane']	Eukaryota/Fungi
PH	2cayA00	2CAY	Q06696	VPS36_YEAST	SER	False	A	252	30.24	C	T	Z	cathpdb	X-ray diffraction	1.9	71.7237188501714	True	True	False	False		17	True	52	52.1	52.1.1	52.1.1.1	Q06696	Q06696	Q06696	YEAST	['Cytoplasm', 'Endosome membrane']	Eukaryota/Fungi
PH	2cayA00	2CAY	Q06696	VPS36_YEAST	SER	False	A	259	11.14	E	E	d	cathpdb	X-ray diffraction	1.9	0.962997154467795	False	False	False	False		0	False	52	52.1	52.1.1	52.1.1.1	Q06696	Q06696	Q06696	YEAST	['Cytoplasm', 'Endosome membrane']	Eukaryota/Fungi
PH	2cayA00	2CAY	Q06696	VPS36_YEAST	SER	False	A	263	19.13	C	S	g	cathpdb	X-ray diffraction	1.9	26.45910267457536	False	False	False	False		0	True	52	52.1	52.1.1	52.1.1.1	Q06696	Q06696	Q06696	YEAST	['Cytoplasm', 'Endosome membrane']	Eukaryota/Fungi
PH	2cayA00	2CAY	Q06696	VPS36_YEAST	SER	False	A	269	8.06	H	H	m	cathpdb	X-ray diffraction	1.9	1.97040608670578	False	False	False	False		0	False	52	52.1	52.1.1	52.1.1.1	Q06696	Q06696	Q06696	YEAST	['Cytoplasm', 'Endosome membrane']	Eukaryota/Fungi
PH	1ni2A03	1NI2	P15311	EZRI_HUMAN	SER	False	A	243	76.56	C	T	l	cathpdb	X-ray diffraction	2.3	43.47276494149412	True	True	False	False		21	True	36	36.1	36.1.4	36.1.4.2	P15311	P15311	P15311	HUMAN	['Apical cell membrane', 'Cell projection', 'Cell projection', 'Microvillus membrane', 'Cell projection', 'Ruffle membrane', 'Cytoplasm', 'Cell cortex', 'Cytoplasm', 'Cytoskeleton', 'Cell projection', 'Microvillus']	Eukaryota/Metazoa
PH	1ni2A03	1NI2	P15311	EZRI_HUMAN	SER	False	A	249	87.54	E	E	d	cathpdb	X-ray diffraction	2.3	32.87856562434499	False	False	False	False		0	True	36	36.1	36.1.4	36.1.4.2	P15311	P15311	P15311	HUMAN	['Apical cell membrane', 'Cell projection', 'Cell projection', 'Microvillus membrane', 'Cell projection', 'Ruffle membrane', 'Cytoplasm', 'Cell cortex', 'Cytoplasm', 'Cytoskeleton', 'Cell projection', 'Microvillus']	Eukaryota/Metazoa
PH	2v76D00	2V76	Q99704	DOK1_HUMAN	SER	False	D	5	27.7	C	-	Z	cathpdb	X-ray diffraction	1.6	61.814396006748055	True	True	False	False		23	True	32	32.1	32.1.1	32.1.1.1	Q99704	Q99704	Q99704	HUMAN	['Cytoplasm', 'Nucleus']	Eukaryota/Metazoa
PH	2v76D00	2V76	Q99704	DOK1_HUMAN	SER	True	D	25	20.23	E	E	d	cathpdb	X-ray diffraction	1.6	43.29763202241234	False	False	False	False		0	True	32	32.1	32.1.1	32.1.1.1	Q99704	Q99704	Q99704	HUMAN	['Cytoplasm', 'Nucleus']	Eukaryota/Metazoa
PH	2v76D00	2V76	Q99704	DOK1_HUMAN	SER	True	D	44	36.26	C	T	k	cathpdb	X-ray diffraction	1.6	54.03314648498131	True	True	False	False		13	True	32	32.1	32.1.1	32.1.1.1	Q99704	Q99704	Q99704	HUMAN	['Cytoplasm', 'Nucleus']	Eukaryota/Metazoa
PH	2v76D00	2V76	Q99704	DOK1_HUMAN	SER	False	D	52	22.16	E	E	c	cathpdb	X-ray diffraction	1.6	16.10135024228295	False	False	False	False		0	False	32	32.1	32.1.1	32.1.1.1	Q99704	Q99704	Q99704	HUMAN	['Cytoplasm', 'Nucleus']	Eukaryota/Metazoa
PH	2v76D00	2V76	Q99704	DOK1_HUMAN	SER	False	D	69	16.63	E	E	d	cathpdb	X-ray diffraction	1.6	13.462919817909679	False	False	False	False		0	False	32	32.1	32.1.1	32.1.1.1	Q99704	Q99704	Q99704	HUMAN	['Cytoplasm', 'Nucleus']	Eukaryota/Metazoa
PH	2v76D00	2V76	Q99704	DOK1_HUMAN	SER	False	D	78	23.37	C	T	l	cathpdb	X-ray diffraction	1.6	3.9114419521716854	False	False	False	False		0	False	32	32.1	32.1.1	32.1.1.1	Q99704	Q99704	Q99704	HUMAN	['Cytoplasm', 'Nucleus']	Eukaryota/Metazoa
PH	1ef1A03	1EF1	P26038	MOES_HUMAN	SER	False	A	207	24.07	E	E	d	cathpdb	X-ray diffraction	1.9	23.581529771036113	False	False	False	False		0	True	36	36.1	36.1.1	36.1.1.2	P15311	P26038	P26038	HUMAN	['Cell membrane', 'Cytoplasm', 'Cytoskeleton', 'Apical cell membrane', 'Cell projection', 'Microvillus membrane', 'Cell projection', 'Microvillus']	Eukaryota/Metazoa
PH	1ef1A03	1EF1	P26038	MOES_HUMAN	SER	True	A	214	30.97	C	-	a	cathpdb	X-ray diffraction	1.9	23.598004555713505	False	False	False	False		0	True	36	36.1	36.1.1	36.1.1.2	P15311	P26038	P26038	HUMAN	['Cell membrane', 'Cytoplasm', 'Cytoskeleton', 'Apical cell membrane', 'Cell projection', 'Microvillus membrane', 'Cell projection', 'Microvillus']	Eukaryota/Metazoa
PH	1ef1A03	1EF1	P26038	MOES_HUMAN	SER	False	A	243	38.3	H	G	l	cathpdb	X-ray diffraction	1.9	55.338718873381076	False	False	False	False		0	True	36	36.1	36.1.1	36.1.1.2	P15311	P26038	P26038	HUMAN	['Cell membrane', 'Cytoplasm', 'Cytoskeleton', 'Apical cell membrane', 'Cell projection', 'Microvillus membrane', 'Cell projection', 'Microvillus']	Eukaryota/Metazoa
PH	1ef1A03	1EF1	P26038	MOES_HUMAN	SER	False	A	249	40.04	E	E	d	cathpdb	X-ray diffraction	1.9	28.21758634425875	True	True	False	False		24	True	36	36.1	36.1.1	36.1.1.2	P15311	P26038	P26038	HUMAN	['Cell membrane', 'Cytoplasm', 'Cytoskeleton', 'Apical cell membrane', 'Cell projection', 'Microvillus membrane', 'Cell projection', 'Microvillus']	Eukaryota/Metazoa
PH	4y94A00	4Y94	Q3ZC95	Q3ZC95_BOVIN	SER	False	A	8	31.71	E	E	d	cathpdb	X-ray diffraction	2.4	8.422385313946421	False	False	False	False		0	False	84	84.1	84.1.1	84.1.1.2	Q06187	Q06187	Q3ZC95	BOVIN	['unkown']	Eukaryota/Metazoa
PH	4y94A00	4Y94	Q3ZC95	Q3ZC95_BOVIN	SER	True	A	14	47.56	C	-	Z	cathpdb	X-ray diffraction	2.4	53.120370362066126	False	False	False	False		0	True	84	84.1	84.1.1	84.1.1.2	Q06187	Q06187	Q3ZC95	BOVIN	['unkown']	Eukaryota/Metazoa
PH	4y94A00	4Y94	Q3ZC95	Q3ZC95_BOVIN	SER	True	A	21	95.21	C	-	Z	cathpdb	X-ray diffraction	2.4	93.76051717469942	False	False	False	False		0	True	84	84.1	84.1.1	84.1.1.2	Q06187	Q06187	Q3ZC95	BOVIN	['unkown']	Eukaryota/Metazoa
PH	4y94A00	4Y94	Q3ZC95	Q3ZC95_BOVIN	SER	False	A	38	47.79	E	E	d	cathpdb	X-ray diffraction	2.4	6.409326511745353	False	False	False	False		0	False	84	84.1	84.1.1	84.1.1.2	Q06187	Q06187	Q3ZC95	BOVIN	['unkown']	Eukaryota/Metazoa
PH	4y94A00	4Y94	Q3ZC95	Q3ZC95_BOVIN	SER	True	A	51	41.87	E	E	d	cathpdb	X-ray diffraction	2.4	42.78780743835504	True	True	False	False		18	True	84	84.1	84.1.1	84.1.1.2	Q06187	Q06187	Q3ZC95	BOVIN	['unkown']	Eukaryota/Metazoa
PH	4y94A00	4Y94	Q3ZC95	Q3ZC95_BOVIN	SER	False	A	55	45.33	E	E	c	cathpdb	X-ray diffraction	2.4	32.41413471108861	False	False	False	False		0	True	84	84.1	84.1.1	84.1.1.2	Q06187	Q06187	Q3ZC95	BOVIN	['unkown']	Eukaryota/Metazoa
PH	4y94A00	4Y94	Q3ZC95	Q3ZC95_BOVIN	SER	False	A	86	64.83	C	T	m	cathpdb	X-ray diffraction	2.4	74.69787513777342	True	True	False	False		12	True	84	84.1	84.1.1	84.1.1.2	Q06187	Q06187	Q3ZC95	BOVIN	['unkown']	Eukaryota/Metazoa
PH	4y94A00	4Y94	Q3ZC95	Q3ZC95_BOVIN	SER	True	A	87	54.19	C	T	b	cathpdb	X-ray diffraction	2.4	71.94469962139324	True	True	False	False		13	True	84	84.1	84.1.1	84.1.1.2	Q06187	Q06187	Q3ZC95	BOVIN	['unkown']	Eukaryota/Metazoa
PH	4y94A00	4Y94	Q3ZC95	Q3ZC95_BOVIN	SER	False	A	93	45.64	H	H	m	cathpdb	X-ray diffraction	2.4	5.741332742831414	False	False	False	False		0	False	84	84.1	84.1.1	84.1.1.2	Q06187	Q06187	Q3ZC95	BOVIN	['unkown']	Eukaryota/Metazoa
PH	4y94A00	4Y94	Q3ZC95	Q3ZC95_BOVIN	SER	False	A	115	33.8	E	E	f	cathpdb	X-ray diffraction	2.4	0.0	False	False	False	False		0	False	84	84.1	84.1.1	84.1.1.2	Q06187	Q06187	Q3ZC95	BOVIN	['unkown']	Eukaryota/Metazoa
PH	4y94A00	4Y94	Q3ZC95	Q3ZC95_BOVIN	SER	False	A	136	72.66	C	T	k	cathpdb	X-ray diffraction	2.4	71.05964065478001	True	True	False	False		14	True	84	84.1	84.1.1	84.1.1.2	Q06187	Q06187	Q3ZC95	BOVIN	['unkown']	Eukaryota/Metazoa
PH	4y94A00	4Y94	Q3ZC95	Q3ZC95_BOVIN	SER	False	A	156	76.95	C	-	p	cathpdb	X-ray diffraction	2.4	49.99219358307761	True	True	False	False		18	True	84	84.1	84.1.1	84.1.1.2	Q06187	Q06187	Q3ZC95	BOVIN	['unkown']	Eukaryota/Metazoa
PH	1zvrA01	1ZVR	Q13614	MTMR2_HUMAN	SER	True	A	116	58.83	E	E	f	cathpdb	X-ray diffraction	1.98	0.5054507999041369	False	False	False	False		0	False	48	48.1	48.1.1	48.1.1.1	Q13614	Q13614	Q13614	HUMAN	['Cytoplasm', 'Early endosome membrane', 'Cytoplasm', 'Perinuclear region', 'Cell projection', 'Axon', 'Endosome membrane']	Eukaryota/Metazoa
PH	1zvrA01	1ZVR	Q13614	MTMR2_HUMAN	SER	False	A	128	37.66	E	E	f	cathpdb	X-ray diffraction	1.98	23.13345556229736	True	False	False	False		26	True	48	48.1	48.1.1	48.1.1.1	Q13614	Q13614	Q13614	HUMAN	['Cytoplasm', 'Early endosome membrane', 'Cytoplasm', 'Perinuclear region', 'Cell projection', 'Axon', 'Endosome membrane']	Eukaryota/Metazoa
PH	1zvrA01	1ZVR	Q13614	MTMR2_HUMAN	SER	False	A	142	83.52	C	T	l	cathpdb	X-ray diffraction	1.98	73.27777751993904	True	True	False	False		11	True	48	48.1	48.1.1	48.1.1.1	Q13614	Q13614	Q13614	HUMAN	['Cytoplasm', 'Early endosome membrane', 'Cytoplasm', 'Perinuclear region', 'Cell projection', 'Axon', 'Endosome membrane']	Eukaryota/Metazoa
PH	1zvrA01	1ZVR	Q13614	MTMR2_HUMAN	SER	False	A	143	80.81	C	-	m	cathpdb	X-ray diffraction	1.98	21.65300163082274	False	False	False	False		0	True	48	48.1	48.1.1	48.1.1.1	Q13614	Q13614	Q13614	HUMAN	['Cytoplasm', 'Early endosome membrane', 'Cytoplasm', 'Perinuclear region', 'Cell projection', 'Axon', 'Endosome membrane']	Eukaryota/Metazoa
PH	1zvrA01	1ZVR	Q13614	MTMR2_HUMAN	SER	False	A	148	53.11	C	-	a	cathpdb	X-ray diffraction	1.98	22.343032406201736	False	False	False	False		0	True	48	48.1	48.1.1	48.1.1.1	Q13614	Q13614	Q13614	HUMAN	['Cytoplasm', 'Early endosome membrane', 'Cytoplasm', 'Perinuclear region', 'Cell projection', 'Axon', 'Endosome membrane']	Eukaryota/Metazoa
PH	1zvrA01	1ZVR	Q13614	MTMR2_HUMAN	SER	False	A	174	40.58	H	H	m	cathpdb	X-ray diffraction	1.98	30.445290613584003	False	False	False	False		0	True	48	48.1	48.1.1	48.1.1.1	Q13614	Q13614	Q13614	HUMAN	['Cytoplasm', 'Early endosome membrane', 'Cytoplasm', 'Perinuclear region', 'Cell projection', 'Axon', 'Endosome membrane']	Eukaryota/Metazoa
PH	2gclA02	2GCL	Q04636	POB3_YEAST	SER	False	A	377	59.43	C	-	f	cathpdb	X-ray diffraction	2.21	3.2289738909850145	False	False	False	False		0	False	55	55.1	55.1.1	55.1.1.3	Q04636	Q04636	Q04636	YEAST	['Nucleus', 'Chromosome']	Eukaryota/Fungi
PH	2gclA02	2GCL	Q04636	POB3_YEAST	SER	False	A	385	50.37	E	E	d	cathpdb	X-ray diffraction	2.21	39.839808025265846	False	False	False	False		0	True	55	55.1	55.1.1	55.1.1.3	Q04636	Q04636	Q04636	YEAST	['Nucleus', 'Chromosome']	Eukaryota/Fungi
PH	2gclA02	2GCL	Q04636	POB3_YEAST	SER	False	A	387	47.4	E	E	e	cathpdb	X-ray diffraction	2.21	8.884780363910842	False	False	False	False		0	False	55	55.1	55.1.1	55.1.1.3	Q04636	Q04636	Q04636	YEAST	['Nucleus', 'Chromosome']	Eukaryota/Fungi
PH	2gclA02	2GCL	Q04636	POB3_YEAST	SER	False	A	415	38.98	H	G	l	cathpdb	X-ray diffraction	2.21	58.85555012609945	True	True	False	False		18	True	55	55.1	55.1.1	55.1.1.3	Q04636	Q04636	Q04636	YEAST	['Nucleus', 'Chromosome']	Eukaryota/Fungi
[truncated: 182,443 more rows]
