# Supplementary material for: Dissecting peripheral protein-membrane interfaces
Source: PLoS Comput Biol. 2022 Dec 14;18(12):e1010346. doi: 10.1371/journal.pcbi.1010346 (PMC9797079; doi:10.1371/journal.pcbi.1010346)
Supplement: S1 Table — (XLSX) [file pcbi.1010346.s009.xlsx]

## Sheet: Feuil1
Taxon L0	Taxon L1	Number of experimental structures	Percentage
Eukaryota	Metazoa	785	71.23
	Viridiplantae	90
	Fungi	55
	Metamonada	8
	Euglenozoa	3
	Amoebozoa	2
	Alveolata	2
	Sar	1
Bacteria	Firmicutes	166	27.94
	Proteobacteria	105
	Actinobacteria	44
	Bacteroidetes	42
	Deinococcus-Thermus	7
	Thermotogae	5
	Tenericutes	1
	Rhodophyta	1
Archaea	Euryarchaeota	5	0.6
	Crenarchaeota	2
	Thaumarchaeota	1
Viruses	Caudovirales	1	0.15
	Poxviridae	1
Other	Synthetic construct	1	0.08
Summary Number of structures
Total	Experimental structures (CATH database)	1328
Total	AlphaFold models	1194
