# Supplementary material for: Dissecting peripheral protein-membrane interfaces
Source: PLoS Comput Biol. 2022 Dec 14;18(12):e1010346. doi: 10.1371/journal.pcbi.1010346 (PMC9797079; doi:10.1371/journal.pcbi.1010346)
Supplement: S2 Table — (XLSX) [file pcbi.1010346.s010.xlsx]

## Sheet: Feuil1
Column	Definition
domain	Superfamilly name
cathpdb	CATH or Alphafold ID
pdb	Original PDB name or Alphafold ID
uniprot_acc	Uniprot accession number (eg: Q9ULH1)
uniprot_id	Uniprot ID (eg: ASAP1_HUMAN)
residue_name	Amino acid name
IBS	True if residue part of the IBS, false otherwise
chain_id	PDB Chain ID
residue_number	Amino acid number in the structure file
b_factor	Corresponding B-factor in the PDB
sec_struc	Type of secondary structure element (helix, β or coil)
sec_struc_full	Type of secondary structure element (from DSSP)
prot_block	See https://github.com/pierrepo/PBxplore for more info
data_type	distinguishes experimental data (cathpdb) from models (alphafold)
Experimental Method	Xray/cryoEM/NMR/alphafold
resolution	Structure resolution, 999 if the structure is NMR
RSA_total_freesasa_tien	SASA according to Tien et al [83]
convhull_vertex	Residue is part of the convex hull (T/F)
protrusion	Residue is a protrusion (T/F)
is_hydrophobic_protrusion	Residue is a hydrophobic protrusion (T/F)
is_co_insertable	Residue is a co-insertable protrusion (T/F)
neighboursList	List of residues being neighbours
density	Number of CA and CB within a distance of 1 nm
exposed	True if residue is exposed (RSA >20%) and false if not (RSA <= 20%)
S35	CATH cluster id at 35% of seq id.
S60	CATH cluster id at 60% of seq id.
S95	CATH cluster id at 95% of seq id.
S100	CATH cluster id at 100% of seq id.
uniref50	Uniprot ID of representative sequence for cluster at 50% of seq id.
uniref90	Uniprot ID of representative sequence for cluster at 90% of seq id.
uniref100	Uniprot ID of representative sequence for cluster at 100% of seq id.
origin	Origin of the protein (eg, human, mouse...)
location	Protein location according to Uniprot
taxon	Taxon at level 0 and 1 of the protein (eukaryote/prokaryote etc..)
