# Supplementary material for: Dissecting peripheral protein-membrane interfaces
Source: PLoS Comput Biol. 2022 Dec 14;18(12):e1010346. doi: 10.1371/journal.pcbi.1010346 (PMC9797079; doi:10.1371/journal.pcbi.1010346)
Supplement: S3 Table — (XLSX) [file pcbi.1010346.s011.xlsx]

## Sheet: Feuil1
Type		Amino acids
Hydrophobic	aromatic	Tyr; Trp; Phe
	non aromatic	Leu; Ile; Cys; Met
Positive		Lys; Arg
Negative		Glu; Asp
Non-Polar		Val; Ala; Gly; Pro
Polar		Ser; Asn; Gln; Thr; His
